# Supplementary material for: Ecogenomics reveals viral communities across the Challenger Deep oceanic trench
Source: Commun Biol. 2022 Oct 4;5:1055. doi: 10.1038/s42003-022-04027-y (PMC9529941; doi:10.1038/s42003-022-04027-y)
Supplement: Supplementary file 4 — Supplementary Data 1 [file 42003_2022_4027_MOESM4_ESM.xlsx]

## Sheet: Supplementary Data 3
Supplementary Data 1: Overview of the metagenomes and metatranscriptomes generated from the slope and bottom-axis CD sediments.
	Site	MC02		D1T1		D1T2		T1B5				T1B3R1	T1B3R2	T1B8		T1L6T1	T1L6T2	T1B10			T1B11	T3L11				T3L8				T3L14					T1L10
Metagenomes	Depth below surface (cm)	8-10	28-30	0-2	4-6	4-6	24-26	0-2	8-10	28-30	38-40	0-3	0-3	2-4	16-18	0-2	0-2	0-2	36-38	44-46	0-3	0-3	6-9	12-15	18-21	0-3	6-9	12-15	18-21	0-2	4-6	6-8	12-14	18-20	0-3	6-9	12-15	18-21
	Sequencing technology	Illumina Miseq 2 × 300	Illumina Miseq 2 × 300	Illumina Miseq 2 × 300	Illumina Miseq 2 × 300	Illumina Miseq 2 × 300	Illumina Miseq 2 × 300	Illumina Miseq 2 × 300	Illumina Miseq 2 × 300	Illumina Miseq 2 × 300	Illumina Miseq 2 × 300	Illumina Miseq 2 × 300	Illumina Miseq 2 × 300	Illumina Novaseq 6000 2 × 150	Illumina Novaseq 6000 2 × 150	Illumina Miseq 2 × 300	Illumina Miseq 2 × 300	Illumina Miseq 2 × 300	Illumina Miseq 2 × 300	Illumina Miseq 2 × 300	Illumina Miseq 2 × 300	Illumina Miseq 2 × 300	Illumina Miseq 2 × 300	Illumina Miseq 2 × 300	Illumina Miseq 2 × 300	Illumina Miseq 2 × 300	Illumina Miseq 2 × 300	Illumina Miseq 2 × 300	Illumina Miseq 2 × 300	Illumina Miseq 2 × 300	Illumina Miseq 2 × 300	Illumina Miseq 2 × 300	Illumina Miseq 2 × 300	Illumina Miseq 2 × 300	Illumina Miseq 2 × 300	Illumina Miseq 2 × 300	Illumina Miseq 2 × 300	Illumina Miseq 2 × 300
	Number of raw reads	8134602	11365460	18196410	14047332	10535268	18989518	25686030	22746280	40920638	45465556	12275860	14279098	167115346	109369566	15226140	9770794	6689742	17642734	26464206	24244612	17901188	24909236	14435156	18506330	13137222	14330030	8802648	13575036	8434454	21701242	17097796	6383608	10776146	15785156	26792344	22459612	15922374
	Number of filtered reads	798464	953370	4344868	3383356	3271424	7182588	4040406	5551514	31647580	10863744	2605224	3891682	5721632	4417384	3123116	1668556	2581868	19977478	19977478	11894618	2887070	6812910	1151660	2761460	2271222	2238426	1463600	2848244	1299632	4084634	3777424	1239204	1870020	4776844	4548666	4242494	3649544
	Number of high quality reads	7336138	10412090	13851542	10663976	7263844	11806930	21645624	17194766	9273058	34601812	9670636	10387416	161393714	104952182	12103024	8102238	4107874	11952926	9988739	12349994	15014118	18096326	13283496	15744870	10866000	12091604	7339048	10726792	7134822	17616608	13320372	5144404	8906126	11008312	22243678	18217118	12272830
	Number of reads after decontaminantion	7236824	10355972	13850844	10663592	7253180	11560570	21643192	17193722	9264680	34583824	9668812	10370738	103112156	68848246	12102394	8101652	4040356	11950326	9949552	12242426	15013470	18094608	13282014	15744492	10849620	12073014	7327750	10726202	7134152	17579808	13310166	5138186	8892130	11006778	22242230	18215748	12271918
	Percentage of clean reads	0.986462	0.99461	0.99995	0.999964	0.998532	0.979134	0.999888	0.999939	0.999097	0.99948	0.999811	0.998394	0.638886	0.655996	0.999948	0.999928	0.983564	0.999782	0.996077	0.99129	0.999957	0.999905	0.999888	0.999976	0.998493	0.998463	0.998461	0.999945	0.999906	0.997911	0.999234	0.998791	0.998428	0.999861	0.999935	0.999925	0.999926
	Number of clean reads aligned to our viral contigs	9337	10919	22488	54064	15334	194661	33941	235433	50703	182328	13682	9361	1255559	495414	32239	13960	7731	84254	179224	118770	58230	107112	42665	102933	34809	35849	9132	95983	28884	68894	53337	17978	9725	38385	155593	117302	80775
	Percentage of clean reads aligned to our viral contigs	0.00129021	0.00105437	0.00162358	0.00506996	0.00211411	0.0168384	0.00156821	0.013693	0.00547272	0.00527206	0.00141507	0.000902636	0.0121766	0.00719574	0.00266385	0.0017231	0.00191344	0.00705035	0.0180133	0.00970151	0.00387852	0.00591955	0.00321224	0.00653772	0.00320832	0.00296935	0.00124622	0.00894846	0.00404869	0.00391893	0.00400724	0.0034989	0.00109366	0.0034874	0.00699539	0.00643959	0.0065821
	Number of scaffolds	586605		1007809		601085		1868001				647744		2283275		804561		1004218			366190	1486437				734006				1067939				1600667
	Max. scaffold length (kB)	101723		198088		310739		338498				104425		1618801		219132		675652			605952	376307				355495				228868				235885
	Scaffold N/L50	128274/834		234469/772		120786/920		307322/1119				146546/801		257396/1245		165459/870		173994/1076			67455/890	262025/1191				149732/965				178980/1172				238146/1315
Metatranscriptomes	Sequencing technology																																			Illumina Hiseq 2000 2 × 150	Illumina Hiseq 2000 2 × 150	Illumina Hiseq 2000 2 × 150
	Number of raw reads																																			56927731	15418494	124547270
	Number of high quality reads																																			49303353	11982371	109920554
	Number of reads after decontaminantion																																			16839730	5548933	49067414
	Percentage of clean reads																																			0.341553	0.463091	0.44639
