# Supplementary material for: Ecogenomics reveals viral communities across the Challenger Deep oceanic trench
Source: Commun Biol. 2022 Oct 4;5:1055. doi: 10.1038/s42003-022-04027-y (PMC9529941; doi:10.1038/s42003-022-04027-y)
Supplement: Supplementary file 5 — Supplementary Data 2 [file 42003_2022_4027_MOESM5_ESM.xlsx]

## Sheet: Sheet1
Supplementary Data 2 Overview of the criteria for “What the Phage” to identify viral contigs by the raw output results of each tool.
tool	criteria	filter
marvel	probability according to Random Forest algorithm	>75%
VirFinder	p-value	>0.9
PPP-Meta	contig classification	"Phage"
VirSoter and VirSorter_virome	Category of detection (1, 2 or 3: intact, incomplete or questionable)	Category 1 & 2
MetaPhinder & MetaPhinder-own-DB	A) contig classification & B) average nucleotide identity %	A) Phage & B) > 50
DeepVirFinder	p-value	> 0.9
Vibrant & Vibrant_virome	contig classification	Virus
Phigaro	Indicator function
Virnet	p-value (as median across all hits per contig)	> 0.5
Virsorter 2	dsDNA phage score	> 0.9
Seeker	Score	> 0.75
