# Supplementary material for: Ecogenomics reveals viral communities across the Challenger Deep oceanic trench
Source: Commun Biol. 2022 Oct 4;5:1055. doi: 10.1038/s42003-022-04027-y (PMC9529941; doi:10.1038/s42003-022-04027-y)
Supplement: Supplementary file 6 — Supplementary Data 3 [file 42003_2022_4027_MOESM6_ESM.xlsx]

## Sheet: Sheet1
Supplementary Data 3. Quality and taxonomy of CD viral scaffolds
Contig id	length (bp)	gene_count	viral_genes (CheckV)	checkv_quality	completeness (%)	completeness_method	contamination	Order	Family	lifestyle(predicted by VIBRANT)	deepvirfinder	marvel	metaphinder	phigaro	PPRmeta	seeker	VIBRANT	virfinder	virnet	virsorter	virsorter2
D1T2_NODE_121	48013	76	18	Complete	100	DTR (high-confidence)	0	Caudovirales	Podoviridae	lytic	+	+	+	-	+	-	+	-	+	+	+
D1T2_NODE_133	46672	85	2	Complete	100	DTR (high-confidence)	0	NA	NA	lytic	+	-	-	-	+	+	+	+	+	+	+
D1T2_NODE_154	43969	67	6	Complete	100	DTR (high-confidence)	0	Caudovirales	Siphoviridae	lytic	-	+	-	-	+	-	+	+	+	+	+
D1T2_NODE_175	41744	57	14	Complete	100	DTR (high-confidence)	0	NA	NA	lytic	+	+	-	-	+	+	+	-	+	+	+
D1T2_NODE_192	39323	58	13	Complete	100	DTR (high-confidence)	0	Caudovirales	Siphoviridae	lytic	-	+	-	-	+	-	+	-	+	+	+
D1T2_NODE_7	143179	241	17	Complete	100	DTR (high-confidence)	0	NA	NA	lytic	+	-	-	-	+	+	+	+	+	-	+
T1B10_NODE_216	54925	84	7	Complete	100	DTR (high-confidence)	0	Caudovirales	Myoviridae	lytic	-	+	-	-	+	-	+	-	-	+	+
T1B10_NODE_226	53436	87	25	Complete	100	DTR (high-confidence)	0	NA	NA	lytic	+	+	+	-	+	+	+	+	+	+	+
T1B10_NODE_267	48273	67	9	Complete	100	DTR (high-confidence)	0	NA	NA	lytic	+	-	-	-	+	+	+	+	+	+	+
T1B10_NODE_2946	12643	30	3	Complete	100	DTR (high-confidence)	0	NA	NA	lytic	+	-	-	-	+	+	+	+	+	+	+
T1B10_NODE_484	34847	60	12	Complete	100	DTR (high-confidence)	0	NA	NA	lytic	+	+	-	-	+	-	+	-	-	+	+
T1B11_NODE_81	63012	117	12	Complete	100	DTR (high-confidence)	0	NA	NA	lytic	+	-	-	-	+	+	+	-	+	+	+
T1B5_NODE_10	176067	256	38	Complete	100	DTR (high-confidence)	0	NA	NA	lytic	+	+	-	-	+	+	+	+	+	-	+
T1B5_NODE_179	66313	94	15	Complete	100	DTR (high-confidence)	0	Caudovirales	Siphoviridae	lytic	-	-	-	-	+	-	+	-	-	+	+
T1B5_NODE_213	61340	87	8	Complete	100	DTR (high-confidence)	0	NA	NA	lysogenic	-	-	-	-	-	-	+	-	+	+	+
T1B5_NODE_290	53639	94	13	Complete	100	DTR (high-confidence)	0	NA	NA	lytic	-	+	-	-	+	-	+	-	+	+	+
T1B5_NODE_307	51999	72	4	Complete	100	DTR (high-confidence)	0	NA	NA	lytic	-	-	-	-	+	-	+	-	+	+	+
T1B5_NODE_322	50859	98	14	Complete	100	DTR (high-confidence)	0	NA	NA	lytic	-	-	-	-	+	-	+	-	-	+	+
T1B5_NODE_334	50095	75	20	Complete	100	DTR (high-confidence)	0	NA	NA	lytic	-	+	-	+	+	-	+	-	+	+	+
T1B5_NODE_445	44506	61	9	Complete	100	DTR (high-confidence)	0	NA	NA	lysogenic	-	+	-	-	+	-	+	-	+	+	+
T1B5_NODE_470	43502	64	6	Complete	100	DTR (high-confidence)	0	Caudovirales	Siphoviridae	lytic	-	-	-	-	+	-	+	-	-	+	+
T1B5_NODE_825	33600	53	11	Complete	100	DTR (high-confidence)	0	Caudovirales	Siphoviridae	lytic	-	+	-	-	+	-	+	-	+	+	+
T1B8_NODE_1016	46349	91	13	Complete	100	DTR (high-confidence)	0	NA	NA	lytic	-	-	-	-	+	-	+	-	-	+	+
T1B8_NODE_1034	45812	74	17	Complete	100	DTR (high-confidence)	0	NA	NA	lytic	+	+	-	-	+	+	+	+	+	+	+
T1B8_NODE_1043	45660	63	8	Complete	100	DTR (high-confidence)	0	Caudovirales	Podoviridae	lytic	+	-	-	-	+	+	+	+	+	+	+
T1B8_NODE_10781	11615	23	2	Complete	100	DTR (high-confidence)	0	NA	NA	lytic	+	-	-	-	+	+	+	-	+	+	+
T1B8_NODE_1206	42356	73	18	Complete	100	DTR (high-confidence)	0	Caudovirales	Siphoviridae	lytic	-	+	-	-	+	-	+	-	+	+	+
T1B8_NODE_1210	42302	43	21	Complete	100	DTR (high-confidence)	0	NA	NA	lytic	+	+	+	+	+	+	+	+	+	+	+
T1B8_NODE_122	138435	265	20	Complete	100	DTR (high-confidence)	0	NA	NA	lytic	+	-	-	-	+	-	+	-	+	-	+
T1B8_NODE_1240	41705	64	10	Complete	100	DTR (high-confidence)	0	Caudovirales	Siphoviridae	lytic	-	-	-	-	+	-	+	-	+	+	+
T1B8_NODE_1415	39106	63	4	Complete	100	DTR (high-confidence)	0	Caudovirales	Siphoviridae	lytic	+	-	+	-	+	-	+	-	+	+	+
T1B8_NODE_1435	38834	58	15	Complete	100	DTR (high-confidence)	0	Caudovirales	Siphoviridae	lytic	-	+	-	-	+	-	+	-	-	+	+
T1B8_NODE_1589	36863	42	22	Complete	100	DTR (high-confidence)	0	NA	NA	lytic	+	+	+	+	+	-	+	+	+	+	+
T1B8_NODE_482	70969	103	7	Complete	100	DTR (high-confidence)	0	NA	NA	lytic	+	-	-	-	+	+	+	-	+	-	+
T1B8_NODE_807	53568	90	8	Complete	100	DTR (high-confidence)	0	NA	NA	lytic	-	-	-	-	+	-	+	-	+	+	+
T1B8_NODE_9460	12622	24	3	Complete	100	DTR (high-confidence)	0	NA	NA	lytic	+	+	+	-	+	-	+	-	+	+	+
T1B8_NODE_956	48040	66	17	Complete	100	DTR (high-confidence)	0	NA	NA	lytic	+	+	+	+	+	-	+	-	+	+	+
T1B8_NODE_9572	12524	27	3	Complete	100	DTR (high-confidence)	0	Caudovirales	Siphoviridae	lytic	+	-	-	-	+	-	+	-	+	+	+
T1B8_NODE_959	47841	73	4	Complete	100	DTR (high-confidence)	0	NA	NA	lytic	-	-	-	-	+	-	+	-	+	+	+
T1B8_NODE_9611	12487	22	3	Complete	100	DTR (high-confidence)	0	NA	NA	lytic	+	-	-	-	+	+	+	+	+	+	+
T1B8_NODE_9690	12419	29	4	Complete	100	DTR (high-confidence)	0	NA	NA	lytic	+	-	-	-	+	-	+	-	+	+	+
T1B8_NODE_983	47287	77	8	Complete	100	DTR (high-confidence)	0	Caudovirales	Siphoviridae	lytic	-	-	-	-	+	-	+	-	+	+	+
T1L10_NODE_193	74555	118	14	Complete	100	DTR (high-confidence)	0	NA	NA	lytic	+	-	-	-	+	+	+	+	+	-	+
T1L10_NODE_203	73300	109	14	Complete	100	DTR (high-confidence)	0	Caudovirales	Siphoviridae	lytic	+	+	-	-	+	+	+	-	+	+	+
T1L10_NODE_334	61556	103	12	Complete	100	DTR (high-confidence)	0	Caudovirales	Siphoviridae	lytic	+	+	-	-	+	-	+	-	+	+	+
T1L10_NODE_343	61169	83	20	Complete	100	DTR (high-confidence)	0	NA	NA	lytic	-	+	-	+	+	-	+	-	+	+	+
T1L10_NODE_383	58415	89	22	Complete	100	DTR (high-confidence)	0	Caudovirales	Myoviridae	lytic	-	+	-	-	+	-	+	-	+	+	+
T1L10_NODE_614	48950	62	16	Complete	100	DTR (high-confidence)	0	NA	NA	lytic	+	+	-	+	+	+	+	+	+	+	+
T1L10_NODE_764	45193	64	17	Complete	100	DTR (high-confidence)	0	Caudovirales	Siphoviridae	lytic	-	+	-	-	+	-	+	-	+	+	+
T1L10_NODE_8240	12301	24	3	Complete	100	DTR (high-confidence)	0	NA	NA	lytic	-	-	-	-	+	+	+	-	+	+	+
T1L10_NODE_934	40944	68	16	Complete	100	DTR (high-confidence)	0	NA	NA	lysogenic	-	+	-	-	+	-	+	-	+	+	+
T1L10_NODE_958	40585	64	9	Complete	100	DTR (high-confidence)	0	Caudovirales	Siphoviridae	lytic	+	-	-	-	+	-	+	-	-	+	+
T1L6_NODE_106	42622	71	15	Complete	100	DTR (high-confidence)	0	NA	NA	lytic	+	+	-	-	+	-	+	-	-	+	+
T3L11_NODE_202	64367	76	8	Complete	100	DTR (high-confidence)	0	Caudovirales	Siphoviridae	lytic	+	-	-	-	+	-	+	-	+	+	+
T3L11_NODE_4700	13370	25	1	Complete	100	DTR (high-confidence)	0	NA	NA	lytic	+	-	-	-	+	+	+	+	+	+	+
T3L14_NODE_39	109224	162	25	Complete	100	DTR (high-confidence)	0	Caudovirales	Siphoviridae	lytic	+	+	+	-	+	-	+	+	+	+	+
D1T2_NODE_136	46271	80	7	Complete	100	DTR (high-confidence)	0	Caudovirales	Siphoviridae	NA	+	-	-	-	+	+	-	-	+	-	+
T1B5_NODE_313	51679	103	11	Complete	100	DTR (high-confidence)	0	Caudovirales	Podoviridae	NA	-	-	-	-	+	-	-	-	+	-	+
T1B5_NODE_536	41358	76	3	Complete	100	DTR (high-confidence)	0	NA	NA	NA	+	-	-	-	+	+	-	-	+	+	+
T1B8_NODE_2278	29848	65	1	Complete	100	DTR (high-confidence)	0	NA	NA	NA	-	-	+	-	+	-	-	-	+	-	+
T1B8_NODE_912	49595	76	5	Complete	100	DTR (high-confidence)	0	Caudovirales	Siphoviridae	NA	-	-	-	-	+	-	-	+	+	+	+
T1L10_NODE_2580	24795	40	1	Complete	100	DTR (high-confidence)	0	NA	NA	NA	-	-	-	-	-	-	-	-	+	-	+
D1T2_NODE_836	16110	31	1	Complete	100	DTR (medium-confidence)	0	NA	NA	lytic	-	-	-	-	+	-	+	-	-	-	+
T1B10_NODE_185	60120	102	15	Complete	100	DTR (medium-confidence)	0	Caudovirales	Siphoviridae	lytic	-	+	-	-	+	-	+	-	+	+	+
T1B10_NODE_82	84709	126	13	Complete	100	DTR (medium-confidence)	0	Caudovirales	Siphoviridae	lytic	-	+	-	-	+	-	+	-	+	+	+
T1B10_NODE_87	83325	127	14	Complete	100	DTR (medium-confidence)	0	Caudovirales	Siphoviridae	lysogenic	-	-	-	-	+	-	+	-	+	-	+
T1B11_NODE_131	43820	75	4	Complete	100	DTR (medium-confidence)	0	Caudovirales	Siphoviridae	lytic	+	-	-	-	+	+	+	+	+	+	+
T1B8_NODE_11617	11075	22	1	Complete	100	DTR (medium-confidence)	0	NA	NA	lytic	+	-	-	-	+	-	+	-	+	+	+
T1B8_NODE_2187	30589	53	12	Complete	100	DTR (medium-confidence)	0	Caudovirales	Siphoviridae	lytic	+	+	-	-	+	-	+	-	-	+	+
T1B8_NODE_682	58548	96	15	Complete	100	DTR (medium-confidence)	0	Caudovirales	Siphoviridae	lytic	-	+	-	-	+	-	+	-	+	+	+
T1L10_NODE_116	89135	135	10	Complete	100	DTR (medium-confidence)	0	NA	NA	lytic	-	-	-	-	+	-	+	-	-	+	+
T1L10_NODE_359	60320	86	11	Complete	100	DTR (medium-confidence)	0	NA	NA	lytic	-	-	-	-	+	-	+	-	-	+	+
T1L10_NODE_692	46798	91	9	Complete	100	DTR (medium-confidence)	0	Caudovirales	Siphoviridae	lytic	-	-	-	-	+	-	+	-	-	+	+
D1T2_NODE_111	49710	71	8	High-quality	100	AAI-based (high-confidence)	0	NA	NA	lytic	-	-	-	-	+	-	+	-	+	+	+
D1T2_NODE_126	47626	67	14	High-quality	100	AAI-based (high-confidence)	0	Caudovirales	Podoviridae	lytic	-	+	+	-	+	-	+	-	+	+	+
T1B5_NODE_419	45546	88	16	High-quality	94.16	AAI-based (high-confidence)	0	NA	NA	lytic	-	+	+	-	+	-	+	-	+	+	+
T1B5_NODE_539	41195	53	21	High-quality	95.21	AAI-based (high-confidence)	0	NA	NA	lytic	+	+	+	+	+	-	+	-	+	+	+
T1B8_NODE_1311	40711	71	8	High-quality	92.78	AAI-based (high-confidence)	0	NA	NA	lytic	-	-	-	-	+	-	+	-	+	+	+
T1B8_NODE_8691	13279	25	5	High-quality	100	AAI-based (high-confidence)	0	NA	NA	lytic	+	+	-	-	+	+	+	-	+	+	+
T1B8_NODE_880	50586	80	16	High-quality	100	AAI-based (high-confidence)	0	NA	NA	lytic	+	+	-	-	+	+	+	+	+	+	+
T1B8_NODE_9643	12463	22	3	High-quality	100	AAI-based (high-confidence)	0	NA	NA	lytic	+	-	-	-	+	+	+	+	+	+	+
T1B8_NODE_975	47491	85	10	High-quality	100	AAI-based (high-confidence)	0	NA	NA	lytic	+	-	-	-	+	-	+	+	+	+	+
T1L10_NODE_716	45979	75	11	High-quality	100	AAI-based (high-confidence)	0	Caudovirales	Siphoviridae	lytic	-	-	-	-	+	-	+	-	+	+	+
T1L10_NODE_724	45888	62	5	High-quality	100	AAI-based (high-confidence)	0	NA	NA	lytic	+	-	-	-	+	+	+	+	+	+	+
T3L11_NODE_432	47920	68	4	High-quality	100	AAI-based (high-confidence)	0	NA	NA	lytic	+	-	-	-	+	+	+	+	+	+	+
T3L8_NODE_143	48557	68	17	High-quality	100	AAI-based (high-confidence)	0	NA	NA	lytic	+	+	+	+	+	+	+	+	+	+	+
T3L8_NODE_1619	11556	22	2	High-quality	96.01	AAI-based (high-confidence)	0	NA	NA	lytic	+	+	-	-	+	-	+	-	+	+	+
T1B5_NODE_324	50620	83	7	High-quality	100	AAI-based (high-confidence)	0	NA	NA	NA	+	-	-	-	+	+	-	+	+	+	+
D1T1_NODE_110	38480	60	8	High-quality	100	AAI-based (medium-confidence)	0	Caudovirales	Siphoviridae	lytic	+	+	-	-	+	+	+	+	+	+	+
D1T1_NODE_65	45539	83	13	High-quality	100	AAI-based (medium-confidence)	0	Caudovirales	Podoviridae	lytic	+	-	-	-	+	+	+	+	+	+	+
D1T1_NODE_78	41045	60	11	High-quality	100	AAI-based (medium-confidence)	0	Caudovirales	Podoviridae	lysogenic	-	-	-	-	-	-	+	-	+	+	+
D1T2_NODE_164	42946	86	4	High-quality	93.13	AAI-based (medium-confidence)	0	Caudovirales	Siphoviridae	lytic	+	-	-	-	+	+	+	-	+	-	-
D1T2_NODE_166	42605	72	5	High-quality	92.39	AAI-based (medium-confidence)	0	NA	NA	lytic	+	-	-	-	+	-	+	-	+	+	+
T1B10_NODE_167	62217	96	14	High-quality	91.08	AAI-based (medium-confidence)	0	Caudovirales	Siphoviridae	lytic	-	+	-	-	-	-	+	-	-	+	+
T1B10_NODE_3228	11982	25	6	High-quality	96.12	AAI-based (medium-confidence)	0	NA	NA	lytic	+	-	-	-	+	+	+	+	+	+	+
T1B10_NODE_327	43638	66	1	High-quality	96.57	AAI-based (medium-confidence)	0	NA	NA	lytic	+	-	-	-	+	+	+	-	+	+	+
T1B10_NODE_377	40557	64	14	High-quality	100	AAI-based (medium-confidence)	0	NA	NA	lytic	-	+	+	-	+	-	+	-	+	+	+
T1B10_NODE_459	36192	77	3	High-quality	100	AAI-based (medium-confidence)	0	NA	NA	lytic	-	-	-	-	+	-	+	-	+	-	-
T1B11_NODE_126	44797	67	7	High-quality	100	AAI-based (medium-confidence)	0	NA	NA	lytic	-	-	-	-	+	+	+	+	+	+	+
T1B11_NODE_89	59266	92	26	High-quality	91.35	AAI-based (medium-confidence)	0	Caudovirales	Siphoviridae	lytic	-	+	-	+	+	-	+	-	-	+	+
T1B3_NODE_43	40318	81	9	High-quality	100	AAI-based (medium-confidence)	0	Caudovirales	Siphoviridae	lytic	+	-	-	-	+	-	+	-	+	+	+
T1B5_NODE_102	81065	114	16	High-quality	100	AAI-based (medium-confidence)	0	NA	NA	lysogenic	+	-	-	-	+	-	+	-	+	-	+
T1B5_NODE_180	66290	108	28	High-quality	100	AAI-based (medium-confidence)	0	Caudovirales	Siphoviridae	lytic	-	+	-	+	+	+	+	-	+	+	+
T1B5_NODE_336	49974	71	6	High-quality	100	AAI-based (medium-confidence)	0	NA	NA	lytic	-	-	-	-	+	-	+	-	+	+	+
T1B5_NODE_339	49884	88	9	High-quality	100	AAI-based (medium-confidence)	0	NA	NA	lytic	-	-	-	-	+	-	+	-	+	+	+
T1B5_NODE_413	45795	72	9	High-quality	100	AAI-based (medium-confidence)	0	NA	NA	lytic	-	-	-	-	+	+	+	-	+	+	+
T1B5_NODE_428	45299	59	20	High-quality	94.83	AAI-based (medium-confidence)	0	NA	NA	lytic	-	+	-	-	+	+	+	-	+	+	+
T1B8_NODE_1031	45827	65	5	High-quality	91.92	AAI-based (medium-confidence)	0	NA	NA	lytic	-	-	-	-	+	-	+	-	+	+	+
T1B8_NODE_1055	45474	71	9	High-quality	100	AAI-based (medium-confidence)	0	Caudovirales	Siphoviridae	lytic	-	+	-	-	+	-	+	-	+	+	+
T1B8_NODE_11100	11404	20	4	High-quality	91.51	AAI-based (medium-confidence)	0	NA	NA	lytic	+	-	-	-	+	+	+	+	+	+	-
T1B8_NODE_1115	44074	77	18	High-quality	96.16	AAI-based (medium-confidence)	0	Caudovirales	Siphoviridae	lytic	-	+	-	-	+	-	+	-	-	+	+
T1B8_NODE_1141	43601	74	8	High-quality	100	AAI-based (medium-confidence)	0	NA	NA	lytic	-	+	-	-	+	+	+	-	+	+	+
T1B8_NODE_1222	42095	67	5	High-quality	100	AAI-based (medium-confidence)	0	Caudovirales	Siphoviridae	lytic	-	-	-	-	+	-	+	-	+	+	+
T1B8_NODE_1255	41589	77	14	High-quality	100	AAI-based (medium-confidence)	0	Caudovirales	Siphoviridae	lytic	+	-	-	-	+	-	+	+	+	+	+
T1B8_NODE_1258	41536	65	11	High-quality	100	AAI-based (medium-confidence)	0	NA	NA	lytic	-	+	+	-	+	-	+	-	+	+	+
T1B8_NODE_1275	41236	73	18	High-quality	100	AAI-based (medium-confidence)	0	Caudovirales	Siphoviridae	lytic	-	+	-	-	+	-	+	-	-	+	+
T1B8_NODE_1345	40161	64	14	High-quality	90.71	AAI-based (medium-confidence)	0	Caudovirales	Siphoviridae	lytic	+	-	-	-	+	-	+	-	+	+	+
T1B8_NODE_163	118649	211	16	High-quality	100	AAI-based (medium-confidence)	0	Caudovirales	Siphoviridae	lytic	+	-	-	-	+	+	+	-	+	-	+
T1B8_NODE_402	76998	115	14	High-quality	100	AAI-based (medium-confidence)	0	NA	NA	lytic	-	-	-	-	+	-	+	-	+	+	+
T1B8_NODE_525	67277	87	14	High-quality	100	AAI-based (medium-confidence)	0	NA	NA	lytic	+	+	-	-	+	-	+	+	+	+	+
T1B8_NODE_526	67118	93	15	High-quality	100	AAI-based (medium-confidence)	0	NA	NA	lytic	+	+	-	-	+	-	+	-	+	+	+
T1B8_NODE_6564	15889	25	3	High-quality	100	AAI-based (medium-confidence)	0	Caudovirales	Siphoviridae	lysogenic	-	+	+	-	-	+	+	-	+	+	+
T1B8_NODE_715	57259	85	9	High-quality	100	AAI-based (medium-confidence)	0	Caudovirales	Siphoviridae	lysogenic	-	-	-	-	+	-	+	-	+	+	+
T1B8_NODE_826	53010	75	5	High-quality	100	AAI-based (medium-confidence)	0	NA	NA	lytic	-	-	-	-	+	-	+	-	+	+	+
T1B8_NODE_863	51375	87	6	High-quality	100	AAI-based (medium-confidence)	0	Caudovirales	Podoviridae	lytic	+	-	-	-	+	+	+	+	+	+	+
T1B8_NODE_914	49535	87	8	High-quality	100	AAI-based (medium-confidence)	0	Caudovirales	Siphoviridae	lytic	+	-	-	-	+	+	+	+	+	+	+
T1B8_NODE_921	46826	68	11	High-quality	93.95	AAI-based (medium-confidence)	0	Caudovirales	Siphoviridae	lytic	+	+	-	-	+	-	+	-	+	+	+
T1B8_NODE_9435	12637	28	5	High-quality	100	AAI-based (medium-confidence)	0	NA	NA	lytic	+	+	-	-	+	-	+	+	+	+	+
T1B8_NODE_967	47706	72	6	High-quality	100	AAI-based (medium-confidence)	0	Caudovirales	Siphoviridae	lytic	+	-	-	-	+	+	+	-	+	+	+
T1B8_NODE_979	47391	69	9	High-quality	99.43	AAI-based (medium-confidence)	0	Caudovirales	Siphoviridae	lytic	+	-	-	-	+	+	+	-	+	+	+
T1B8_NODE_985	47255	58	6	High-quality	100	AAI-based (medium-confidence)	0	Caudovirales	Siphoviridae	lytic	+	-	-	-	+	+	+	-	+	+	+
T1B8_NODE_999	41596	61	16	High-quality	100	AAI-based (medium-confidence)	0	Caudovirales	Podoviridae	lytic	-	+	+	-	+	-	+	-	+	+	+
T1L10_NODE_158	80844	142	11	High-quality	93.49	AAI-based (medium-confidence)	0	NA	NA	lysogenic	-	-	-	-	+	-	+	-	+	-	+
T1L10_NODE_208	72962	117	27	High-quality	100	AAI-based (medium-confidence)	0	Caudovirales	Myoviridae	lytic	-	+	-	+	+	-	+	-	+	+	+
T1L10_NODE_224	70052	107	14	High-quality	100	AAI-based (medium-confidence)	0	Caudovirales	Siphoviridae	lytic	-	-	-	-	+	-	+	-	+	+	+
T1L10_NODE_228	69783	97	12	High-quality	100	AAI-based (medium-confidence)	0	Caudovirales	Siphoviridae	lytic	-	+	-	-	+	-	+	-	+	+	+
T1L10_NODE_282	65380	95	15	High-quality	100	AAI-based (medium-confidence)	0	Caudovirales	Siphoviridae	lytic	+	-	-	-	+	-	+	-	+	+	+
T1L10_NODE_626	48573	84	18	High-quality	100	AAI-based (medium-confidence)	0	NA	NA	lytic	+	+	+	-	+	+	+	-	+	+	+
T1L10_NODE_684	46965	89	12	High-quality	100	AAI-based (medium-confidence)	0	Caudovirales	Siphoviridae	lytic	+	-	-	-	+	-	+	-	-	+	+
T1L10_NODE_699	46549	72	27	High-quality	100	AAI-based (medium-confidence)	0	Caudovirales	Myoviridae	lytic	-	+	+	+	+	-	+	-	+	+	+
T1L10_NODE_732	45698	75	9	High-quality	100	AAI-based (medium-confidence)	0	NA	NA	lytic	+	+	-	-	+	-	+	-	-	+	+
T1L10_NODE_845	42909	72	3	High-quality	98.93	AAI-based (medium-confidence)	0	Caudovirales	Siphoviridae	lytic	+	-	-	-	+	+	+	+	+	+	+
T1L10_NODE_968	40420	75	10	High-quality	100	AAI-based (medium-confidence)	0	Caudovirales	Siphoviridae	lytic	+	+	-	-	+	+	+	+	+	+	+
T3L11_NODE_200	64509	104	16	High-quality	100	AAI-based (medium-confidence)	0	Caudovirales	Siphoviridae	lytic	-	+	-	-	+	-	+	-	-	+	+
T3L11_NODE_43	111162	164	25	High-quality	100	AAI-based (medium-confidence)	0	Caudovirales	Siphoviridae	lytic	+	+	+	+	+	-	+	+	+	+	+
T3L11_NODE_435	47756	72	13	High-quality	100	AAI-based (medium-confidence)	0	Caudovirales	Siphoviridae	lytic	-	+	-	-	+	-	+	-	-	+	+
T3L14_NODE_11	161019	252	61	High-quality	100	AAI-based (medium-confidence)	0	Caudovirales	Siphoviridae	lysogenic	+	+	+	+	+	-	+	+	+	-	+
T3L14_NODE_208	56641	71	14	High-quality	93.86	AAI-based (medium-confidence)	0	Caudovirales	Siphoviridae	lytic	-	+	-	-	+	+	+	-	+	+	+
T3L8_NODE_145	48242	52	16	High-quality	100	AAI-based (medium-confidence)	0	NA	NA	lytic	-	+	+	-	+	+	+	+	+	+	+
T1B5_NODE_331	50246	90	3	High-quality	100	AAI-based (medium-confidence)	0	Caudovirales	Siphoviridae	NA	+	-	-	-	+	+	-	+	+	+	+
T1B8_NODE_1816	34054	80	1	High-quality	100	AAI-based (medium-confidence)	0	Unassigned	Phycodnaviridae	NA	+	-	-	-	+	+	-	-	+	-	+
T1B8_NODE_340	80711	121	14	High-quality	92.24	HMM-based (lower-bound)	0	Caudovirales	Siphoviridae	lytic	-	+	-	-	+	-	+	-	+	+	+
D1T1_NODE_61	47381	63	7	Low-quality	16.14	AAI-based (high-confidence)	0	NA	NA	lytic	+	+	+	-	+	+	+	+	+	+	+
D1T2_NODE_1356	12054	16	3	Low-quality	27.34	AAI-based (high-confidence)	0	NA	NA	lytic	-	+	-	-	+	-	+	-	-	+	+
D1T2_NODE_564	20565	24	15	Low-quality	49.53	AAI-based (high-confidence)	0	Caudovirales	Autographiviridae	lytic	+	+	+	+	+	+	+	+	+	+	+
T1B10_NODE_1363	19387	25	4	Low-quality	8.63	AAI-based (high-confidence)	0	NA	NA	lytic	+	+	-	-	+	+	+	+	+	+	+
T1B10_NODE_3427	11568	16	4	Low-quality	24.84	AAI-based (high-confidence)	0	Caudovirales	Podoviridae	lytic	-	+	+	-	-	-	+	-	+	+	+
T1B5_NODE_1132	29096	41	3	Low-quality	24.61	AAI-based (high-confidence)	0	Caudovirales	Myoviridae	lytic	-	-	-	-	+	-	+	-	+	-	+
T1B5_NODE_3009	17699	16	2	Low-quality	14.83	AAI-based (high-confidence)	0	NA	NA	lytic	+	-	-	-	+	+	+	+	+	-	-
T1B5_NODE_3166	17241	53	0	Low-quality	14.45	AAI-based (high-confidence)	0	NA	NA	lytic	+	-	-	-	+	+	+	+	+	-	+
T1B5_NODE_3260	16978	20	14	Low-quality	37.81	AAI-based (high-confidence)	0	Caudovirales	Zobellviridae	lytic	+	+	+	-	+	+	+	+	+	+	+
T1B5_NODE_3459	16391	56	0	Low-quality	13.73	AAI-based (high-confidence)	0	NA	NA	lytic	+	-	-	-	+	+	+	+	+	-	+
T1B5_NODE_3460	16389	24	2	Low-quality	13.73	AAI-based (high-confidence)	0	NA	NA	lytic	+	-	-	-	+	+	+	-	+	+	+
T1B5_NODE_4153	14902	30	6	Low-quality	12.49	AAI-based (high-confidence)	0	NA	NA	lytic	+	+	-	-	+	+	+	+	+	-	+
T1B5_NODE_4682	14007	25	2	Low-quality	30.24	AAI-based (high-confidence)	0	NA	NA	lytic	-	-	-	-	+	+	+	+	+	+	+
T1B5_NODE_5523	12786	15	2	Low-quality	28.13	AAI-based (high-confidence)	0	Caudovirales	Myoviridae	lytic	+	-	-	-	+	+	+	-	+	+	+
T1B5_NODE_7602	10805	22	6	Low-quality	24.06	AAI-based (high-confidence)	0	NA	NA	lytic	+	+	+	-	+	+	+	+	+	+	+
T1B5_NODE_7604	10798	15	0	Low-quality	9.05	AAI-based (high-confidence)	0	NA	NA	lytic	+	-	-	-	+	+	+	+	+	-	-
T1B5_NODE_8487	10174	20	2	Low-quality	8.52	AAI-based (high-confidence)	0	NA	NA	lytic	+	+	-	-	+	+	+	+	+	-	+
T1B5_NODE_856	33003	87	5	Low-quality	27.65	AAI-based (high-confidence)	0	NA	NA	lytic	+	-	-	-	+	+	+	+	+	-	+
T1B5_NODE_8648	10073	15	6	Low-quality	15.96	AAI-based (high-confidence)	0	Caudovirales	Siphoviridae	lytic	+	-	+	-	+	+	+	+	+	+	+
T1B8_NODE_1979	16863	39	4	Low-quality	39.67	AAI-based (high-confidence)	0	Caudovirales	Siphoviridae	lytic	-	-	-	-	+	-	+	+	+	-	+
T1B8_NODE_3577	23165	43	7	Low-quality	47.89	AAI-based (high-confidence)	0	Caudovirales	Siphoviridae	lytic	+	+	-	-	+	-	+	-	-	+	+
T1B8_NODE_6337	16260	24	6	Low-quality	34.37	AAI-based (high-confidence)	0	Caudovirales	Podoviridae	lytic	-	+	+	-	+	-	+	-	+	+	+
T1B8_NODE_9703	12406	23	3	Low-quality	34.76	AAI-based (high-confidence)	0	Caudovirales	Podoviridae	lytic	+	-	-	-	+	-	+	-	+	+	+
T1B8_NODE_9714	12401	17	4	Low-quality	19.97	AAI-based (high-confidence)	0	Caudovirales	Siphoviridae	lytic	-	-	+	-	+	-	+	-	+	+	+
T1B8_NODE_9800	12323	14	3	Low-quality	28.43	AAI-based (high-confidence)	0	NA	NA	lytic	+	-	-	-	+	+	+	+	+	-	+
T1L10_NODE_10928	10254	10	3	Low-quality	15.44	AAI-based (high-confidence)	0	NA	NA	lytic	+	-	-	-	+	-	+	-	+	-	+
T1L10_NODE_5117	16548	30	5	Low-quality	34.21	AAI-based (high-confidence)	0	Caudovirales	Siphoviridae	lytic	+	+	-	-	+	-	+	-	-	-	+
T1L10_NODE_6264	14622	31	5	Low-quality	30.23	AAI-based (high-confidence)	0	Caudovirales	Podoviridae	lytic	+	+	-	-	+	+	+	+	+	-	+
T1L10_NODE_7502	13040	23	2	Low-quality	19.48	AAI-based (high-confidence)	0	NA	NA	lytic	-	-	-	-	+	-	+	-	+	-	+
T3L11_NODE_2214	20607	24	7	Low-quality	32.32	AAI-based (high-confidence)	0	NA	NA	lytic	+	+	+	-	+	-	+	-	+	+	+
T3L11_NODE_2457	19613	31	5	Low-quality	44.63	AAI-based (high-confidence)	0	NA	NA	lytic	-	+	-	-	+	-	+	-	+	-	+
T3L11_NODE_3731	15338	21	4	Low-quality	17.2	AAI-based (high-confidence)	0	Caudovirales	Siphoviridae	lytic	+	+	-	-	+	-	+	-	+	+	-
T3L11_NODE_4152	14448	18	9	Low-quality	16.2	AAI-based (high-confidence)	0	Caudovirales	Siphoviridae	lytic	+	+	-	-	+	-	+	+	+	+	+
T3L11_NODE_4195	14340	26	3	Low-quality	19.75	AAI-based (high-confidence)	0	NA	NA	lytic	+	+	-	-	+	+	+	-	+	-	+
T3L11_NODE_4390	13923	15	8	Low-quality	22.84	AAI-based (high-confidence)	0	Caudovirales	Podoviridae	lytic	+	+	+	-	+	+	+	+	+	+	+
T3L11_NODE_4993	12926	25	6	Low-quality	28.79	AAI-based (high-confidence)	0	Caudovirales	Podoviridae	lytic	+	+	+	-	+	+	+	+	+	-	+
T3L11_NODE_5198	12655	32	5	Low-quality	26.16	AAI-based (high-confidence)	0	NA	NA	lytic	+	-	+	-	+	+	+	+	+	+	+
T3L11_NODE_5574	12132	30	3	Low-quality	18.78	AAI-based (high-confidence)	0	Caudovirales	Myoviridae	lytic	+	-	+	-	+	+	+	+	+	+	+
T3L11_NODE_650	39212	61	5	Low-quality	10.18	AAI-based (high-confidence)	0	Caudovirales	Myoviridae	lytic	-	-	-	-	+	+	+	-	+	-	+
T3L11_NODE_6656	10924	16	11	Low-quality	23.14	AAI-based (high-confidence)	0	Caudovirales	Zobellviridae	lytic	+	+	+	-	+	+	+	+	+	+	+
T3L11_NODE_7092	10527	14	2	Low-quality	29.57	AAI-based (high-confidence)	0	NA	NA	lytic	-	+	-	-	+	-	+	-	-	+	+
T3L11_NODE_7145	10482	11	4	Low-quality	24.57	AAI-based (high-confidence)	0	NA	NA	lytic	-	+	-	-	+	-	+	+	+	+	+
T3L11_NODE_7315	10330	14	7	Low-quality	28.17	AAI-based (high-confidence)	0	Caudovirales	Podoviridae	lytic	+	+	+	-	+	-	+	+	+	+	+
T3L14_NODE_1307	22109	54	2	Low-quality	30.29	AAI-based (high-confidence)	0	NA	NA	lytic	+	-	-	-	+	+	+	-	+	-	+
T3L14_NODE_2942	14083	26	1	Low-quality	19.28	AAI-based (high-confidence)	0	NA	NA	lytic	+	+	-	-	+	+	+	-	+	-	+
T3L14_NODE_379	42646	33	19	Low-quality	22.89	AAI-based (high-confidence)	0	NA	NA	lytic	+	+	+	+	+	+	+	+	+	+	+
T3L14_NODE_4736	10787	19	3	Low-quality	15.25	AAI-based (high-confidence)	0	NA	NA	lytic	+	+	-	-	+	+	+	-	+	-	+
T3L8_NODE_1032	14860	20	10	Low-quality	33.36	AAI-based (high-confidence)	0	NA	NA	lytic	-	+	-	-	+	-	+	-	+	+	+
T3L8_NODE_1827	10858	11	1	Low-quality	25.34	AAI-based (high-confidence)	0	NA	NA	lytic	+	-	-	-	+	+	+	+	+	+	+
T3L8_NODE_1952	10470	18	2	Low-quality	26.34	AAI-based (high-confidence)	0	NA	NA	lytic	+	-	-	-	+	+	+	+	+	+	+
T1B10_NODE_2684	13394	10	2	Low-quality	19.62	AAI-based (high-confidence)	0	NA	NA	NA	+	-	-	-	+	+	-	-	+	+	+
T1B8_NODE_657	59895	144	9	Low-quality	35.81	AAI-based (high-confidence)	0	NA	NA	NA	+	-	-	-	+	-	-	-	+	-	+
T1B8_NODE_9088	12914	24	4	Low-quality	32.22	AAI-based (high-confidence)	0	Caudovirales	Siphoviridae	NA	-	+	+	-	+	-	-	-	-	+	+
T1L10_NODE_10562	10486	16	0	Low-quality	26.23	AAI-based (high-confidence)	0	NA	NA	NA	+	-	-	-	+	+	-	-	+	-	-
T3L11_NODE_2585	19026	10	0	Low-quality	35.11	AAI-based (high-confidence)	0	NA	NA	NA	+	-	-	-	+	-	-	-	-	-	-
T3L11_NODE_5777	11844	14	3	Low-quality	34.34	AAI-based (high-confidence)	0	NA	NA	NA	+	-	-	-	+	+	-	-	+	+	+
D1T1_NODE_1256	12881	20	4	Low-quality	14.2	AAI-based (medium-confidence)	0	Caudovirales	Siphoviridae	lytic	-	+	-	-	+	-	+	-	+	+	+
D1T1_NODE_1257	12880	21	3	Low-quality	9.77	AAI-based (medium-confidence)	0	NA	NA	lysogenic	+	+	+	-	+	+	+	+	+	-	-
D1T1_NODE_1411	12126	16	7	Low-quality	18.33	AAI-based (medium-confidence)	0	Caudovirales	Siphoviridae	lytic	-	+	+	-	+	-	+	-	+	+	+
D1T1_NODE_1804	10566	18	2	Low-quality	21.92	AAI-based (medium-confidence)	0	Caudovirales	Myoviridae	lytic	-	-	+	-	+	-	+	+	+	+	+
D1T1_NODE_1966	10045	15	5	Low-quality	22.48	AAI-based (medium-confidence)	0	Caudovirales	Myoviridae	lytic	+	+	-	-	+	+	+	+	+	-	+
D1T1_NODE_516	20859	22	6	Low-quality	5.49	AAI-based (medium-confidence)	0	NA	NA	lytic	-	-	-	-	+	-	+	-	+	-	+
D1T1_NODE_54	49546	71	7	Low-quality	14.74	AAI-based (medium-confidence)	0	NA	NA	lytic	+	+	-	-	+	+	+	+	+	-	+
D1T1_NODE_592	19370	49	6	Low-quality	43.04	AAI-based (medium-confidence)	0	Caudovirales	Podoviridae	lytic	+	-	+	-	+	+	+	+	+	+	+
D1T1_NODE_749	17203	27	4	Low-quality	18.19	AAI-based (medium-confidence)	0	NA	NA	lytic	-	+	-	-	+	-	+	-	-	-	+
D1T1_NODE_840	16402	20	11	Low-quality	4.47	AAI-based (medium-confidence)	0	NA	NA	lytic	-	+	-	-	+	-	+	+	+	+	+
D1T1_NODE_948	15223	27	12	Low-quality	32.69	AAI-based (medium-confidence)	0	Caudovirales	Myoviridae	lytic	+	+	+	-	+	-	+	+	+	+	+
D1T2_NODE_1129	13406	24	2	Low-quality	38.3	AAI-based (medium-confidence)	0	NA	NA	lytic	+	-	-	-	+	+	+	+	+	+	+
D1T2_NODE_1432	11728	10	2	Low-quality	25.14	AAI-based (medium-confidence)	0	Caudovirales	Podoviridae	lytic	-	-	+	-	+	-	+	-	-	+	+
D1T2_NODE_1529	11305	13	1	Low-quality	23.49	AAI-based (medium-confidence)	0	Caudovirales	Siphoviridae	lytic	-	-	+	-	-	-	+	-	-	-	-
D1T2_NODE_1554	11181	12	2	Low-quality	16.74	AAI-based (medium-confidence)	0	NA	NA	lytic	+	-	-	-	+	-	+	+	+	-	+
D1T2_NODE_1560	11164	22	9	Low-quality	27.83	AAI-based (medium-confidence)	0	Caudovirales	Siphoviridae	lytic	-	+	+	-	+	+	+	-	+	+	+
D1T2_NODE_1665	10767	17	1	Low-quality	22.27	AAI-based (medium-confidence)	0	NA	NA	lytic	-	-	-	-	-	-	+	-	-	-	+
D1T2_NODE_1731	10544	23	3	Low-quality	19.11	AAI-based (medium-confidence)	0	NA	NA	lytic	-	+	-	-	+	-	+	-	+	-	+
D1T2_NODE_1775	10413	12	2	Low-quality	22.7	AAI-based (medium-confidence)	0	NA	NA	lytic	-	-	-	-	+	-	+	-	+	-	+
D1T2_NODE_1836	10179	13	3	Low-quality	25.41	AAI-based (medium-confidence)	0	NA	NA	lytic	-	-	-	-	-	-	+	-	-	-	+
D1T2_NODE_1845	10154	12	3	Low-quality	25.7	AAI-based (medium-confidence)	0	NA	NA	lytic	+	-	+	-	+	-	+	-	+	+	+
D1T2_NODE_1891	10031	18	7	Low-quality	22.57	AAI-based (medium-confidence)	0	Caudovirales	Podoviridae	lytic	-	+	+	-	+	-	+	-	-	+	+
D1T2_NODE_384	17393	35	4	Low-quality	30.46	AAI-based (medium-confidence)	0	Caudovirales	Podoviridae	lytic	+	-	-	-	+	-	+	-	+	+	+
D1T2_NODE_482	22591	30	12	Low-quality	35.31	AAI-based (medium-confidence)	0	Caudovirales	Siphoviridae	lytic	-	+	-	-	+	-	+	-	-	+	+
D1T2_NODE_503	21881	34	5	Low-quality	44.64	AAI-based (medium-confidence)	0	NA	NA	lytic	+	-	-	-	+	-	+	-	+	+	+
D1T2_NODE_594	19873	35	4	Low-quality	39.33	AAI-based (medium-confidence)	0	Caudovirales	Siphoviridae	lytic	+	-	+	-	+	+	+	-	+	+	+
D1T2_NODE_640	18873	29	5	Low-quality	28.65	AAI-based (medium-confidence)	0	Caudovirales	Siphoviridae	lytic	+	+	-	-	+	+	+	+	+	+	+
D1T2_NODE_669	18502	42	5	Low-quality	49.19	AAI-based (medium-confidence)	0	NA	NA	lytic	+	-	+	-	+	-	+	+	+	+	+
D1T2_NODE_787	16834	34	6	Low-quality	44.19	AAI-based (medium-confidence)	0	NA	NA	lytic	+	+	-	-	+	+	+	+	+	+	+
D1T2_NODE_793	16747	23	6	Low-quality	40.89	AAI-based (medium-confidence)	0	Caudovirales	Siphoviridae	lytic	+	+	-	-	+	+	+	+	+	-	+
T1B10_NODE_1038	22655	40	0	Low-quality	15.78	AAI-based (medium-confidence)	0	Caudovirales	Siphoviridae	lysogenic	-	-	-	-	+	-	+	-	+	-	+
T1B10_NODE_1133	21499	41	3	Low-quality	46.68	AAI-based (medium-confidence)	0	Caudovirales	Siphoviridae	lytic	+	-	-	-	+	-	+	-	+	+	+
T1B10_NODE_1337	19560	33	2	Low-quality	8.7	AAI-based (medium-confidence)	0	NA	NA	lytic	-	-	+	-	+	-	+	-	+	-	+
T1B10_NODE_1441	18793	23	3	Low-quality	49.44	AAI-based (medium-confidence)	0	Caudovirales	Siphoviridae	lytic	-	-	+	-	+	-	+	-	+	+	+
T1B10_NODE_1536	18304	28	4	Low-quality	41.71	AAI-based (medium-confidence)	0	Caudovirales	Siphoviridae	lytic	+	+	-	-	+	+	+	-	+	-	+
T1B10_NODE_1696	17330	28	0	Low-quality	16.23	AAI-based (medium-confidence)	0	NA	NA	lytic	+	-	-	-	+	+	+	-	+	-	-
T1B10_NODE_1892	16278	30	1	Low-quality	37.23	AAI-based (medium-confidence)	0	NA	NA	lytic	+	+	-	-	+	+	+	-	+	-	-
T1B10_NODE_1999	15741	26	5	Low-quality	26.52	AAI-based (medium-confidence)	0	NA	NA	lytic	+	-	-	-	+	+	+	-	+	+	+
T1B10_NODE_2327	14440	21	1	Low-quality	29.85	AAI-based (medium-confidence)	0	NA	NA	lytic	-	-	-	-	+	-	+	-	-	-	+
T1B10_NODE_2364	14317	20	6	Low-quality	39.33	AAI-based (medium-confidence)	0	Caudovirales	Podoviridae	lytic	-	+	-	-	+	-	+	-	+	+	+
T1B10_NODE_2521	13849	27	7	Low-quality	27.56	AAI-based (medium-confidence)	0	Caudovirales	Siphoviridae	lytic	+	+	+	-	+	+	+	+	+	+	+
T1B10_NODE_2599	13596	15	3	Low-quality	28.34	AAI-based (medium-confidence)	0	NA	NA	lytic	-	-	-	-	+	-	+	-	-	-	+
T1B10_NODE_2771	13144	15	3	Low-quality	31.26	AAI-based (medium-confidence)	0	NA	NA	lytic	-	-	-	-	+	-	+	-	+	+	+
T1B10_NODE_2999	12524	18	4	Low-quality	10.49	AAI-based (medium-confidence)	0	Caudovirales	Myoviridae	lytic	+	+	-	-	+	+	+	+	+	+	+
T1B10_NODE_3076	12313	28	4	Low-quality	31.26	AAI-based (medium-confidence)	0	Caudovirales	Siphoviridae	lytic	+	-	-	-	+	-	+	+	+	+	+
T1B10_NODE_3153	12140	26	5	Low-quality	24.74	AAI-based (medium-confidence)	0	Caudovirales	Siphoviridae	lytic	+	-	-	-	+	+	+	+	+	+	+
T1B10_NODE_3448	11531	20	4	Low-quality	21.55	AAI-based (medium-confidence)	0	NA	NA	lytic	-	-	-	-	+	-	+	-	+	+	+
T1B10_NODE_3546	11351	15	2	Low-quality	15.69	AAI-based (medium-confidence)	0	Caudovirales	Myoviridae	lytic	+	+	-	-	+	+	+	-	+	-	+
T1B10_NODE_3555	11327	21	2	Low-quality	26.88	AAI-based (medium-confidence)	0	NA	NA	lytic	-	-	-	-	+	-	+	-	+	+	+
T1B10_NODE_3618	11187	12	3	Low-quality	29.88	AAI-based (medium-confidence)	0	NA	NA	lytic	+	-	-	-	+	-	+	+	+	+	+
T1B10_NODE_3720	11013	13	3	Low-quality	25.83	AAI-based (medium-confidence)	0	Caudovirales	Siphoviridae	lytic	+	-	+	-	+	+	+	+	+	+	-
T1B10_NODE_3856	10793	17	4	Low-quality	27.12	AAI-based (medium-confidence)	0	NA	NA	lytic	-	+	-	-	+	-	+	-	+	-	+
T1B10_NODE_3959	10651	8	2	Low-quality	28.84	AAI-based (medium-confidence)	0	NA	NA	lytic	+	-	-	-	-	-	+	-	+	-	-
T1B10_NODE_4179	10277	10	1	Low-quality	20.42	AAI-based (medium-confidence)	0	NA	NA	lytic	+	-	-	-	+	+	+	+	+	-	+
T1B10_NODE_583	30690	38	8	Low-quality	42.5	AAI-based (medium-confidence)	0	NA	NA	lytic	+	+	-	-	+	-	+	+	+	+	+
T1B10_NODE_813	25923	49	7	Low-quality	45.16	AAI-based (medium-confidence)	0	Caudovirales	Siphoviridae	lytic	-	+	-	-	+	-	+	-	+	+	+
T1B11_NODE_1131	10557	8	1	Low-quality	26.1	AAI-based (medium-confidence)	0	NA	NA	lytic	-	-	-	-	+	-	+	-	+	+	+
T1B11_NODE_431	18941	33	9	Low-quality	29.35	AAI-based (medium-confidence)	0	NA	NA	lytic	-	-	-	-	+	-	+	-	+	+	+
T1B11_NODE_434	18852	23	3	Low-quality	38.68	AAI-based (medium-confidence)	0	Caudovirales	Podoviridae	lytic	+	+	-	-	+	+	+	+	+	-	-
T1B11_NODE_493	17420	18	8	Low-quality	44.61	AAI-based (medium-confidence)	0	Caudovirales	Podoviridae	lytic	-	-	-	-	-	-	+	-	-	+	+
T1B3_NODE_273	19614	22	3	Low-quality	44.7	AAI-based (medium-confidence)	0	NA	NA	lytic	+	-	-	-	+	+	+	-	+	+	+
T1B3_NODE_630	13294	20	3	Low-quality	20.85	AAI-based (medium-confidence)	0	NA	NA	lytic	+	+	-	-	+	-	+	+	+	+	+
T1B5_NODE_1121	29233	56	5	Low-quality	46.01	AAI-based (medium-confidence)	0	Caudovirales	Siphoviridae	lytic	+	+	-	-	+	-	+	-	-	+	+
T1B5_NODE_1536	25287	34	5	Low-quality	9.57	AAI-based (medium-confidence)	0	Caudovirales	Myoviridae	lytic	-	+	+	-	+	+	+	-	+	-	+
T1B5_NODE_2036	21685	48	4	Low-quality	40.06	AAI-based (medium-confidence)	0	Caudovirales	Siphoviridae	lytic	-	-	-	-	+	-	+	-	+	-	+
T1B5_NODE_2056	13066	18	4	Low-quality	23.34	AAI-based (medium-confidence)	0	Caudovirales	Myoviridae	lytic	+	+	-	-	+	-	+	-	-	-	+
T1B5_NODE_2266	20399	26	11	Low-quality	30.54	AAI-based (medium-confidence)	0	Caudovirales	Siphoviridae	lytic	-	+	-	-	+	+	+	-	-	+	+
T1B5_NODE_2342	20035	27	6	Low-quality	45.88	AAI-based (medium-confidence)	0	Caudovirales	Siphoviridae	lytic	+	+	-	-	+	+	+	+	+	-	+
T1B5_NODE_2358	19966	33	3	Low-quality	20.65	AAI-based (medium-confidence)	0	NA	NA	lytic	+	+	-	-	+	+	+	-	+	+	+
T1B5_NODE_2459	19536	31	4	Low-quality	47.85	AAI-based (medium-confidence)	0	Caudovirales	Siphoviridae	lytic	-	-	-	-	+	-	+	+	+	+	+
T1B5_NODE_2690	18692	35	5	Low-quality	47.56	AAI-based (medium-confidence)	0	NA	NA	lytic	-	+	-	-	+	-	+	-	+	-	+
T1B5_NODE_2757	18466	25	2	Low-quality	19.1	AAI-based (medium-confidence)	0	Caudovirales	Siphoviridae	lytic	-	+	-	-	+	-	+	-	+	-	-
T1B5_NODE_2784	18398	30	5	Low-quality	31.38	AAI-based (medium-confidence)	0	Caudovirales	Siphoviridae	lytic	+	+	+	-	+	+	+	-	+	+	+
T1B5_NODE_3242	17017	27	3	Low-quality	45.46	AAI-based (medium-confidence)	0	Caudovirales	Siphoviridae	lysogenic	-	-	+	-	+	-	+	-	+	+	+
T1B5_NODE_3290	16873	34	1	Low-quality	33.31	AAI-based (medium-confidence)	0	Caudovirales	Siphoviridae	lytic	+	+	-	-	+	+	+	-	+	-	-
T1B5_NODE_3291	16866	17	4	Low-quality	40.53	AAI-based (medium-confidence)	0	NA	NA	lytic	-	+	-	-	+	+	+	-	+	+	+
T1B5_NODE_337	49934	30	2	Low-quality	18.91	AAI-based (medium-confidence)	0	Caudovirales	Siphoviridae	lytic	-	-	-	-	+	+	+	-	+	-	-
T1B5_NODE_3506	16288	20	1	Low-quality	35.32	AAI-based (medium-confidence)	0	NA	NA	lysogenic	-	-	-	-	-	-	+	-	+	-	-
T1B5_NODE_3802	15601	20	12	Low-quality	33.6	AAI-based (medium-confidence)	0	Caudovirales	Myoviridae	lytic	-	+	-	-	+	-	+	-	-	+	+
T1B5_NODE_3850	15489	33	3	Low-quality	12.28	AAI-based (medium-confidence)	0	NA	NA	lytic	-	+	+	-	+	+	+	-	+	-	+
T1B5_NODE_3870	15442	26	7	Low-quality	17.54	AAI-based (medium-confidence)	0	Caudovirales	Siphoviridae	lytic	-	+	-	-	+	-	+	-	+	-	+
T1B5_NODE_4120	14964	30	7	Low-quality	12.54	AAI-based (medium-confidence)	0	NA	NA	lytic	+	+	-	-	+	+	+	+	+	-	+
T1B5_NODE_4185	14846	26	4	Low-quality	31.67	AAI-based (medium-confidence)	0	Caudovirales	Podoviridae	lytic	-	-	-	-	+	-	+	+	+	+	+
T1B5_NODE_4369	14522	12	2	Low-quality	12.17	AAI-based (medium-confidence)	0	NA	NA	lytic	+	-	-	-	+	+	+	+	+	-	-
T1B5_NODE_4472	14326	19	5	Low-quality	36.72	AAI-based (medium-confidence)	0	Caudovirales	Myoviridae	lytic	-	+	+	-	+	-	+	-	-	+	+
T1B5_NODE_4627	14086	18	4	Low-quality	33.54	AAI-based (medium-confidence)	0	NA	NA	lytic	-	-	+	-	+	+	+	-	+	-	+
T1B5_NODE_4727	13944	23	9	Low-quality	37.39	AAI-based (medium-confidence)	0	Caudovirales	Siphoviridae	lytic	+	+	+	-	+	-	+	-	+	+	+
T1B5_NODE_4885	13688	25	2	Low-quality	9.98	AAI-based (medium-confidence)	0	NA	NA	lytic	+	+	-	-	+	+	+	-	+	-	+
T1B5_NODE_5082	13407	23	1	Low-quality	29.07	AAI-based (medium-confidence)	0	NA	NA	lytic	+	-	-	-	+	+	+	-	+	-	+
T1B5_NODE_5092	13400	11	0	Low-quality	11.23	AAI-based (medium-confidence)	0	NA	NA	lytic	+	-	-	-	+	+	+	+	+	-	-
T1B5_NODE_5133	13367	12	1	Low-quality	11.13	AAI-based (medium-confidence)	0	NA	NA	lytic	+	-	-	-	+	+	+	+	+	-	+
T1B5_NODE_5502	12815	14	1	Low-quality	8.11	AAI-based (medium-confidence)	0	NA	NA	lytic	+	-	-	-	+	+	+	-	+	-	+
T1B5_NODE_5567	12727	15	1	Low-quality	23.12	AAI-based (medium-confidence)	0	NA	NA	lytic	-	-	+	-	+	-	+	-	+	-	+
T1B5_NODE_5685	12585	45	0	Low-quality	10.54	AAI-based (medium-confidence)	0	NA	NA	lytic	+	-	-	-	+	+	+	+	+	-	+
T1B5_NODE_5810	10021	8	2	Low-quality	21.51	AAI-based (medium-confidence)	0	Caudovirales	Podoviridae	lytic	-	-	+	-	-	-	+	-	+	+	+
T1B5_NODE_5817	12421	19	3	Low-quality	9.46	AAI-based (medium-confidence)	0	Caudovirales	Siphoviridae	lytic	+	+	+	-	+	+	+	+	+	+	+
T1B5_NODE_6918	11349	17	3	Low-quality	20.03	AAI-based (medium-confidence)	0	Caudovirales	Siphoviridae	lytic	-	-	+	-	+	-	+	-	+	-	+
T1B5_NODE_7134	11177	19	3	Low-quality	9.36	AAI-based (medium-confidence)	0	NA	NA	lytic	+	+	-	-	+	+	+	+	+	+	+
T1B5_NODE_8228	10354	22	6	Low-quality	8.68	AAI-based (medium-confidence)	0	Caudovirales	Myoviridae	lytic	+	+	-	-	+	+	+	+	+	+	-
T1B5_NODE_8677	10049	7	1	Low-quality	21.44	AAI-based (medium-confidence)	0	NA	NA	lytic	-	-	-	-	-	-	+	-	+	-	-
T1B8_NODE_10047	12136	15	3	Low-quality	25.71	AAI-based (medium-confidence)	0	Caudovirales	Podoviridae	lytic	-	-	-	-	+	-	+	+	+	-	+
T1B8_NODE_10062	12126	19	1	Low-quality	20.29	AAI-based (medium-confidence)	0	NA	NA	lytic	-	+	-	-	+	+	+	+	+	-	+
T1B8_NODE_10085	12112	18	1	Low-quality	7.24	AAI-based (medium-confidence)	0	NA	NA	lytic	-	+	-	-	+	-	+	-	+	+	+
T1B8_NODE_10279	11968	17	2	Low-quality	22.35	AAI-based (medium-confidence)	0	Caudovirales	Siphoviridae	lytic	+	+	-	-	+	+	+	+	+	+	+
T1B8_NODE_1062	45368	75	9	Low-quality	49.53	AAI-based (medium-confidence)	0	Caudovirales	Siphoviridae	lytic	+	+	-	-	+	-	+	-	+	+	+
T1B8_NODE_11056	11426	30	4	Low-quality	28.4	AAI-based (medium-confidence)	0	NA	NA	lytic	-	-	+	-	+	-	+	-	+	+	+
T1B8_NODE_11637	11061	14	6	Low-quality	16.93	AAI-based (medium-confidence)	0	Caudovirales	Siphoviridae	lytic	-	+	-	-	+	-	+	-	+	+	+
T1B8_NODE_11830	10947	13	3	Low-quality	7.06	AAI-based (medium-confidence)	0	NA	NA	lytic	+	-	-	-	+	+	+	-	+	-	+
T1B8_NODE_11966	10860	13	5	Low-quality	24.55	AAI-based (medium-confidence)	0	Caudovirales	Podoviridae	lytic	+	+	-	-	+	+	+	+	+	+	+
T1B8_NODE_12094	10782	19	5	Low-quality	28.73	AAI-based (medium-confidence)	0	NA	NA	lytic	-	+	-	-	+	-	+	-	+	+	+
T1B8_NODE_12669	10459	13	3	Low-quality	28.32	AAI-based (medium-confidence)	0	NA	NA	lytic	-	-	-	-	+	-	+	-	-	-	+
T1B8_NODE_12774	10400	16	2	Low-quality	23.78	AAI-based (medium-confidence)	0	NA	NA	lytic	+	-	-	-	+	+	+	-	+	+	+
T1B8_NODE_12877	10346	18	3	Low-quality	27.33	AAI-based (medium-confidence)	0	NA	NA	lytic	+	-	+	-	+	+	+	-	+	+	+
T1B8_NODE_12915	10325	14	4	Low-quality	25.54	AAI-based (medium-confidence)	0	Caudovirales	Siphoviridae	lytic	-	+	+	-	+	-	+	-	+	+	+
T1B8_NODE_13285	10139	14	5	Low-quality	17.56	AAI-based (medium-confidence)	0	Caudovirales	Siphoviridae	lytic	-	+	-	-	+	-	+	-	+	-	+
T1B8_NODE_1383	39715	78	9	Low-quality	40.8	AAI-based (medium-confidence)	0	NA	NA	lytic	+	+	-	-	+	-	+	-	+	+	+
T1B8_NODE_1464	38500	67	10	Low-quality	39.07	AAI-based (medium-confidence)	0	Caudovirales	Siphoviridae	lytic	+	+	-	-	+	+	+	-	+	+	+
T1B8_NODE_1540	37444	70	8	Low-quality	35.76	AAI-based (medium-confidence)	0	Caudovirales	Siphoviridae	lytic	+	+	-	-	+	+	+	-	+	+	+
T1B8_NODE_2448	28779	40	3	Low-quality	43.01	AAI-based (medium-confidence)	0	Caudovirales	Siphoviridae	lytic	-	+	-	-	+	-	+	-	+	+	+
T1B8_NODE_3025	25487	38	13	Low-quality	40.37	AAI-based (medium-confidence)	0	Caudovirales	Siphoviridae	lytic	+	+	-	-	+	+	+	-	+	+	+
T1B8_NODE_3233	24531	52	6	Low-quality	49.88	AAI-based (medium-confidence)	0	Caudovirales	Siphoviridae	lytic	-	+	-	-	+	-	+	+	+	-	+
T1B8_NODE_3618	22977	35	5	Low-quality	30.88	AAI-based (medium-confidence)	0	Caudovirales	Siphoviridae	lytic	-	+	+	-	+	-	+	-	+	+	+
T1B8_NODE_3880	21908	24	3	Low-quality	35.99	AAI-based (medium-confidence)	0	Caudovirales	Siphoviridae	lytic	+	-	-	-	+	+	+	-	+	-	+
T1B8_NODE_3962	21641	34	5	Low-quality	47.02	AAI-based (medium-confidence)	0	Caudovirales	Siphoviridae	lytic	+	+	+	+	+	+	+	-	+	+	+
T1B8_NODE_4033	21419	28	4	Low-quality	41.83	AAI-based (medium-confidence)	0	Caudovirales	Siphoviridae	lytic	+	+	-	-	+	+	+	+	+	+	+
T1B8_NODE_4724	19407	29	6	Low-quality	33.28	AAI-based (medium-confidence)	0	NA	NA	lytic	+	-	-	-	+	+	+	-	+	+	+
T1B8_NODE_4746	19363	27	9	Low-quality	48.78	AAI-based (medium-confidence)	0	Caudovirales	Siphoviridae	lytic	+	+	-	-	+	+	+	-	+	+	+
T1B8_NODE_4775	19281	34	2	Low-quality	47.25	AAI-based (medium-confidence)	0	NA	NA	lytic	+	-	-	-	+	+	+	-	+	-	+
T1B8_NODE_5162	18424	23	1	Low-quality	38.86	AAI-based (medium-confidence)	0	NA	NA	lytic	-	-	-	-	+	-	+	-	+	+	+
T1B8_NODE_5689	17346	23	2	Low-quality	40.56	AAI-based (medium-confidence)	0	Caudovirales	Siphoviridae	lytic	-	-	-	-	+	-	+	-	+	-	+
T1B8_NODE_6132	16613	18	2	Low-quality	32.71	AAI-based (medium-confidence)	0	NA	NA	lytic	-	-	-	-	+	+	+	-	+	+	+
T1B8_NODE_6218	12419	21	4	Low-quality	28.82	AAI-based (medium-confidence)	0	NA	NA	lytic	+	+	-	-	+	-	+	+	+	+	+
T1B8_NODE_6320	16290	27	6	Low-quality	28.04	AAI-based (medium-confidence)	0	Caudovirales	Siphoviridae	lytic	+	+	-	-	+	+	+	+	+	-	+
T1B8_NODE_6370	16199	21	2	Low-quality	36.97	AAI-based (medium-confidence)	0	NA	NA	lytic	+	-	-	-	+	+	+	-	+	-	-
T1B8_NODE_6497	15985	28	5	Low-quality	29.49	AAI-based (medium-confidence)	0	Caudovirales	Podoviridae	lytic	+	+	-	-	+	+	+	-	+	+	+
T1B8_NODE_6579	15877	31	3	Low-quality	34.28	AAI-based (medium-confidence)	0	NA	NA	lytic	-	-	-	-	+	+	+	+	+	+	+
T1B8_NODE_6614	15831	24	1	Low-quality	40.32	AAI-based (medium-confidence)	0	Caudovirales	Siphoviridae	lytic	-	-	-	-	+	-	+	-	+	-	+
T1B8_NODE_6722	15681	20	3	Low-quality	46.92	AAI-based (medium-confidence)	0	Caudovirales	Podoviridae	lytic	-	-	+	-	+	-	+	-	-	+	+
T1B8_NODE_6808	15559	30	2	Low-quality	37.01	AAI-based (medium-confidence)	0	NA	NA	lytic	+	-	-	-	+	-	+	+	+	-	+
T1B8_NODE_7053	15204	22	2	Low-quality	32.97	AAI-based (medium-confidence)	0	NA	NA	lytic	+	-	-	-	+	-	+	-	+	-	+
T1B8_NODE_7719	14314	20	2	Low-quality	30.33	AAI-based (medium-confidence)	0	NA	NA	lytic	-	-	-	-	+	-	+	-	+	-	+
T1B8_NODE_7820	14218	26	2	Low-quality	25	AAI-based (medium-confidence)	0	Caudovirales	Siphoviridae	lytic	+	-	+	-	-	-	+	-	+	+	+
T1B8_NODE_7908	14119	21	2	Low-quality	32.48	AAI-based (medium-confidence)	0	Caudovirales	Podoviridae	lytic	+	-	-	-	+	+	+	+	+	+	+
T1B8_NODE_8332	13635	26	2	Low-quality	28.76	AAI-based (medium-confidence)	0	NA	NA	lytic	+	-	-	-	+	+	+	+	+	+	+
T1B8_NODE_8432	13529	29	3	Low-quality	29.21	AAI-based (medium-confidence)	0	Caudovirales	Siphoviridae	lytic	+	+	+	-	+	-	+	-	+	+	+
T1B8_NODE_8813	13181	16	1	Low-quality	32.54	AAI-based (medium-confidence)	0	NA	NA	lytic	-	-	-	-	+	-	+	+	+	+	+
T1B8_NODE_9035	12969	22	4	Low-quality	27.38	AAI-based (medium-confidence)	0	NA	NA	lytic	-	-	+	-	+	-	+	-	+	+	+
T1B8_NODE_9117	12890	25	3	Low-quality	25.72	AAI-based (medium-confidence)	0	NA	NA	lytic	+	-	-	-	+	+	+	+	+	-	+
T1B8_NODE_9254	12788	18	2	Low-quality	20.06	AAI-based (medium-confidence)	0	NA	NA	lytic	+	+	-	-	+	+	+	-	+	+	+
T1B8_NODE_9335	12719	26	2	Low-quality	30.44	AAI-based (medium-confidence)	0	Caudovirales	Siphoviridae	lytic	+	-	-	-	+	+	+	+	+	+	+
T1B8_NODE_9517	12573	15	4	Low-quality	3.83	AAI-based (medium-confidence)	0	NA	NA	lytic	-	-	-	-	+	-	+	-	+	-	+
T1B8_NODE_9871	12268	15	1	Low-quality	22.67	AAI-based (medium-confidence)	0	NA	NA	lysogenic	-	+	+	-	-	-	+	-	+	-	+
T1L10_NODE_10327	10651	15	1	Low-quality	26.62	AAI-based (medium-confidence)	0	NA	NA	lytic	+	-	-	-	+	+	+	+	+	-	+
T1L10_NODE_10568	10483	21	4	Low-quality	23.79	AAI-based (medium-confidence)	0	NA	NA	lytic	+	-	+	-	+	+	+	+	+	+	+
T1L10_NODE_10863	10300	19	3	Low-quality	17.89	AAI-based (medium-confidence)	0	NA	NA	lytic	-	-	+	-	+	-	+	-	-	-	+
T1L10_NODE_10875	10290	11	4	Low-quality	27.59	AAI-based (medium-confidence)	0	NA	NA	lytic	+	-	-	-	+	-	+	-	+	+	+
T1L10_NODE_11059	10179	17	4	Low-quality	25.81	AAI-based (medium-confidence)	0	Caudovirales	Siphoviridae	lytic	-	+	-	-	+	-	+	-	-	+	+
T1L10_NODE_11292	10015	12	1	Low-quality	24.46	AAI-based (medium-confidence)	0	NA	NA	lytic	+	-	-	-	+	-	+	-	+	+	+
T1L10_NODE_1270	35411	38	4	Low-quality	34.95	AAI-based (medium-confidence)	0	Caudovirales	Siphoviridae	lytic	+	-	-	-	+	-	+	-	-	-	+
T1L10_NODE_1936	29109	36	20	Low-quality	47	AAI-based (medium-confidence)	0	Caudovirales	Siphoviridae	lytic	-	+	+	+	+	-	+	-	+	+	+
T1L10_NODE_1975	28838	62	9	Low-quality	43.41	AAI-based (medium-confidence)	0	Caudovirales	Siphoviridae	lytic	+	+	-	-	+	-	+	-	+	-	+
T1L10_NODE_2549	25032	48	11	Low-quality	47.84	AAI-based (medium-confidence)	0	NA	NA	lytic	-	+	+	-	+	-	+	-	+	+	+
T1L10_NODE_3220	21860	23	5	Low-quality	48.52	AAI-based (medium-confidence)	0	Caudovirales	Siphoviridae	lytic	-	-	-	-	+	-	+	-	-	+	+
T1L10_NODE_3269	21710	35	3	Low-quality	48.86	AAI-based (medium-confidence)	0	Caudovirales	Siphoviridae	lytic	-	-	-	-	+	-	+	-	+	-	+
T1L10_NODE_3609	20459	27	12	Low-quality	40.05	AAI-based (medium-confidence)	0	NA	NA	lytic	-	+	+	-	+	-	+	-	+	+	+
T1L10_NODE_3632	20377	31	7	Low-quality	40.37	AAI-based (medium-confidence)	0	Caudovirales	Siphoviridae	lytic	-	+	-	-	+	+	+	-	+	+	+
T1L10_NODE_3766	19980	19	2	Low-quality	37.73	AAI-based (medium-confidence)	0	NA	NA	lytic	-	-	-	-	+	-	+	-	-	+	+
T1L10_NODE_4093	18926	36	8	Low-quality	40	AAI-based (medium-confidence)	0	Caudovirales	Siphoviridae	lytic	-	+	-	-	+	-	+	-	+	-	+
T1L10_NODE_4110	18883	23	11	Low-quality	32.95	AAI-based (medium-confidence)	0	Caudovirales	Siphoviridae	lytic	+	+	-	-	+	-	+	-	-	+	+
T1L10_NODE_4331	18312	36	2	Low-quality	37.58	AAI-based (medium-confidence)	0	Caudovirales	Myoviridae	lytic	+	-	-	-	+	-	+	-	+	-	+
T1L10_NODE_4389	18152	31	2	Low-quality	38.55	AAI-based (medium-confidence)	0	NA	NA	lytic	+	-	-	-	+	+	+	+	+	+	+
T1L10_NODE_4460	17963	28	5	Low-quality	32.94	AAI-based (medium-confidence)	0	Caudovirales	Siphoviridae	lytic	+	+	-	-	+	+	+	-	+	-	-
T1L10_NODE_4508	17855	21	2	Low-quality	19.04	AAI-based (medium-confidence)	0	NA	NA	lytic	+	-	-	-	+	+	+	-	+	-	-
T1L10_NODE_4518	17835	20	2	Low-quality	26.85	AAI-based (medium-confidence)	0	NA	NA	lytic	+	-	-	-	+	-	+	-	+	-	-
T1L10_NODE_4622	17573	38	6	Low-quality	13.81	AAI-based (medium-confidence)	0	Caudovirales	Siphoviridae	lytic	+	+	+	-	+	+	+	+	+	-	+
T1L10_NODE_4694	17403	39	3	Low-quality	36.74	AAI-based (medium-confidence)	0	NA	NA	lytic	+	-	-	-	+	+	+	+	+	-	+
T1L10_NODE_4824	17166	14	1	Low-quality	23.66	AAI-based (medium-confidence)	0	Unassigned	Baculoviridae	lytic	+	-	-	-	+	+	+	-	+	-	+
T1L10_NODE_5002	16770	31	4	Low-quality	40.73	AAI-based (medium-confidence)	0	NA	NA	lytic	-	-	-	-	+	-	+	-	+	+	+
T1L10_NODE_5099	16584	20	6	Low-quality	44.53	AAI-based (medium-confidence)	0	NA	NA	lytic	-	-	-	-	+	+	+	-	+	+	+
T1L10_NODE_5472	15872	26	6	Low-quality	26.74	AAI-based (medium-confidence)	0	Caudovirales	Myoviridae	lytic	-	-	-	-	+	-	+	-	-	+	+
T1L10_NODE_5630	15626	23	9	Low-quality	39.53	AAI-based (medium-confidence)	0	Caudovirales	Myoviridae	lytic	-	+	-	-	+	-	+	-	-	+	+
T1L10_NODE_5852	15257	18	3	Low-quality	29.34	AAI-based (medium-confidence)	0	NA	NA	lytic	-	-	-	-	+	-	+	-	-	+	+
T1L10_NODE_5899	15183	25	4	Low-quality	22.54	AAI-based (medium-confidence)	0	Caudovirales	Siphoviridae	lytic	-	+	-	-	+	-	+	-	+	+	+
T1L10_NODE_5909	15159	21	5	Low-quality	36.56	AAI-based (medium-confidence)	0	Caudovirales	Siphoviridae	lytic	+	+	-	-	+	-	+	-	-	-	+
T1L10_NODE_618	48908	78	11	Low-quality	48.18	AAI-based (medium-confidence)	0	Caudovirales	Siphoviridae	lysogenic	+	+	-	-	+	-	+	-	-	+	+
T1L10_NODE_6374	14479	28	2	Low-quality	23.59	AAI-based (medium-confidence)	0	NA	NA	lytic	+	-	-	-	+	-	+	+	+	+	+
T1L10_NODE_6892	13789	20	6	Low-quality	37.7	AAI-based (medium-confidence)	0	NA	NA	lytic	-	+	-	-	+	-	+	-	+	+	+
T1L10_NODE_6963	13699	17	4	Low-quality	14.24	AAI-based (medium-confidence)	0	Caudovirales	Siphoviridae	lytic	-	+	-	-	+	+	+	-	+	-	+
T1L10_NODE_7479	13066	12	2	Low-quality	14.45	AAI-based (medium-confidence)	0	Caudovirales	Siphoviridae	lytic	+	-	-	-	+	+	+	-	+	-	+
T1L10_NODE_779	44734	77	10	Low-quality	46.98	AAI-based (medium-confidence)	0	Caudovirales	Siphoviridae	lytic	+	+	-	-	+	+	+	-	+	+	+
T1L10_NODE_8393	12154	20	4	Low-quality	30.02	AAI-based (medium-confidence)	0	Caudovirales	Siphoviridae	lytic	+	-	-	-	+	+	+	+	+	+	+
T1L10_NODE_8589	11980	25	0	Low-quality	19.52	AAI-based (medium-confidence)	0	Caudovirales	Siphoviridae	lytic	+	-	-	-	+	+	+	+	+	-	+
T1L10_NODE_8912	11689	29	2	Low-quality	20.96	AAI-based (medium-confidence)	0	Caudovirales	Podoviridae	lytic	-	-	-	-	+	-	+	-	+	-	+
T1L10_NODE_8996	11608	18	3	Low-quality	29.1	AAI-based (medium-confidence)	0	Caudovirales	Siphoviridae	lytic	+	+	-	-	+	-	+	+	+	-	+
T1L10_NODE_9555	11190	14	6	Low-quality	23.07	AAI-based (medium-confidence)	0	Caudovirales	Myoviridae	lytic	-	+	+	-	+	-	+	-	+	+	+
T1L10_NODE_9559	11187	14	2	Low-quality	14.63	AAI-based (medium-confidence)	0	Caudovirales	Siphoviridae	lytic	-	+	-	-	+	-	+	-	+	-	-
T1L10_NODE_9637	11130	11	5	Low-quality	29.04	AAI-based (medium-confidence)	0	NA	NA	lytic	-	-	-	-	+	-	+	-	-	+	+
T1L10_NODE_9947	10912	18	2	Low-quality	25.66	AAI-based (medium-confidence)	0	NA	NA	lytic	-	-	-	-	+	-	+	-	-	-	+
T1L6_NODE_36	79622	93	24	Low-quality	45.69	AAI-based (medium-confidence)	0	NA	NA	lytic	-	+	-	-	+	-	+	-	+	+	+
T1L6_NODE_694	19117	37	1	Low-quality	32.04	AAI-based (medium-confidence)	0	NA	NA	lytic	+	-	-	-	+	+	+	-	+	-	+
T1L6_NODE_845	17323	40	3	Low-quality	17.19	AAI-based (medium-confidence)	0	Caudovirales	Siphoviridae	lytic	+	-	-	-	+	+	+	-	+	+	+
T1L6_NODE_87	45939	53	5	Low-quality	26.45	AAI-based (medium-confidence)	0	NA	NA	lytic	+	-	-	-	+	-	+	-	-	+	+
T1L6_NODE_897	16875	27	10	Low-quality	33.18	AAI-based (medium-confidence)	0	Caudovirales	Siphoviridae	lytic	-	+	-	-	+	-	+	-	-	+	+
T1L6_NODE_935	16455	27	4	Low-quality	33.49	AAI-based (medium-confidence)	0	Caudovirales	Myoviridae	lytic	-	+	-	-	-	-	+	-	+	+	+
T3L11_NODE_1355	26552	46	6	Low-quality	12.2	AAI-based (medium-confidence)	0	NA	NA	lytic	-	+	+	-	+	+	+	+	+	-	-
T3L11_NODE_1356	26545	36	1	Low-quality	42.53	AAI-based (medium-confidence)	0	NA	NA	lytic	+	+	-	-	+	-	+	-	+	-	-
T3L11_NODE_1558	24721	27	5	Low-quality	44.12	AAI-based (medium-confidence)	0	NA	NA	lytic	-	-	-	-	+	-	+	-	-	-	+
T3L11_NODE_1641	24200	24	1	Low-quality	32.98	AAI-based (medium-confidence)	0	NA	NA	lytic	+	-	-	-	+	+	+	-	+	+	+
T3L11_NODE_1788	23222	21	6	Low-quality	13.26	AAI-based (medium-confidence)	0	Caudovirales	Myoviridae	lytic	-	-	-	-	+	+	+	-	+	+	+
T3L11_NODE_207	63656	87	27	Low-quality	17.83	AAI-based (medium-confidence)	0	Caudovirales	Myoviridae	lytic	-	+	+	-	+	-	+	-	-	+	+
T3L11_NODE_2077	21336	34	6	Low-quality	20.18	AAI-based (medium-confidence)	0	Caudovirales	Siphoviridae	lytic	+	+	+	-	+	-	+	-	-	+	+
T3L11_NODE_2078	21333	28	16	Low-quality	41.62	AAI-based (medium-confidence)	0	NA	NA	lytic	-	+	-	-	+	-	+	-	-	+	+
T3L11_NODE_2138	21030	32	5	Low-quality	8.44	AAI-based (medium-confidence)	0	NA	NA	lytic	+	+	-	-	+	+	+	+	+	+	+
T3L11_NODE_2239	20507	18	1	Low-quality	31.99	AAI-based (medium-confidence)	0	NA	NA	lytic	-	-	-	-	+	-	+	-	-	+	+
T3L11_NODE_2276	20354	30	3	Low-quality	41.16	AAI-based (medium-confidence)	0	NA	NA	lytic	+	-	-	-	+	+	+	+	+	+	+
T3L11_NODE_2324	20165	24	4	Low-quality	42.48	AAI-based (medium-confidence)	0	NA	NA	lytic	-	+	-	-	+	-	+	-	+	+	+
T3L11_NODE_2371	19961	35	8	Low-quality	32.88	AAI-based (medium-confidence)	0	Caudovirales	Siphoviridae	lytic	+	-	+	-	+	-	+	-	+	+	+
T3L11_NODE_2387	19878	44	3	Low-quality	41.32	AAI-based (medium-confidence)	0	Caudovirales	Siphoviridae	lytic	+	-	-	-	+	+	+	+	+	-	+
T3L11_NODE_2628	10568	17	2	Low-quality	25.06	AAI-based (medium-confidence)	0	NA	NA	lytic	+	+	-	-	+	+	+	+	+	+	+
T3L11_NODE_2670	18678	15	9	Low-quality	10.3	AAI-based (medium-confidence)	0	Caudovirales	Myoviridae	lytic	-	+	+	-	+	+	+	-	+	+	+
T3L11_NODE_2803	18240	39	8	Low-quality	4.64	AAI-based (medium-confidence)	0	Caudovirales	Myoviridae	lytic	-	+	+	-	+	-	+	-	+	+	+
T3L11_NODE_2821	18135	17	8	Low-quality	4.76	AAI-based (medium-confidence)	0	Caudovirales	Myoviridae	lytic	-	+	+	-	+	-	+	-	+	+	+
T3L11_NODE_2862	17931	25	4	Low-quality	22.24	AAI-based (medium-confidence)	0	Caudovirales	Myoviridae	lytic	+	+	-	-	+	+	+	-	+	+	-
T3L11_NODE_2932	17675	40	2	Low-quality	24.2	AAI-based (medium-confidence)	0	NA	NA	lytic	+	+	-	-	+	+	+	-	+	-	+
T3L11_NODE_3123	17059	18	2	Low-quality	9.48	AAI-based (medium-confidence)	0	NA	NA	lytic	-	-	-	-	+	+	+	+	+	+	+
T3L11_NODE_3300	16498	25	10	Low-quality	4.24	AAI-based (medium-confidence)	0	NA	NA	lytic	-	+	+	-	+	-	+	-	+	+	-
T3L11_NODE_3420	16147	31	5	Low-quality	40.24	AAI-based (medium-confidence)	0	Caudovirales	Siphoviridae	lytic	-	-	+	-	+	+	+	+	+	+	+
T3L11_NODE_3609	15701	25	7	Low-quality	15.24	AAI-based (medium-confidence)	0	Caudovirales	Siphoviridae	lytic	+	+	-	-	+	+	+	-	+	+	+
T3L11_NODE_3681	15461	25	3	Low-quality	39.62	AAI-based (medium-confidence)	0	NA	NA	lytic	-	+	-	-	-	-	+	-	+	+	+
T3L11_NODE_3718	15364	23	8	Low-quality	3.81	AAI-based (medium-confidence)	0	NA	NA	lytic	-	+	+	-	+	-	+	-	+	+	+
T3L11_NODE_4012	14781	26	9	Low-quality	16.49	AAI-based (medium-confidence)	0	Caudovirales	Siphoviridae	lytic	+	+	-	-	+	+	+	+	+	+	+
T3L11_NODE_4020	14760	24	6	Low-quality	35.44	AAI-based (medium-confidence)	0	NA	NA	lytic	+	-	+	-	+	-	+	-	+	+	+
T3L11_NODE_4079	14620	13	9	Low-quality	22.17	AAI-based (medium-confidence)	0	Caudovirales	Siphoviridae	lytic	-	+	-	-	+	-	+	-	-	+	+
T3L11_NODE_4085	14608	26	3	Low-quality	32.46	AAI-based (medium-confidence)	0	NA	NA	lytic	+	-	-	-	+	+	+	+	+	+	+
T3L11_NODE_4258	14202	19	2	Low-quality	27.32	AAI-based (medium-confidence)	0	NA	NA	lytic	-	-	-	-	+	-	+	-	+	+	+
T3L11_NODE_4262	14191	17	3	Low-quality	36.23	AAI-based (medium-confidence)	0	NA	NA	lytic	-	-	-	-	+	-	+	-	+	+	+
T3L11_NODE_439	47640	71	12	Low-quality	25.47	AAI-based (medium-confidence)	0	NA	NA	lytic	-	+	+	-	+	-	+	+	+	-	+
T3L11_NODE_4428	13856	25	7	Low-quality	34.9	AAI-based (medium-confidence)	0	NA	NA	lytic	+	-	-	-	+	-	+	-	+	+	+
T3L11_NODE_4659	13438	22	2	Low-quality	35.76	AAI-based (medium-confidence)	0	Caudovirales	Siphoviridae	lytic	-	-	-	-	+	-	+	-	-	-	+
T3L11_NODE_5037	12880	14	1	Low-quality	32.68	AAI-based (medium-confidence)	0	Caudovirales	Siphoviridae	lytic	-	-	-	-	+	-	+	-	+	+	+
T3L11_NODE_5193	12659	32	7	Low-quality	30.54	AAI-based (medium-confidence)	0	NA	NA	lytic	+	+	+	-	+	+	+	+	+	-	+
T3L11_NODE_5260	12565	16	3	Low-quality	18.75	AAI-based (medium-confidence)	0	NA	NA	lytic	-	+	+	-	+	-	+	-	+	-	+
T3L11_NODE_5269	7730	11	7	Low-quality	17.11	AAI-based (medium-confidence)	0	Caudovirales	Podoviridae	lytic	+	+	+	-	+	+	+	+	+	+	+
T3L11_NODE_5441	12309	16	3	Low-quality	16.61	AAI-based (medium-confidence)	0	NA	NA	lytic	+	-	-	-	+	+	+	+	+	-	+
T3L11_NODE_5503	12226	14	0	Low-quality	28.59	AAI-based (medium-confidence)	0	NA	NA	lytic	+	-	+	-	+	-	+	-	+	-	-
T3L11_NODE_5608	12086	34	1	Low-quality	16.31	AAI-based (medium-confidence)	0	NA	NA	lytic	+	-	-	-	+	+	+	+	+	-	+
T3L11_NODE_5648	12020	21	1	Low-quality	31.38	AAI-based (medium-confidence)	0	NA	NA	lytic	-	-	-	-	+	+	+	-	-	-	+
T3L11_NODE_6034	11574	6	4	Low-quality	6.22	AAI-based (medium-confidence)	0	Caudovirales	Myoviridae	lytic	+	+	+	-	+	+	+	+	+	+	+
T3L11_NODE_6046	11559	10	1	Low-quality	26.95	AAI-based (medium-confidence)	0	NA	NA	lytic	+	-	-	-	+	+	+	+	+	+	+
T3L11_NODE_6125	11460	13	4	Low-quality	17.85	AAI-based (medium-confidence)	0	Caudovirales	Siphoviridae	lytic	-	+	+	-	+	-	+	-	+	-	+
T3L11_NODE_6141	11441	14	0	Low-quality	17.22	AAI-based (medium-confidence)	0	NA	NA	lytic	-	-	-	-	+	-	+	-	+	-	+
T3L11_NODE_6293	11303	19	3	Low-quality	26.48	AAI-based (medium-confidence)	0	Caudovirales	Podoviridae	lytic	+	+	+	-	+	+	+	+	+	-	+
T3L11_NODE_6424	11176	14	1	Low-quality	26.67	AAI-based (medium-confidence)	0	Caudovirales	Siphoviridae	lytic	+	+	-	-	+	-	+	+	+	+	+
T3L11_NODE_649	39226	85	2	Low-quality	30.17	AAI-based (medium-confidence)	0	Caudovirales	Siphoviridae	lytic	+	-	-	-	+	+	+	-	+	-	-
T3L11_NODE_6639	10944	10	4	Low-quality	23.6	AAI-based (medium-confidence)	0	Caudovirales	Podoviridae	lytic	+	+	+	-	+	+	+	+	+	+	+
T3L11_NODE_6701	10882	20	5	Low-quality	22.92	AAI-based (medium-confidence)	0	NA	NA	lytic	-	+	+	-	+	-	+	-	-	+	+
T3L11_NODE_6963	10645	14	2	Low-quality	17.03	AAI-based (medium-confidence)	0	Caudovirales	Podoviridae	lytic	-	+	-	-	+	-	+	+	+	+	+
T3L11_NODE_7116	10506	16	2	Low-quality	28.01	AAI-based (medium-confidence)	0	Caudovirales	Siphoviridae	lytic	-	-	-	-	+	-	+	-	-	-	+
T3L11_NODE_7296	10347	12	0	Low-quality	23.51	AAI-based (medium-confidence)	0	NA	NA	lytic	+	-	-	-	+	+	+	+	+	-	+
T3L11_NODE_731	36644	51	8	Low-quality	17.61	AAI-based (medium-confidence)	0	Caudovirales	Siphoviridae	lytic	+	-	-	-	+	-	+	-	+	-	+
T3L11_NODE_7406	10256	18	1	Low-quality	22.92	AAI-based (medium-confidence)	0	Caudovirales	Myoviridae	lytic	+	+	-	-	+	+	+	-	+	-	+
T3L11_NODE_823	34496	66	7	Low-quality	9.2	AAI-based (medium-confidence)	0	Caudovirales	Myoviridae	lytic	-	+	+	-	+	-	+	-	+	-	+
T3L14_NODE_1360	21635	23	3	Low-quality	49.31	AAI-based (medium-confidence)	0	NA	NA	lytic	+	-	-	-	+	+	+	-	+	+	+
T3L14_NODE_1426	20984	29	18	Low-quality	11.48	AAI-based (medium-confidence)	0	NA	NA	lytic	+	+	+	+	+	-	+	+	+	+	+
T3L14_NODE_1557	19912	28	5	Low-quality	33.85	AAI-based (medium-confidence)	0	Caudovirales	Siphoviridae	lytic	+	+	-	-	+	+	+	-	+	-	+
T3L14_NODE_1577	19755	22	5	Low-quality	32.65	AAI-based (medium-confidence)	0	Caudovirales	Siphoviridae	lytic	-	+	-	-	+	-	+	-	+	+	+
T3L14_NODE_1776	18501	23	7	Low-quality	9.94	AAI-based (medium-confidence)	0	NA	NA	lytic	-	+	+	-	+	-	+	+	+	+	-
T3L14_NODE_1823	18321	34	1	Low-quality	16.83	AAI-based (medium-confidence)	0	Caudovirales	Siphoviridae	lytic	+	+	-	-	+	+	+	+	+	-	+
T3L14_NODE_1917	17894	27	7	Low-quality	14.65	AAI-based (medium-confidence)	0	NA	NA	lytic	+	+	+	-	+	-	+	+	+	+	+
T3L14_NODE_2041	17286	16	10	Low-quality	9.56	AAI-based (medium-confidence)	0	Caudovirales	Myoviridae	lytic	+	+	+	-	+	-	+	+	+	+	+
T3L14_NODE_2290	16255	29	7	Low-quality	26.8	AAI-based (medium-confidence)	0	Caudovirales	Siphoviridae	lytic	-	+	+	-	+	-	+	-	+	+	+
T3L14_NODE_2560	15209	31	4	Low-quality	45.07	AAI-based (medium-confidence)	0	Caudovirales	Siphoviridae	lytic	+	+	-	-	+	+	+	+	+	+	+
T3L14_NODE_2561	15207	23	1	Low-quality	15.21	AAI-based (medium-confidence)	0	NA	NA	lytic	+	-	+	-	+	-	+	+	+	-	-
T3L14_NODE_2897	14201	20	2	Low-quality	37.02	AAI-based (medium-confidence)	0	NA	NA	lytic	-	-	-	-	+	-	+	-	-	+	+
T3L14_NODE_2899	14200	16	6	Low-quality	38.06	AAI-based (medium-confidence)	0	NA	NA	lytic	-	+	-	-	+	+	+	-	+	+	+
T3L14_NODE_2954	14053	22	1	Low-quality	19.23	AAI-based (medium-confidence)	0	NA	NA	lytic	+	-	-	-	+	+	+	-	+	-	+
T3L14_NODE_3304	13179	27	1	Low-quality	29.28	AAI-based (medium-confidence)	0	NA	NA	lytic	+	-	-	-	+	+	+	+	+	+	+
T3L14_NODE_3316	13158	16	7	Low-quality	36.35	AAI-based (medium-confidence)	0	Caudovirales	Siphoviridae	lytic	+	+	+	-	+	-	+	+	-	+	+
T3L14_NODE_3649	12469	18	2	Low-quality	20.32	AAI-based (medium-confidence)	0	Caudovirales	Siphoviridae	lytic	+	+	-	-	+	+	+	+	+	-	+
T3L14_NODE_4106	11687	15	1	Low-quality	26.6	AAI-based (medium-confidence)	0	NA	NA	lytic	+	-	-	-	+	-	+	+	+	+	+
T3L14_NODE_4150	11615	15	3	Low-quality	15.67	AAI-based (medium-confidence)	0	NA	NA	lytic	+	-	-	-	+	+	+	+	+	-	+
T3L14_NODE_4292	11407	18	1	Low-quality	26.45	AAI-based (medium-confidence)	0	Caudovirales	Myoviridae	lytic	+	+	-	-	+	+	+	+	+	-	-
T3L14_NODE_4444	11185	15	3	Low-quality	31.07	AAI-based (medium-confidence)	0	NA	NA	lytic	+	-	-	-	+	+	+	+	+	+	+
T3L14_NODE_4850	10645	12	2	Low-quality	27.65	AAI-based (medium-confidence)	0	Caudovirales	Podoviridae	lytic	+	-	-	-	+	-	+	+	+	+	+
T3L14_NODE_825	28463	43	13	Low-quality	16.04	AAI-based (medium-confidence)	0	NA	NA	lytic	+	+	+	-	+	+	+	+	+	+	+
T3L14_NODE_836	28272	49	7	Low-quality	31.82	AAI-based (medium-confidence)	0	NA	NA	lytic	+	+	+	-	+	+	+	-	+	+	+
T3L8_NODE_1192	13749	20	4	Low-quality	34.18	AAI-based (medium-confidence)	0	NA	NA	lytic	+	-	-	-	+	-	+	+	+	+	+
T3L8_NODE_1238	13477	21	9	Low-quality	38.24	AAI-based (medium-confidence)	0	NA	NA	lytic	-	+	-	-	+	-	+	+	+	+	+
T3L8_NODE_1315	12991	29	3	Low-quality	28.41	AAI-based (medium-confidence)	0	NA	NA	lytic	-	+	-	-	+	+	+	-	-	-	+
T3L8_NODE_1351	12820	16	6	Low-quality	12.65	AAI-based (medium-confidence)	0	NA	NA	lytic	-	+	-	-	+	-	+	-	-	+	+
T3L8_NODE_1365	12724	19	8	Low-quality	32.41	AAI-based (medium-confidence)	0	Caudovirales	Siphoviridae	lytic	-	+	-	-	+	-	+	+	+	+	+
T3L8_NODE_1370	12695	14	1	Low-quality	31.78	AAI-based (medium-confidence)	0	NA	NA	lytic	+	-	-	-	+	-	+	-	+	+	+
T3L8_NODE_1390	12604	20	4	Low-quality	27.31	AAI-based (medium-confidence)	0	Caudovirales	Podoviridae	lytic	-	+	+	-	+	-	+	+	+	-	+
T3L8_NODE_1400	12556	24	8	Low-quality	30.41	AAI-based (medium-confidence)	0	Caudovirales	Podoviridae	lytic	+	+	+	-	+	-	+	+	+	+	+
T3L8_NODE_1436	12363	19	5	Low-quality	28.47	AAI-based (medium-confidence)	0	Caudovirales	Podoviridae	lytic	+	+	+	-	+	+	+	+	+	+	+
T3L8_NODE_1445	12313	19	2	Low-quality	4.5	AAI-based (medium-confidence)	0	NA	NA	lytic	-	+	+	-	+	+	+	+	+	-	-
T3L8_NODE_1451	12287	17	1	Low-quality	26.67	AAI-based (medium-confidence)	0	NA	NA	lytic	-	-	-	-	+	-	+	-	-	+	+
T3L8_NODE_1539	11877	16	5	Low-quality	19.37	AAI-based (medium-confidence)	0	Caudovirales	Siphoviridae	lytic	-	+	+	-	+	-	+	-	+	+	+
T3L8_NODE_1557	11794	20	1	Low-quality	31.11	AAI-based (medium-confidence)	0	Caudovirales	Siphoviridae	lytic	+	+	-	-	+	-	+	-	+	+	+
T3L8_NODE_1579	11724	19	2	Low-quality	25.22	AAI-based (medium-confidence)	0	NA	NA	lytic	-	+	-	-	+	-	+	+	+	+	+
T3L8_NODE_1603	11624	23	2	Low-quality	15.21	AAI-based (medium-confidence)	0	Caudovirales	Siphoviridae	lytic	+	+	-	-	+	+	+	+	+	-	+
T3L8_NODE_1738	11096	6	4	Low-quality	25.27	AAI-based (medium-confidence)	0	Caudovirales	Autographiviridae	lytic	+	+	-	-	+	-	+	-	+	+	+
T3L8_NODE_1740	11088	15	4	Low-quality	24.85	AAI-based (medium-confidence)	0	Caudovirales	Podoviridae	lytic	-	-	+	-	+	-	+	-	+	+	+
T3L8_NODE_1798	10930	15	1	Low-quality	14.89	AAI-based (medium-confidence)	0	Caudovirales	Siphoviridae	lytic	+	-	+	-	+	+	+	+	+	+	+
T3L8_NODE_1879	10701	14	2	Low-quality	25.37	AAI-based (medium-confidence)	0	NA	NA	lytic	+	+	-	-	+	+	+	+	+	+	+
T3L8_NODE_190	41324	45	27	Low-quality	22.18	AAI-based (medium-confidence)	0	NA	NA	lytic	+	+	+	+	+	+	+	+	+	+	+
T3L8_NODE_1920	10592	14	4	Low-quality	23.73	AAI-based (medium-confidence)	0	Caudovirales	Siphoviridae	lytic	-	-	-	-	+	-	+	-	+	+	+
T3L8_NODE_1934	10541	11	6	Low-quality	29.11	AAI-based (medium-confidence)	0	Caudovirales	Siphoviridae	lytic	+	+	+	-	+	-	+	-	-	+	+
T3L8_NODE_1949	10485	10	2	Low-quality	21.29	AAI-based (medium-confidence)	0	Caudovirales	Siphoviridae	lytic	-	-	-	-	+	+	+	-	+	-	-
T3L8_NODE_1954	10469	12	5	Low-quality	20.04	AAI-based (medium-confidence)	0	Caudovirales	Siphoviridae	lytic	+	+	-	-	+	+	+	+	+	+	+
T3L8_NODE_1959	9277	9	3	Low-quality	13.88	AAI-based (medium-confidence)	0	NA	NA	lytic	+	-	-	-	+	+	+	-	+	+	-
T3L8_NODE_2012	10311	23	7	Low-quality	21.78	AAI-based (medium-confidence)	0	Caudovirales	Myoviridae	lytic	-	+	+	-	+	-	+	-	+	-	+
T3L8_NODE_2018	10292	7	0	Low-quality	21.67	AAI-based (medium-confidence)	0	NA	NA	lytic	-	-	-	-	+	-	+	-	-	-	-
T3L8_NODE_2033	10253	23	5	Low-quality	27.01	AAI-based (medium-confidence)	0	Caudovirales	Myoviridae	lytic	+	+	-	-	+	-	+	-	+	+	+
T3L8_NODE_2046	10209	15	5	Low-quality	22.94	AAI-based (medium-confidence)	0	NA	NA	lytic	+	+	-	-	+	-	+	+	+	+	+
T3L8_NODE_312	30430	42	7	Low-quality	31.51	AAI-based (medium-confidence)	0	Caudovirales	Siphoviridae	lytic	+	+	+	-	+	-	+	+	+	+	+
T3L8_NODE_422	25651	35	9	Low-quality	13.77	AAI-based (medium-confidence)	0	NA	NA	lytic	-	+	+	-	+	-	+	+	+	+	+
T3L8_NODE_544	21792	34	3	Low-quality	46.73	AAI-based (medium-confidence)	0	NA	NA	lytic	-	-	-	-	+	-	+	+	+	+	+
T3L8_NODE_563	21392	22	3	Low-quality	48.75	AAI-based (medium-confidence)	0	NA	NA	lytic	+	-	-	-	+	+	+	-	+	+	+
T3L8_NODE_714	18481	12	3	Low-quality	42.67	AAI-based (medium-confidence)	0	Caudovirales	Myoviridae	lytic	-	-	-	-	+	-	+	-	+	+	+
T3L8_NODE_755	17813	32	2	Low-quality	40.04	AAI-based (medium-confidence)	0	NA	NA	lytic	-	-	-	-	+	-	+	-	+	+	+
T3L8_NODE_828	16913	22	3	Low-quality	44.01	AAI-based (medium-confidence)	0	NA	NA	lytic	-	-	-	-	+	-	+	-	+	+	+
T3L8_NODE_908	15996	20	6	Low-quality	27.13	AAI-based (medium-confidence)	0	NA	NA	lytic	-	-	-	-	+	-	+	-	-	+	+
T3L8_NODE_926	15862	23	1	Low-quality	29.7	AAI-based (medium-confidence)	0	Caudovirales	Siphoviridae	lytic	+	+	-	-	+	+	+	-	+	-	+
T3L8_NODE_955	15554	17	2	Low-quality	24.58	AAI-based (medium-confidence)	0	NA	NA	lytic	+	-	-	-	+	+	+	-	+	+	+
T3L8_NODE_982	15286	19	1	Low-quality	38.08	AAI-based (medium-confidence)	0	NA	NA	lytic	+	-	-	-	+	-	+	+	+	+	+
D1T1_NODE_874	15984	16	0	Low-quality	47.83	AAI-based (medium-confidence)	0	NA	NA	NA	+	-	-	-	+	+	-	+	+	-	-
D1T2_NODE_901	15415	24	0	Low-quality	15.4	AAI-based (medium-confidence)	0	NA	NA	NA	-	-	+	-	+	-	-	-	-	-	-
MC02_NODE_431	15697	14	0	Low-quality	17.83	AAI-based (medium-confidence)	0	NA	NA	NA	-	-	-	-	-	-	-	-	+	-	-
T1B10_NODE_1635	14263	21	3	Low-quality	36.12	AAI-based (medium-confidence)	0	NA	NA	NA	-	-	-	-	+	-	-	-	+	-	+
T1B10_NODE_3594	11237	27	1	Low-quality	18.79	AAI-based (medium-confidence)	0	NA	NA	NA	+	-	-	-	+	-	-	-	+	-	+
T1B10_NODE_4256	10163	15	2	Low-quality	25.8	AAI-based (medium-confidence)	0	NA	NA	NA	-	-	-	-	+	-	-	-	+	-	+
T1B5_NODE_4888	13680	13	1	Low-quality	11.46	AAI-based (medium-confidence)	0	NA	NA	NA	+	-	-	-	+	+	-	+	+	-	-
T1B5_NODE_532	36178	54	5	Low-quality	13.7	AAI-based (medium-confidence)	0	Caudovirales	Siphoviridae	NA	-	-	-	-	+	+	-	-	+	-	+
T1B5_NODE_6236	11973	12	3	Low-quality	3.05	AAI-based (medium-confidence)	0	Unassigned	Phycodnaviridae	NA	+	-	+	-	+	-	-	-	+	-	-
T1B5_NODE_7341	11010	9	1	Low-quality	38.77	AAI-based (medium-confidence)	0	NA	NA	NA	-	-	-	-	-	-	-	-	+	-	+
T1B5_NODE_7993	10520	16	0	Low-quality	19.61	AAI-based (medium-confidence)	0	NA	NA	NA	+	-	-	-	+	+	-	-	+	-	-
T1B5_NODE_8156	10401	7	0	Low-quality	8.71	AAI-based (medium-confidence)	0	NA	NA	NA	+	-	-	-	+	+	-	+	+	-	-
T1B5_NODE_8179	10389	10	1	Low-quality	6.82	AAI-based (medium-confidence)	0	NA	NA	NA	+	-	-	-	+	+	-	-	+	-	-
T1B8_NODE_12421	10587	20	2	Low-quality	23.06	AAI-based (medium-confidence)	0	NA	NA	NA	-	-	-	-	+	-	-	-	-	+	+
T1B8_NODE_13071	10242	13	1	Low-quality	20.55	AAI-based (medium-confidence)	0	NA	NA	NA	+	-	-	-	+	-	-	-	+	-	-
T1B8_NODE_13112	10224	14	1	Low-quality	22.06	AAI-based (medium-confidence)	0	NA	NA	NA	+	-	-	-	+	-	-	-	+	-	-
T1B8_NODE_13402	10096	17	0	Low-quality	23.46	AAI-based (medium-confidence)	0	NA	NA	NA	-	-	-	-	+	-	-	-	+	-	+
T1B8_NODE_2199	30494	61	3	Low-quality	47.42	AAI-based (medium-confidence)	0	NA	NA	NA	-	-	-	-	+	+	-	-	+	+	+
T1B8_NODE_5971	16894	12	1	Low-quality	10.11	AAI-based (medium-confidence)	0	NA	NA	NA	+	-	-	-	+	+	-	-	+	-	-
T1B8_NODE_6070	16733	32	4	Low-quality	40.56	AAI-based (medium-confidence)	0	NA	NA	NA	-	-	-	-	+	-	-	-	+	+	+
T1B8_NODE_6386	16174	20	1	Low-quality	35.44	AAI-based (medium-confidence)	0	NA	NA	NA	-	-	-	-	+	+	-	-	+	+	-
T1B8_NODE_6678	15749	20	4	Low-quality	5.96	AAI-based (medium-confidence)	0	NA	NA	NA	-	-	-	-	+	+	-	+	+	-	+
T1B8_NODE_9676	12436	14	1	Low-quality	19.46	AAI-based (medium-confidence)	0	NA	NA	NA	+	-	-	-	+	+	-	+	+	-	+
T1B8_NODE_9696	12410	15	2	Low-quality	25.7	AAI-based (medium-confidence)	0	NA	NA	NA	+	-	-	-	+	-	-	+	+	-	-
T1L10_NODE_10379	10617	10	3	Low-quality	22.18	AAI-based (medium-confidence)	0	NA	NA	NA	+	-	-	-	+	+	-	+	+	+	+
T1L10_NODE_2995	22725	34	9	Low-quality	18.85	AAI-based (medium-confidence)	0	NA	NA	NA	+	+	+	-	+	-	-	-	-	+	-
T1L10_NODE_5296	16186	14	0	Low-quality	22.07	AAI-based (medium-confidence)	0	NA	NA	NA	+	-	-	-	+	+	-	+	+	-	+
T1L10_NODE_5454	15894	21	5	Low-quality	13.27	AAI-based (medium-confidence)	0	Caudovirales	Siphoviridae	NA	-	+	-	-	+	-	-	-	+	-	+
T1L10_NODE_5796	15347	23	2	Low-quality	32.5	AAI-based (medium-confidence)	0	NA	NA	NA	-	-	-	-	-	-	-	-	-	+	+
T1L10_NODE_6697	14048	18	1	Low-quality	20.07	AAI-based (medium-confidence)	0	NA	NA	NA	-	-	-	-	+	-	-	-	+	-	-
T1L10_NODE_8693	11885	18	0	Low-quality	15.74	AAI-based (medium-confidence)	0	NA	NA	NA	+	-	-	-	+	+	-	+	+	-	+
T1L10_NODE_8936	11663	19	1	Low-quality	18.43	AAI-based (medium-confidence)	0	NA	NA	NA	+	+	-	-	+	+	-	-	+	-	+
T1L10_NODE_9047	11556	14	1	Low-quality	31.26	AAI-based (medium-confidence)	0	NA	NA	NA	+	-	-	-	+	+	-	-	+	-	-
T1L10_NODE_9051	11552	14	3	Low-quality	37.7	AAI-based (medium-confidence)	0	NA	NA	NA	-	-	-	-	+	-	-	-	+	+	+
T1L10_NODE_9745	11069	11	0	Low-quality	25.53	AAI-based (medium-confidence)	0	NA	NA	NA	+	-	-	-	+	-	-	+	+	-	+
T3L11_NODE_3079	17186	22	2	Low-quality	23.75	AAI-based (medium-confidence)	0	NA	NA	NA	+	+	-	-	+	-	-	-	+	+	-
T3L11_NODE_4332	14037	13	2	Low-quality	15.8	AAI-based (medium-confidence)	0	NA	NA	NA	+	-	-	-	+	-	-	-	+	-	+
T3L11_NODE_4537	13650	30	3	Low-quality	8.38	AAI-based (medium-confidence)	0	Caudovirales	Siphoviridae	NA	+	+	+	-	+	+	-	+	+	-	+
T3L11_NODE_4952	12995	26	2	Low-quality	11.01	AAI-based (medium-confidence)	0	Caudovirales	Siphoviridae	NA	+	+	+	-	+	-	-	-	+	-	-
T3L11_NODE_5805	8852	13	2	Low-quality	15.56	AAI-based (medium-confidence)	0	NA	NA	NA	+	+	-	-	+	+	-	+	+	+	+
T3L11_NODE_6652	10921	14	1	Low-quality	24.03	AAI-based (medium-confidence)	0	NA	NA	NA	-	-	-	-	+	-	-	-	+	-	+
T3L11_NODE_7283	10362	5	0	Low-quality	21.4	AAI-based (medium-confidence)	0	NA	NA	NA	+	-	-	-	+	+	-	+	+	-	-
T3L14_NODE_2901	14181	14	2	Low-quality	15.96	AAI-based (medium-confidence)	0	NA	NA	NA	+	-	-	-	+	-	-	-	+	-	+
T3L8_NODE_1455	11570	18	7	Low-quality	25.55	AAI-based (medium-confidence)	0	Caudovirales	Podoviridae	NA	-	+	+	-	+	-	-	-	+	+	+
T3L8_NODE_1945	10485	8	2	Low-quality	10.7	AAI-based (medium-confidence)	0	NA	NA	NA	-	+	-	-	+	-	-	-	+	-	-
T3L8_NODE_1978	10404	13	0	Low-quality	24.04	AAI-based (medium-confidence)	0	NA	NA	NA	+	-	-	-	+	+	-	+	+	-	+
D1T1_NODE_1091	14025	29	2	Low-quality	12.23	HMM-based (lower-bound)	0	NA	NA	lytic	-	+	-	-	+	-	+	-	+	-	+
D1T1_NODE_1117	13840	27	6	Low-quality	11.17	HMM-based (lower-bound)	0	Caudovirales	Siphoviridae	lytic	+	+	+	-	+	-	+	+	+	-	+
D1T1_NODE_1419	12082	32	4	Low-quality	6.61	HMM-based (lower-bound)	0	Caudovirales	Siphoviridae	lytic	-	+	-	-	+	-	+	-	+	-	+
D1T1_NODE_1507	11705	27	1	Low-quality	0.55	HMM-based (lower-bound)	0	NA	NA	lytic	+	-	-	-	+	+	+	-	+	-	+
D1T1_NODE_1699	10946	14	5	Low-quality	17.16	HMM-based (lower-bound)	0	Caudovirales	Siphoviridae	lytic	+	+	+	-	+	+	+	+	+	+	+
D1T1_NODE_178	32781	55	10	Low-quality	25.87	HMM-based (lower-bound)	0	Caudovirales	Siphoviridae	lytic	+	+	-	-	+	+	+	+	+	+	+
D1T1_NODE_1977	10017	26	1	Low-quality	8.89	HMM-based (lower-bound)	0	NA	NA	lytic	-	-	-	-	+	-	+	-	+	-	-
D1T1_NODE_198	31768	43	2	Low-quality	11.35	HMM-based (lower-bound)	0	NA	NA	lytic	+	-	+	-	+	+	+	+	+	-	-
D1T1_NODE_29	57494	73	9	Low-quality	21.1	HMM-based (lower-bound)	0	NA	NA	lytic	+	+	+	-	+	-	+	-	+	-	-
D1T1_NODE_408	23229	37	2	Low-quality	23.77	HMM-based (lower-bound)	0	NA	NA	lytic	-	-	-	-	+	-	+	-	+	-	+
D1T1_NODE_440	22557	26	8	Low-quality	25.6	HMM-based (lower-bound)	0	Caudovirales	Siphoviridae	lytic	-	-	-	-	+	-	+	-	+	+	+
D1T1_NODE_528	20736	26	8	Low-quality	23.64	HMM-based (lower-bound)	0	Caudovirales	Siphoviridae	lytic	+	-	-	-	+	-	+	-	-	-	+
D1T1_NODE_615	18920	35	1	Low-quality	16.8	HMM-based (lower-bound)	0	NA	NA	lytic	+	-	-	-	+	+	+	-	+	-	-
D1T1_NODE_689	17956	36	1	Low-quality	8.3	HMM-based (lower-bound)	0	NA	NA	lysogenic	+	-	-	-	+	+	+	+	+	-	-
D1T1_NODE_70	45048	105	8	Low-quality	24.85	HMM-based (lower-bound)	0	NA	NA	lytic	-	-	+	-	+	-	+	-	+	+	+
D1T1_NODE_755	17148	25	2	Low-quality	15.76	HMM-based (lower-bound)	0	NA	NA	lytic	+	-	-	-	+	+	+	+	+	-	+
D1T1_NODE_989	14890	39	8	Low-quality	14.5	HMM-based (lower-bound)	0	Caudovirales	Siphoviridae	lytic	-	+	+	-	+	-	+	-	+	-	+
D1T2_NODE_1040	14044	23	3	Low-quality	10.69	HMM-based (lower-bound)	0	NA	NA	lytic	+	-	-	-	+	+	+	-	+	+	+
D1T2_NODE_1062	13894	32	2	Low-quality	13.42	HMM-based (lower-bound)	0	Caudovirales	Siphoviridae	lytic	-	-	+	-	+	-	+	-	+	-	+
D1T2_NODE_1094	13647	38	6	Low-quality	22.84	HMM-based (lower-bound)	0	Caudovirales	Siphoviridae	lysogenic	-	+	-	-	+	-	+	-	-	-	+
D1T2_NODE_112	49562	72	10	Low-quality	48.6	HMM-based (lower-bound)	0	NA	NA	lytic	+	+	-	-	+	+	+	+	+	+	+
D1T2_NODE_1161	13177	26	4	Low-quality	15.93	HMM-based (lower-bound)	0	NA	NA	lytic	+	+	-	-	+	-	+	+	+	+	+
D1T2_NODE_1217	12877	26	3	Low-quality	7.86	HMM-based (lower-bound)	0	NA	NA	lytic	-	+	-	-	+	-	+	-	+	-	+
D1T2_NODE_1302	12367	12	3	Low-quality	16.33	HMM-based (lower-bound)	0	NA	NA	lytic	+	-	-	-	+	+	+	+	+	-	+
D1T2_NODE_1316	12273	24	2	Low-quality	9.32	HMM-based (lower-bound)	0	NA	NA	lytic	-	-	-	-	+	-	+	-	+	-	+
D1T2_NODE_1362	12021	22	4	Low-quality	11.28	HMM-based (lower-bound)	0	Caudovirales	Siphoviridae	lytic	-	-	-	-	+	-	+	-	+	+	+
D1T2_NODE_1387	11892	18	1	Low-quality	17.79	HMM-based (lower-bound)	0	NA	NA	lytic	-	-	-	-	+	-	+	-	+	-	-
D1T2_NODE_1553	11193	27	4	Low-quality	15.68	HMM-based (lower-bound)	0	Caudovirales	Siphoviridae	lytic	-	-	-	-	+	-	+	-	-	-	+
D1T2_NODE_1565	11141	15	2	Low-quality	11.83	HMM-based (lower-bound)	0	Caudovirales	Myoviridae	lytic	-	+	-	-	+	+	+	-	+	-	+
D1T2_NODE_157	43809	66	4	Low-quality	39.62	HMM-based (lower-bound)	0	Caudovirales	Siphoviridae	lytic	-	-	-	-	+	-	+	-	+	-	-
D1T2_NODE_158	43640	81	3	Low-quality	48.91	HMM-based (lower-bound)	0	NA	NA	lytic	+	-	-	-	+	+	+	+	+	+	+
D1T2_NODE_1678	10720	12	1	Low-quality	6.63	HMM-based (lower-bound)	0	Caudovirales	Siphoviridae	lytic	-	-	+	-	-	-	+	-	+	-	-
D1T2_NODE_1691	10666	20	2	Low-quality	15.3	HMM-based (lower-bound)	0	NA	NA	lytic	+	-	-	-	+	+	+	+	+	+	+
D1T2_NODE_181	41028	67	12	Low-quality	46.18	HMM-based (lower-bound)	0	NA	NA	lytic	-	-	-	-	+	-	+	-	-	+	+
D1T2_NODE_188	39735	59	12	Low-quality	42.16	HMM-based (lower-bound)	0	Caudovirales	Siphoviridae	lytic	-	+	+	-	+	-	+	-	+	+	+
D1T2_NODE_262	32140	38	9	Low-quality	43.23	HMM-based (lower-bound)	0	Caudovirales	Siphoviridae	lytic	-	-	-	-	+	-	+	-	+	+	+
D1T2_NODE_404	25007	35	2	Low-quality	36.79	HMM-based (lower-bound)	0	NA	NA	lytic	+	-	-	-	+	+	+	+	+	-	+
D1T2_NODE_657	18662	44	7	Low-quality	19.38	HMM-based (lower-bound)	0	Caudovirales	Siphoviridae	lytic	+	-	-	-	+	+	+	+	+	+	+
D1T2_NODE_719	17798	24	1	Low-quality	9.66	HMM-based (lower-bound)	0	NA	NA	lytic	+	+	-	-	+	+	+	+	+	-	-
D1T2_NODE_93	56429	85	2	Low-quality	32.95	HMM-based (lower-bound)	0	Caudovirales	Siphoviridae	lysogenic	-	-	-	-	+	-	+	-	+	-	-
D1T2_NODE_952	14877	39	4	Low-quality	17.47	HMM-based (lower-bound)	0	Caudovirales	Siphoviridae	lytic	-	-	+	-	-	-	+	-	+	-	-
T1B10_NODE_1179	21121	24	1	Low-quality	36.38	HMM-based (lower-bound)	0	NA	NA	lytic	+	-	-	-	+	+	+	+	+	-	-
T1B10_NODE_1218	20725	34	1	Low-quality	12.39	HMM-based (lower-bound)	0	NA	NA	lytic	+	-	-	-	+	-	+	+	+	+	+
T1B10_NODE_1292	19869	24	2	Low-quality	16.92	HMM-based (lower-bound)	0	NA	NA	lytic	+	-	-	-	+	-	+	+	+	-	-
T1B10_NODE_1332	19588	36	1	Low-quality	46.61	HMM-based (lower-bound)	0	NA	NA	lytic	-	-	-	-	+	-	+	-	-	-	+
T1B10_NODE_1372	19319	40	5	Low-quality	18.19	HMM-based (lower-bound)	0	NA	NA	lytic	-	-	-	-	+	-	+	-	+	-	+
T1B10_NODE_1450	18730	28	4	Low-quality	8.38	HMM-based (lower-bound)	0	NA	NA	lytic	+	+	-	-	+	+	+	-	+	+	-
T1B10_NODE_1530	18354	33	1	Low-quality	29.27	HMM-based (lower-bound)	0	NA	NA	lytic	+	-	-	-	+	-	+	+	+	-	+
T1B10_NODE_1666	17514	41	1	Low-quality	5.86	HMM-based (lower-bound)	0	NA	NA	lytic	+	-	-	-	+	-	+	-	-	-	+
T1B10_NODE_1730	17110	22	1	Low-quality	26.98	HMM-based (lower-bound)	0	Caudovirales	Myoviridae	lytic	+	-	-	-	+	-	+	+	-	-	+
T1B10_NODE_1831	16615	43	1	Low-quality	7.43	HMM-based (lower-bound)	0	NA	NA	lytic	+	-	-	-	+	+	+	-	+	-	+
T1B10_NODE_1886	16311	23	3	Low-quality	24.48	HMM-based (lower-bound)	0	NA	NA	lytic	-	+	-	-	+	-	+	-	+	+	+
T1B10_NODE_1916	16156	23	1	Low-quality	9.66	HMM-based (lower-bound)	0	Caudovirales	Myoviridae	lytic	-	-	-	-	+	-	+	-	-	-	+
T1B10_NODE_2189	14960	23	2	Low-quality	11.71	HMM-based (lower-bound)	0	Caudovirales	Siphoviridae	lytic	+	+	+	-	+	-	+	-	+	-	-
T1B10_NODE_2498	13914	18	1	Low-quality	9.31	HMM-based (lower-bound)	0	NA	NA	lysogenic	+	+	-	-	+	+	+	+	+	-	+
T1B10_NODE_252	49931	149	2	Low-quality	24.96	HMM-based (lower-bound)	0	Caudovirales	Siphoviridae	lytic	+	-	-	-	+	+	+	-	+	+	+
T1B10_NODE_2621	13531	26	5	Low-quality	13.02	HMM-based (lower-bound)	0	Caudovirales	Siphoviridae	lytic	-	-	+	-	+	-	+	-	+	+	+
T1B10_NODE_2762	13165	27	5	Low-quality	15.69	HMM-based (lower-bound)	0	Caudovirales	Podoviridae	lysogenic	-	+	+	-	+	-	+	-	+	-	+
T1B10_NODE_2830	12975	25	1	Low-quality	11.99	HMM-based (lower-bound)	0	NA	NA	lytic	-	-	-	-	+	-	+	-	+	+	+
T1B10_NODE_2845	12924	30	2	Low-quality	12.9	HMM-based (lower-bound)	0	Caudovirales	Siphoviridae	lytic	-	-	-	-	+	-	+	-	-	-	+
T1B10_NODE_2894	12798	31	1	Low-quality	11.82	HMM-based (lower-bound)	0	NA	NA	lytic	+	-	-	-	+	+	+	+	+	+	+
T1B10_NODE_2919	12724	21	3	Low-quality	14.44	HMM-based (lower-bound)	0	NA	NA	lytic	-	+	-	-	+	-	+	-	+	+	+
T1B10_NODE_3112	12245	19	3	Low-quality	16.1	HMM-based (lower-bound)	0	Caudovirales	Siphoviridae	lytic	-	-	-	-	+	+	+	+	+	-	+
T1B10_NODE_3136	12168	22	1	Low-quality	7.77	HMM-based (lower-bound)	0	Caudovirales	Siphoviridae	lytic	-	-	-	-	+	+	+	-	+	-	+
T1B10_NODE_319	44538	74	14	Low-quality	47.56	HMM-based (lower-bound)	0	Caudovirales	Siphoviridae	lytic	+	+	-	-	+	-	+	-	+	+	+
T1B10_NODE_3272	11899	9	1	Low-quality	19.08	HMM-based (lower-bound)	0	NA	NA	lytic	-	-	-	-	-	-	+	-	+	-	+
T1B10_NODE_330	43417	79	7	Low-quality	44.99	HMM-based (lower-bound)	0	Caudovirales	Siphoviridae	lytic	-	-	-	-	+	-	+	-	+	-	+
T1B10_NODE_3311	11836	25	3	Low-quality	31.78	HMM-based (lower-bound)	0	NA	NA	lytic	-	-	-	-	+	-	+	-	+	-	+
T1B10_NODE_3349	11747	17	1	Low-quality	6.31	HMM-based (lower-bound)	0	NA	NA	lytic	-	-	-	-	+	-	+	-	+	-	+
T1B10_NODE_3368	11695	21	3	Low-quality	20.27	HMM-based (lower-bound)	0	Caudovirales	Siphoviridae	lysogenic	-	-	-	-	+	-	+	-	+	-	+
T1B10_NODE_3426	11573	29	3	Low-quality	17.4	HMM-based (lower-bound)	0	Caudovirales	Siphoviridae	lytic	-	-	-	-	+	-	+	-	-	-	+
T1B10_NODE_3597	11229	26	2	Low-quality	26.72	HMM-based (lower-bound)	0	NA	NA	lytic	-	-	-	-	+	-	+	-	+	+	+
T1B10_NODE_3600	11227	15	1	Low-quality	10.37	HMM-based (lower-bound)	0	Caudovirales	Myoviridae	lysogenic	-	-	-	-	+	-	+	-	+	+	+
T1B10_NODE_3667	11091	32	4	Low-quality	12.18	HMM-based (lower-bound)	0	NA	NA	lytic	-	-	-	-	+	-	+	-	+	-	+
T1B10_NODE_3697	11043	15	1	Low-quality	12.46	HMM-based (lower-bound)	0	NA	NA	lytic	-	-	-	-	+	-	+	-	+	-	+
T1B10_NODE_3820	10841	27	1	Low-quality	16.49	HMM-based (lower-bound)	0	NA	NA	lytic	-	-	+	-	+	-	+	-	-	-	+
T1B10_NODE_3834	10823	15	1	Low-quality	7.85	HMM-based (lower-bound)	0	NA	NA	lytic	-	-	-	-	+	-	+	-	-	-	-
T1B10_NODE_3876	10774	15	2	Low-quality	6.88	HMM-based (lower-bound)	0	Caudovirales	Siphoviridae	lytic	-	-	-	-	+	-	+	-	+	-	-
T1B10_NODE_4203	10233	21	3	Low-quality	9.56	HMM-based (lower-bound)	0	Caudovirales	Siphoviridae	lytic	-	-	-	-	+	-	+	-	+	-	+
T1B10_NODE_4277	10141	19	3	Low-quality	5.02	HMM-based (lower-bound)	0	NA	NA	lytic	+	+	-	-	+	+	+	-	+	-	-
T1B10_NODE_4342	10050	22	2	Low-quality	5.6	HMM-based (lower-bound)	0	NA	NA	lytic	-	-	+	-	+	-	+	-	+	-	+
T1B10_NODE_4365	10022	18	1	Low-quality	5.39	HMM-based (lower-bound)	0	Caudovirales	Myoviridae	lytic	+	-	-	-	+	-	+	+	+	-	+
T1B10_NODE_627	29514	55	1	Low-quality	17.4	HMM-based (lower-bound)	0	NA	NA	lytic	-	-	-	-	+	-	+	-	+	-	-
T1B10_NODE_692	28256	57	1	Low-quality	16.9	HMM-based (lower-bound)	0	NA	NA	lytic	-	-	-	-	-	-	+	-	+	-	+
T1B10_NODE_730	27345	56	6	Low-quality	13.46	HMM-based (lower-bound)	0	Caudovirales	Siphoviridae	lytic	+	-	-	-	+	+	+	+	+	-	+
T1B10_NODE_811	25961	62	3	Low-quality	23.08	HMM-based (lower-bound)	0	Caudovirales	Siphoviridae	lytic	+	-	-	-	+	-	+	+	+	-	+
T1B10_NODE_833	25622	41	4	Low-quality	13.59	HMM-based (lower-bound)	0	NA	NA	lytic	+	+	-	-	+	+	+	-	+	-	-
T1B11_NODE_1036	11013	23	1	Low-quality	0.92	HMM-based (lower-bound)	0	NA	NA	lytic	-	-	-	-	+	-	+	-	+	-	+
T1B11_NODE_109	50055	67	5	Low-quality	46.16	HMM-based (lower-bound)	0	Caudovirales	Siphoviridae	lytic	-	-	-	-	+	-	+	+	+	+	+
T1B11_NODE_286	24201	60	4	Low-quality	28.99	HMM-based (lower-bound)	0	Caudovirales	Siphoviridae	lytic	+	-	-	-	+	-	+	-	+	-	+
T1B11_NODE_325	21916	27	1	Low-quality	32.79	HMM-based (lower-bound)	0	NA	NA	lytic	+	-	-	-	+	-	+	-	+	+	+
T1B11_NODE_548	16058	26	3	Low-quality	17.46	HMM-based (lower-bound)	0	NA	NA	lytic	+	-	-	-	+	+	+	-	+	-	+
T1B11_NODE_751	13351	21	2	Low-quality	6.02	HMM-based (lower-bound)	0	NA	NA	lytic	-	-	-	-	-	-	+	-	+	+	+
T1B3_NODE_199	22227	40	5	Low-quality	44.87	HMM-based (lower-bound)	0	Caudovirales	Podoviridae	lytic	-	+	-	-	+	-	+	-	+	+	+
T1B3_NODE_20	48687	86	3	Low-quality	46.24	HMM-based (lower-bound)	0	Caudovirales	Siphoviridae	lysogenic	-	-	-	-	+	-	+	-	+	-	+
T1B3_NODE_505	14686	36	2	Low-quality	15.99	HMM-based (lower-bound)	0	NA	NA	lytic	+	+	-	-	+	+	+	-	+	-	-
T1B3_NODE_689	12691	21	4	Low-quality	13.44	HMM-based (lower-bound)	0	NA	NA	lytic	+	+	-	-	+	+	+	+	+	-	-
T1B5_NODE_1028	30375	69	4	Low-quality	24.78	HMM-based (lower-bound)	0	NA	NA	lytic	+	-	-	-	+	+	+	+	+	-	+
T1B5_NODE_1083	29597	53	4	Low-quality	22.41	HMM-based (lower-bound)	0	Caudovirales	Siphoviridae	lysogenic	-	-	-	-	+	-	+	-	-	-	+
T1B5_NODE_1192	28509	50	10	Low-quality	31.83	HMM-based (lower-bound)	0	Caudovirales	Siphoviridae	lytic	-	-	+	-	+	-	+	-	+	+	+
T1B5_NODE_1367	26873	28	3	Low-quality	36.24	HMM-based (lower-bound)	0	NA	NA	lytic	-	-	-	-	+	-	+	-	+	-	+
T1B5_NODE_1603	24698	49	4	Low-quality	21.03	HMM-based (lower-bound)	0	Caudovirales	Siphoviridae	lytic	+	-	-	-	+	+	+	-	+	+	+
T1B5_NODE_1691	24025	43	2	Low-quality	15.49	HMM-based (lower-bound)	0	Caudovirales	Podoviridae	lytic	-	-	-	-	-	-	+	-	-	-	+
T1B5_NODE_2049	21606	50	8	Low-quality	27.32	HMM-based (lower-bound)	0	Caudovirales	Siphoviridae	lytic	-	+	+	-	+	-	+	-	-	-	+
T1B5_NODE_2178	20811	44	1	Low-quality	11.25	HMM-based (lower-bound)	0	NA	NA	lytic	+	-	-	-	+	+	+	-	+	-	+
T1B5_NODE_2228	20572	44	2	Low-quality	12.62	HMM-based (lower-bound)	0	Caudovirales	Siphoviridae	lytic	-	-	-	-	+	-	+	-	+	-	-
T1B5_NODE_2264	20405	45	6	Low-quality	12.7	HMM-based (lower-bound)	0	NA	NA	lytic	+	+	-	-	+	-	+	-	+	-	+
T1B5_NODE_2410	19734	43	3	Low-quality	20.5	HMM-based (lower-bound)	0	Caudovirales	Siphoviridae	lytic	+	-	-	-	+	-	+	-	+	-	+
T1B5_NODE_2521	19295	19	3	Low-quality	16.91	HMM-based (lower-bound)	0	NA	NA	lytic	-	-	-	-	+	-	+	-	+	+	+
T1B5_NODE_2633	18838	34	1	Low-quality	16.93	HMM-based (lower-bound)	0	NA	NA	lytic	-	-	-	-	+	-	+	-	-	-	+
T1B5_NODE_3276	16915	40	3	Low-quality	10.37	HMM-based (lower-bound)	0	Caudovirales	Siphoviridae	lytic	+	+	+	-	+	-	+	-	+	-	+
T1B5_NODE_3337	16740	39	3	Low-quality	9.86	HMM-based (lower-bound)	0	Caudovirales	Siphoviridae	lytic	+	-	-	-	+	+	+	-	+	-	+
T1B5_NODE_3388	16587	30	4	Low-quality	14.9	HMM-based (lower-bound)	0	Caudovirales	Siphoviridae	lytic	-	-	-	-	+	-	+	-	+	+	+
T1B5_NODE_3461	16388	43	1	Low-quality	14.55	HMM-based (lower-bound)	0	NA	NA	lytic	+	-	-	-	+	+	+	-	+	-	-
T1B5_NODE_3609	13800	19	2	Low-quality	22.78	HMM-based (lower-bound)	0	NA	NA	lytic	-	-	-	-	-	-	+	-	-	+	+
T1B5_NODE_362	48528	97	7	Low-quality	47.66	HMM-based (lower-bound)	0	NA	NA	lytic	+	-	-	-	+	-	+	-	+	+	+
T1B5_NODE_3751	15699	35	3	Low-quality	20.75	HMM-based (lower-bound)	0	Caudovirales	Siphoviridae	lytic	-	-	-	-	-	-	+	-	+	-	+
T1B5_NODE_3996	15176	36	1	Low-quality	13.47	HMM-based (lower-bound)	0	NA	NA	lytic	+	-	-	-	-	-	+	-	-	-	-
T1B5_NODE_4007	15155	17	1	Low-quality	9.79	HMM-based (lower-bound)	0	NA	NA	lytic	-	-	-	-	+	+	+	-	+	-	+
T1B5_NODE_406	46072	80	8	Low-quality	28.47	HMM-based (lower-bound)	0	NA	NA	lytic	-	-	-	-	+	-	+	-	+	+	+
T1B5_NODE_4240	14746	31	2	Low-quality	25.78	HMM-based (lower-bound)	0	Caudovirales	Myoviridae	lytic	-	-	-	-	+	-	+	-	-	+	+
T1B5_NODE_4418	14442	20	1	Low-quality	21.84	HMM-based (lower-bound)	0	NA	NA	lytic	+	-	-	-	+	+	+	+	+	+	+
T1B5_NODE_4455	14374	26	1	Low-quality	8.95	HMM-based (lower-bound)	0	NA	NA	lytic	+	-	-	-	+	-	+	-	+	-	+
T1B5_NODE_4460	14355	25	2	Low-quality	10.29	HMM-based (lower-bound)	0	NA	NA	lytic	+	-	-	-	+	+	+	-	+	-	-
T1B5_NODE_4502	14275	15	1	Low-quality	4.16	HMM-based (lower-bound)	0	NA	NA	lytic	-	-	-	-	+	-	+	-	+	-	-
T1B5_NODE_471	43457	70	8	Low-quality	45.23	HMM-based (lower-bound)	0	Caudovirales	Siphoviridae	lytic	-	+	-	-	-	-	+	-	-	+	+
T1B5_NODE_481	43029	67	10	Low-quality	48.15	HMM-based (lower-bound)	0	NA	NA	lytic	-	-	-	-	+	-	+	-	+	+	+
T1B5_NODE_4858	13721	35	5	Low-quality	6.06	HMM-based (lower-bound)	0	Caudovirales	Siphoviridae	lytic	-	-	-	-	+	-	+	-	-	-	+
T1B5_NODE_492	42572	62	7	Low-quality	43.61	HMM-based (lower-bound)	0	Caudovirales	Siphoviridae	lytic	-	-	-	-	+	-	+	-	-	+	+
T1B5_NODE_4921	13633	37	1	Low-quality	8.15	HMM-based (lower-bound)	0	NA	NA	lysogenic	+	-	-	-	+	-	+	-	+	-	-
T1B5_NODE_5239	13220	14	1	Low-quality	12.21	HMM-based (lower-bound)	0	NA	NA	lytic	+	-	-	-	+	-	+	+	+	+	+
T1B5_NODE_5363	13037	31	4	Low-quality	13.71	HMM-based (lower-bound)	0	NA	NA	lytic	-	-	+	-	+	-	+	+	+	-	+
T1B5_NODE_5479	12852	23	2	Low-quality	15.61	HMM-based (lower-bound)	0	NA	NA	lytic	+	-	-	-	+	+	+	-	+	+	+
T1B5_NODE_5582	12703	24	8	Low-quality	16.11	HMM-based (lower-bound)	0	NA	NA	lytic	-	-	-	-	+	-	+	-	-	-	+
T1B5_NODE_5711	12559	28	4	Low-quality	10.53	HMM-based (lower-bound)	0	NA	NA	lytic	+	-	-	-	+	+	+	+	+	+	+
T1B5_NODE_6117	12102	13	1	Low-quality	5.87	HMM-based (lower-bound)	0	NA	NA	lytic	-	-	-	-	+	-	+	-	+	+	+
T1B5_NODE_6132	12081	23	4	Low-quality	14.23	HMM-based (lower-bound)	0	NA	NA	lytic	-	+	+	-	+	-	+	-	+	-	+
T1B5_NODE_6179	12020	26	8	Low-quality	12.65	HMM-based (lower-bound)	0	NA	NA	lytic	+	+	+	-	+	-	+	-	+	+	+
T1B5_NODE_6219	11988	16	3	Low-quality	2.38	HMM-based (lower-bound)	0	NA	NA	lytic	-	-	+	-	+	+	+	-	+	-	-
T1B5_NODE_6333	11869	29	1	Low-quality	12.08	HMM-based (lower-bound)	0	NA	NA	lytic	-	-	-	-	+	-	+	-	-	-	+
T1B5_NODE_6549	11683	18	1	Low-quality	13.01	HMM-based (lower-bound)	0	NA	NA	lysogenic	-	-	-	-	+	-	+	-	+	+	+
T1B5_NODE_6565	11669	19	3	Low-quality	23.4	HMM-based (lower-bound)	0	Caudovirales	Podoviridae	lytic	+	-	-	-	+	-	+	-	-	+	+
T1B5_NODE_6830	11448	17	2	Low-quality	4.97	HMM-based (lower-bound)	0	Caudovirales	Siphoviridae	lytic	-	+	-	-	+	-	+	-	-	-	+
T1B5_NODE_6906	11318	21	3	Low-quality	19.94	HMM-based (lower-bound)	0	Caudovirales	Podoviridae	lytic	-	-	-	-	-	-	+	-	+	+	+
T1B5_NODE_694	36672	86	6	Low-quality	17.75	HMM-based (lower-bound)	0	NA	NA	lytic	-	-	+	-	+	-	+	-	+	-	+
T1B5_NODE_7118	11190	26	7	Low-quality	18.33	HMM-based (lower-bound)	0	NA	NA	lytic	-	+	-	-	+	-	+	-	+	-	+
T1B5_NODE_7184	11137	11	1	Low-quality	9.91	HMM-based (lower-bound)	0	Caudovirales	Siphoviridae	lysogenic	-	-	+	-	-	-	+	-	-	-	+
T1B5_NODE_7240	11095	15	1	Low-quality	16.6	HMM-based (lower-bound)	0	Caudovirales	Siphoviridae	lysogenic	-	-	-	-	-	-	+	-	-	+	-
T1B5_NODE_752	34958	61	13	Low-quality	47.24	HMM-based (lower-bound)	0	NA	NA	lytic	+	+	-	-	+	-	+	-	+	+	+
T1B5_NODE_755	34932	52	5	Low-quality	39.47	HMM-based (lower-bound)	0	NA	NA	lytic	+	-	-	-	+	+	+	-	+	+	+
T1B5_NODE_7709	10724	8	5	Low-quality	21.84	HMM-based (lower-bound)	0	Caudovirales	Podoviridae	lytic	-	+	-	-	+	-	+	-	+	+	+
T1B5_NODE_7733	10707	16	2	Low-quality	12.44	HMM-based (lower-bound)	0	NA	NA	lysogenic	+	-	-	-	+	-	+	-	+	+	+
T1B5_NODE_7863	10617	21	2	Low-quality	12.35	HMM-based (lower-bound)	0	Caudovirales	Siphoviridae	lytic	-	+	+	-	+	-	+	-	-	-	+
T1B5_NODE_8188	10384	21	3	Low-quality	15.62	HMM-based (lower-bound)	0	Caudovirales	Siphoviridae	lytic	-	+	+	-	+	-	+	-	+	-	+
T1B5_NODE_8215	10361	19	1	Low-quality	6.58	HMM-based (lower-bound)	0	NA	NA	lytic	+	-	-	-	+	-	+	+	+	-	+
T1B5_NODE_8225	10352	12	1	Low-quality	7.15	HMM-based (lower-bound)	0	Caudovirales	Siphoviridae	lysogenic	-	-	-	-	-	-	+	-	-	-	+
T1B5_NODE_8226	10352	17	1	Low-quality	23.37	HMM-based (lower-bound)	0	Caudovirales	Myoviridae	lytic	-	-	+	-	-	-	+	-	+	-	-
T1B5_NODE_841	33216	46	5	Low-quality	41.79	HMM-based (lower-bound)	0	Caudovirales	Siphoviridae	lytic	-	-	-	-	+	-	+	-	-	+	+
T1B5_NODE_8506	10163	20	1	Low-quality	11.95	HMM-based (lower-bound)	0	NA	NA	lysogenic	-	-	-	-	+	-	+	-	+	-	-
T1B5_NODE_8589	10110	14	1	Low-quality	9.04	HMM-based (lower-bound)	0	NA	NA	lytic	-	-	-	-	-	-	+	-	+	-	-
T1B5_NODE_909	32016	55	2	Low-quality	14.99	HMM-based (lower-bound)	0	NA	NA	lytic	+	-	-	-	+	+	+	-	+	-	-
T1B8_NODE_10208	12017	26	2	Low-quality	7.16	HMM-based (lower-bound)	0	Caudovirales	Myoviridae	lytic	+	+	-	-	+	-	+	-	+	-	+
T1B8_NODE_1072	40572	67	9	Low-quality	49.59	HMM-based (lower-bound)	0	Caudovirales	Siphoviridae	lytic	+	+	-	-	+	-	+	+	+	+	+
T1B8_NODE_10764	11626	24	2	Low-quality	14.72	HMM-based (lower-bound)	0	NA	NA	lytic	-	-	-	-	+	-	+	-	-	+	+
T1B8_NODE_10796	11601	15	1	Low-quality	24	HMM-based (lower-bound)	0	NA	NA	lytic	-	-	-	-	+	-	+	-	+	-	-
T1B8_NODE_10850	11571	18	3	Low-quality	9.46	HMM-based (lower-bound)	0	Caudovirales	Podoviridae	lytic	+	-	-	-	+	+	+	+	+	-	+
T1B8_NODE_1090	44558	86	4	Low-quality	39.27	HMM-based (lower-bound)	0	Caudovirales	Siphoviridae	lytic	+	-	-	-	+	-	+	+	+	+	+
T1B8_NODE_1093	44507	58	6	Low-quality	44.27	HMM-based (lower-bound)	0	NA	NA	lytic	-	-	-	-	+	-	+	-	+	+	+
T1B8_NODE_1094	44493	71	12	Low-quality	27.14	HMM-based (lower-bound)	0	Caudovirales	Siphoviridae	lytic	+	+	+	+	+	-	+	-	+	-	+
T1B8_NODE_11024	11448	20	1	Low-quality	17.94	HMM-based (lower-bound)	0	NA	NA	lysogenic	-	-	-	-	-	-	+	-	-	-	-
T1B8_NODE_1106	44228	82	6	Low-quality	46.31	HMM-based (lower-bound)	0	Caudovirales	Siphoviridae	lytic	+	-	-	-	+	-	+	+	+	+	+
T1B8_NODE_11078	11412	19	2	Low-quality	7.88	HMM-based (lower-bound)	0	NA	NA	lytic	+	-	-	-	+	+	+	+	+	+	+
T1B8_NODE_11118	11395	14	2	Low-quality	16.11	HMM-based (lower-bound)	0	NA	NA	lytic	-	+	-	-	+	-	+	-	+	+	+
T1B8_NODE_11203	11333	19	4	Low-quality	14.11	HMM-based (lower-bound)	0	Caudovirales	Siphoviridae	lytic	+	+	-	-	+	+	+	+	+	-	+
T1B8_NODE_11316	11259	34	1	Low-quality	6.09	HMM-based (lower-bound)	0	NA	NA	lytic	-	-	-	-	+	-	+	-	+	-	+
T1B8_NODE_11382	11217	17	4	Low-quality	11.36	HMM-based (lower-bound)	0	Caudovirales	Podoviridae	lytic	-	-	-	-	+	-	+	-	+	+	+
T1B8_NODE_11456	11175	23	2	Low-quality	13.03	HMM-based (lower-bound)	0	NA	NA	lytic	-	-	-	-	+	-	+	-	+	-	+
T1B8_NODE_11615	11078	13	1	Low-quality	2.92	HMM-based (lower-bound)	0	NA	NA	lytic	-	-	-	-	-	-	+	-	+	-	-
T1B8_NODE_1223	33796	61	9	Low-quality	38.7	HMM-based (lower-bound)	0	NA	NA	lytic	+	-	-	-	+	-	+	-	+	+	+
T1B8_NODE_1233	25059	43	5	Low-quality	17.81	HMM-based (lower-bound)	0	Caudovirales	Siphoviridae	lytic	+	+	+	-	+	+	+	-	+	-	-
T1B8_NODE_12357	10628	32	5	Low-quality	8.21	HMM-based (lower-bound)	0	Caudovirales	Siphoviridae	lytic	+	-	+	-	+	-	+	-	+	-	+
T1B8_NODE_1241	41702	74	4	Low-quality	40.58	HMM-based (lower-bound)	0	NA	NA	lytic	-	-	-	-	+	-	+	-	+	-	+
T1B8_NODE_12923	10321	14	3	Low-quality	6.51	HMM-based (lower-bound)	0	NA	NA	lytic	+	-	-	-	+	-	+	-	+	-	-
T1B8_NODE_12998	10281	15	3	Low-quality	5.88	HMM-based (lower-bound)	0	NA	NA	lytic	-	+	+	-	+	-	+	-	+	-	+
T1B8_NODE_13033	10261	14	2	Low-quality	12.62	HMM-based (lower-bound)	0	NA	NA	lytic	+	-	-	-	+	+	+	-	+	-	-
T1B8_NODE_13066	10244	22	3	Low-quality	4.7	HMM-based (lower-bound)	0	Caudovirales	Siphoviridae	lytic	-	+	-	-	+	-	+	-	+	-	+
T1B8_NODE_13068	10242	10	1	Low-quality	4.97	HMM-based (lower-bound)	0	NA	NA	lytic	-	-	-	-	+	-	+	-	+	-	+
T1B8_NODE_1315	40656	74	7	Low-quality	48.38	HMM-based (lower-bound)	0	Caudovirales	Siphoviridae	lysogenic	-	-	+	-	-	-	+	-	+	-	+
T1B8_NODE_13357	10112	12	2	Low-quality	12.73	HMM-based (lower-bound)	0	NA	NA	lysogenic	+	-	-	-	+	+	+	+	+	-	+
T1B8_NODE_13454	10076	24	4	Low-quality	19.74	HMM-based (lower-bound)	0	NA	NA	lytic	-	-	+	-	+	-	+	-	+	+	+
T1B8_NODE_13502	10052	16	2	Low-quality	9.11	HMM-based (lower-bound)	0	NA	NA	lytic	-	+	+	-	+	-	+	-	+	-	+
T1B8_NODE_13591	10008	22	3	Low-quality	9.38	HMM-based (lower-bound)	0	Caudovirales	Siphoviridae	lytic	-	+	-	-	+	-	+	-	+	+	+
T1B8_NODE_1404	39290	79	13	Low-quality	48.88	HMM-based (lower-bound)	0	Caudovirales	Siphoviridae	lytic	+	-	+	-	+	+	+	+	+	+	+
T1B8_NODE_1433	38879	61	10	Low-quality	36.01	HMM-based (lower-bound)	0	Caudovirales	Siphoviridae	lytic	+	-	-	-	+	+	+	-	+	+	+
T1B8_NODE_1460	38536	71	5	Low-quality	44.87	HMM-based (lower-bound)	0	Caudovirales	Siphoviridae	lytic	-	-	-	-	+	+	+	+	+	+	+
T1B8_NODE_1513	37745	60	7	Low-quality	41.88	HMM-based (lower-bound)	0	Caudovirales	Siphoviridae	lytic	+	-	-	-	+	+	+	+	+	+	+
T1B8_NODE_1774	34581	62	6	Low-quality	22.66	HMM-based (lower-bound)	0	NA	NA	lytic	-	-	-	-	+	-	+	-	+	-	+
T1B8_NODE_1792	34417	60	8	Low-quality	46.84	HMM-based (lower-bound)	0	Caudovirales	Siphoviridae	lytic	+	-	-	-	+	-	+	-	-	+	+
T1B8_NODE_1838	33836	53	11	Low-quality	36.35	HMM-based (lower-bound)	0	Caudovirales	Siphoviridae	lytic	+	-	-	-	+	+	+	+	+	+	+
T1B8_NODE_1857	33577	57	6	Low-quality	23.18	HMM-based (lower-bound)	0	Caudovirales	Siphoviridae	lysogenic	-	-	-	-	+	-	+	-	+	+	+
T1B8_NODE_1859	33564	57	9	Low-quality	38.23	HMM-based (lower-bound)	0	Caudovirales	Siphoviridae	lytic	-	+	+	-	+	-	+	-	+	+	+
T1B8_NODE_1900	33205	58	10	Low-quality	42.93	HMM-based (lower-bound)	0	Caudovirales	Siphoviridae	lytic	-	+	+	-	+	-	+	-	+	+	+
T1B8_NODE_1934	32792	62	5	Low-quality	23.26	HMM-based (lower-bound)	0	NA	NA	lytic	-	-	-	-	+	-	+	-	-	-	+
T1B8_NODE_1937	32752	44	5	Low-quality	42.96	HMM-based (lower-bound)	0	Caudovirales	Siphoviridae	lytic	-	-	-	-	+	-	+	-	+	+	+
T1B8_NODE_2007	32097	42	3	Low-quality	21.37	HMM-based (lower-bound)	0	Caudovirales	Siphoviridae	lytic	-	+	-	-	+	-	+	-	+	-	+
T1B8_NODE_2009	32068	51	2	Low-quality	38.06	HMM-based (lower-bound)	0	NA	NA	lytic	+	-	-	-	+	+	+	+	+	+	+
T1B8_NODE_2170	30738	44	3	Low-quality	35.79	HMM-based (lower-bound)	0	Caudovirales	Siphoviridae	lytic	-	+	-	-	+	-	+	-	-	-	+
T1B8_NODE_2212	30406	49	5	Low-quality	28.77	HMM-based (lower-bound)	0	Caudovirales	Siphoviridae	lytic	+	+	-	-	+	+	+	+	+	-	+
T1B8_NODE_2253	30044	44	8	Low-quality	33.2	HMM-based (lower-bound)	0	Caudovirales	Siphoviridae	lytic	-	-	-	-	+	-	+	-	+	+	+
T1B8_NODE_2362	29326	63	6	Low-quality	32.86	HMM-based (lower-bound)	0	NA	NA	lytic	+	+	+	-	+	+	+	+	+	-	+
T1B8_NODE_2363	29317	51	2	Low-quality	43.14	HMM-based (lower-bound)	0	NA	NA	lytic	+	-	-	-	+	-	+	-	+	+	+
T1B8_NODE_2389	29125	62	8	Low-quality	33.85	HMM-based (lower-bound)	0	NA	NA	lytic	+	-	-	-	+	-	+	-	+	+	+
T1B8_NODE_2503	28449	59	6	Low-quality	25.17	HMM-based (lower-bound)	0	Caudovirales	Siphoviridae	lytic	-	+	-	-	+	-	+	+	+	+	+
T1B8_NODE_2549	28108	45	5	Low-quality	28.16	HMM-based (lower-bound)	0	Caudovirales	Siphoviridae	lytic	-	+	+	-	+	-	+	-	+	-	+
T1B8_NODE_2611	27694	60	7	Low-quality	23.83	HMM-based (lower-bound)	0	Caudovirales	Siphoviridae	lytic	+	-	+	-	+	-	+	+	+	+	+
T1B8_NODE_2654	27480	39	8	Low-quality	30.13	HMM-based (lower-bound)	0	NA	NA	lytic	-	+	-	-	+	-	+	-	+	+	+
T1B8_NODE_2776	26791	52	4	Low-quality	45.75	HMM-based (lower-bound)	0	NA	NA	lytic	-	-	-	-	+	-	+	-	+	+	+
T1B8_NODE_2830	26531	52	9	Low-quality	37.8	HMM-based (lower-bound)	0	Caudovirales	Siphoviridae	lytic	-	+	+	-	-	-	+	-	+	+	+
T1B8_NODE_2935	25999	43	4	Low-quality	30.33	HMM-based (lower-bound)	0	NA	NA	lytic	+	-	-	-	+	+	+	-	+	-	-
T1B8_NODE_2948	25928	43	2	Low-quality	36.62	HMM-based (lower-bound)	0	NA	NA	lytic	+	-	-	-	+	-	+	+	+	-	+
T1B8_NODE_3041	25429	57	4	Low-quality	17.17	HMM-based (lower-bound)	0	NA	NA	lytic	+	-	-	-	+	+	+	+	+	-	+
T1B8_NODE_3232	24532	41	8	Low-quality	26.29	HMM-based (lower-bound)	0	NA	NA	lytic	+	+	-	-	+	+	+	+	+	+	+
T1B8_NODE_3235	24517	32	4	Low-quality	16.67	HMM-based (lower-bound)	0	Caudovirales	Siphoviridae	lytic	+	+	-	-	+	+	+	+	+	-	+
T1B8_NODE_3316	24191	34	4	Low-quality	25.96	HMM-based (lower-bound)	0	Caudovirales	Myoviridae	lytic	-	-	-	-	+	+	+	-	+	+	+
T1B8_NODE_3364	24047	27	5	Low-quality	35.61	HMM-based (lower-bound)	0	NA	NA	lytic	-	-	-	-	+	-	+	-	+	-	+
T1B8_NODE_3373	24006	37	3	Low-quality	30.53	HMM-based (lower-bound)	0	NA	NA	lytic	-	-	-	-	+	+	+	-	+	+	+
T1B8_NODE_3431	23731	41	6	Low-quality	32.05	HMM-based (lower-bound)	0	Caudovirales	Podoviridae	lytic	+	-	+	-	+	-	+	-	+	+	+
T1B8_NODE_3550	23266	48	7	Low-quality	27.35	HMM-based (lower-bound)	0	Caudovirales	Siphoviridae	lytic	-	+	+	-	-	-	+	-	-	-	+
T1B8_NODE_377	79687	107	13	Low-quality	48.1	HMM-based (lower-bound)	0	NA	NA	lytic	+	-	-	-	+	+	+	-	+	+	+
T1B8_NODE_3781	22286	33	2	Low-quality	35.67	HMM-based (lower-bound)	0	NA	NA	lytic	+	+	-	-	+	-	+	-	+	+	+
T1B8_NODE_3881	21904	43	4	Low-quality	13.61	HMM-based (lower-bound)	0	NA	NA	lytic	+	+	-	-	+	+	+	+	+	-	+
T1B8_NODE_4021	18381	27	2	Low-quality	10.24	HMM-based (lower-bound)	0	Caudovirales	Siphoviridae	lytic	-	-	-	-	+	-	+	-	+	+	+
T1B8_NODE_4110	21145	33	5	Low-quality	24.79	HMM-based (lower-bound)	0	Caudovirales	Siphoviridae	lytic	-	+	+	-	+	-	+	-	+	-	+
T1B8_NODE_4191	20914	42	1	Low-quality	49.76	HMM-based (lower-bound)	0	NA	NA	lytic	+	-	-	-	+	-	+	-	-	-	+
T1B8_NODE_4271	20667	46	5	Low-quality	30.03	HMM-based (lower-bound)	0	NA	NA	lytic	-	-	-	-	+	+	+	-	+	-	+
T1B8_NODE_4293	20605	45	1	Low-quality	10.42	HMM-based (lower-bound)	0	NA	NA	lytic	-	-	-	-	+	-	+	-	+	+	+
T1B8_NODE_4305	20570	30	4	Low-quality	29.68	HMM-based (lower-bound)	0	NA	NA	lytic	+	-	-	-	+	+	+	-	+	+	+
T1B8_NODE_4317	20542	29	3	Low-quality	43.11	HMM-based (lower-bound)	0	Caudovirales	Siphoviridae	lytic	+	-	-	-	+	+	+	+	+	+	+
T1B8_NODE_4354	20408	52	5	Low-quality	24.31	HMM-based (lower-bound)	0	NA	NA	lytic	+	-	-	-	+	+	+	+	+	+	+
T1B8_NODE_4402	20289	34	4	Low-quality	23.84	HMM-based (lower-bound)	0	Caudovirales	Siphoviridae	lytic	-	-	-	-	+	-	+	-	+	-	+
T1B8_NODE_4651	19599	47	6	Low-quality	18.22	HMM-based (lower-bound)	0	Caudovirales	Siphoviridae	lytic	-	+	+	-	+	-	+	-	+	-	+
T1B8_NODE_4759	19321	18	3	Low-quality	10.07	HMM-based (lower-bound)	0	Caudovirales	Siphoviridae	lytic	+	-	-	-	+	-	+	-	+	-	+
T1B8_NODE_4794	19246	43	3	Low-quality	25.28	HMM-based (lower-bound)	0	NA	NA	lytic	+	-	-	-	+	-	+	-	+	-	-
T1B8_NODE_4833	19171	41	2	Low-quality	14.64	HMM-based (lower-bound)	0	NA	NA	lysogenic	+	-	-	-	+	-	+	+	+	-	+
T1B8_NODE_4855	19121	25	2	Low-quality	8.7	HMM-based (lower-bound)	0	NA	NA	lytic	+	-	-	-	+	+	+	-	+	-	-
T1B8_NODE_4876	19072	30	7	Low-quality	22.47	HMM-based (lower-bound)	0	Caudovirales	Siphoviridae	lytic	-	+	+	-	+	-	+	-	+	+	+
T1B8_NODE_4940	18942	30	5	Low-quality	15.15	HMM-based (lower-bound)	0	Caudovirales	Siphoviridae	lytic	+	-	-	-	+	+	+	-	+	+	+
T1B8_NODE_5000	18757	57	5	Low-quality	14.24	HMM-based (lower-bound)	0	NA	NA	lytic	-	-	-	-	+	-	+	-	+	+	+
T1B8_NODE_5130	18491	39	1	Low-quality	8.66	HMM-based (lower-bound)	0	NA	NA	lytic	+	-	-	-	+	+	+	+	+	+	+
T1B8_NODE_5174	18386	45	11	Low-quality	16.06	HMM-based (lower-bound)	0	Caudovirales	Siphoviridae	lytic	-	-	+	-	+	-	+	-	+	-	+
T1B8_NODE_5437	17861	27	3	Low-quality	26.65	HMM-based (lower-bound)	0	NA	NA	lytic	-	-	-	-	+	-	+	-	-	+	+
T1B8_NODE_5564	17566	35	2	Low-quality	9.89	HMM-based (lower-bound)	0	NA	NA	lytic	-	-	-	-	+	+	+	+	+	-	-
T1B8_NODE_5721	17289	48	2	Low-quality	9.19	HMM-based (lower-bound)	0	Unassigned	Phycodnaviridae	lytic	-	-	-	-	+	-	+	-	-	-	+
T1B8_NODE_5730	17279	23	2	Low-quality	14.61	HMM-based (lower-bound)	0	NA	NA	lytic	+	-	-	-	-	-	+	+	+	+	+
T1B8_NODE_5982	16874	43	2	Low-quality	10.77	HMM-based (lower-bound)	0	NA	NA	lytic	+	-	-	-	+	+	+	+	+	-	-
T1B8_NODE_6052	16763	37	2	Low-quality	23.67	HMM-based (lower-bound)	0	NA	NA	lytic	+	-	-	-	+	-	+	-	+	-	-
T1B8_NODE_6057	16755	41	1	Low-quality	9.97	HMM-based (lower-bound)	0	NA	NA	lytic	+	-	-	-	+	-	+	+	+	-	+
T1B8_NODE_609	62544	171	7	Low-quality	32.12	HMM-based (lower-bound)	0	Caudovirales	Siphoviridae	lytic	+	-	-	-	+	+	+	-	+	+	+
T1B8_NODE_6282	16362	34	2	Low-quality	3.05	HMM-based (lower-bound)	0	NA	NA	lytic	-	-	-	-	+	-	+	-	+	-	+
T1B8_NODE_6522	15943	35	2	Low-quality	8.31	HMM-based (lower-bound)	0	Caudovirales	Siphoviridae	lytic	-	-	-	-	+	-	+	-	+	-	+
T1B8_NODE_6534	15919	44	2	Low-quality	10.19	HMM-based (lower-bound)	0	Caudovirales	Siphoviridae	lytic	+	-	-	-	+	-	+	+	+	-	+
T1B8_NODE_6740	15647	27	1	Low-quality	7.91	HMM-based (lower-bound)	0	NA	NA	lytic	-	-	-	-	-	-	+	-	+	-	-
T1B8_NODE_7023	15246	9	3	Low-quality	22.9	HMM-based (lower-bound)	0	NA	NA	lytic	-	-	-	-	+	-	+	-	+	-	+
T1B8_NODE_7306	14854	20	1	Low-quality	22.22	HMM-based (lower-bound)	0	NA	NA	lysogenic	-	-	-	-	+	-	+	-	+	+	+
T1B8_NODE_7361	14794	17	1	Low-quality	9.45	HMM-based (lower-bound)	0	NA	NA	lytic	-	-	-	-	+	-	+	-	+	-	-
T1B8_NODE_7412	14731	35	2	Low-quality	21.86	HMM-based (lower-bound)	0	Caudovirales	Siphoviridae	lytic	-	-	-	-	+	-	+	-	+	+	+
T1B8_NODE_7583	14477	28	2	Low-quality	5.18	HMM-based (lower-bound)	0	NA	NA	lytic	-	-	+	-	+	+	+	-	+	-	-
T1B8_NODE_7649	14391	10	1	Low-quality	20.24	HMM-based (lower-bound)	0	Unassigned	Phycodnaviridae	lytic	-	+	-	-	+	-	+	-	+	-	+
T1B8_NODE_7672	14369	34	1	Low-quality	6.66	HMM-based (lower-bound)	0	NA	NA	lytic	+	-	-	-	-	-	+	-	-	-	-
T1B8_NODE_7726	14308	17	1	Low-quality	9.14	HMM-based (lower-bound)	0	NA	NA	lytic	-	-	-	-	+	+	+	-	+	-	-
T1B8_NODE_7732	14303	22	3	Low-quality	11.93	HMM-based (lower-bound)	0	NA	NA	lytic	-	+	-	-	+	+	+	+	+	+	+
T1B8_NODE_7754	14284	18	2	Low-quality	20.44	HMM-based (lower-bound)	0	Caudovirales	Siphoviridae	lysogenic	-	-	-	-	+	-	+	-	+	-	+
T1B8_NODE_7871	14166	28	1	Low-quality	13.09	HMM-based (lower-bound)	0	NA	NA	lytic	+	-	-	-	+	-	+	+	+	+	+
T1B8_NODE_7901	14128	18	3	Low-quality	9.89	HMM-based (lower-bound)	0	Caudovirales	Siphoviridae	lytic	+	-	-	-	+	-	+	+	+	+	+
T1B8_NODE_7905	14120	22	1	Low-quality	9.02	HMM-based (lower-bound)	0	Caudovirales	Siphoviridae	lysogenic	-	-	-	-	+	-	+	-	+	-	-
T1B8_NODE_8018	13984	35	4	Low-quality	14.37	HMM-based (lower-bound)	0	Caudovirales	Siphoviridae	lytic	-	+	-	-	+	+	+	+	+	-	+
T1B8_NODE_8020	13984	20	1	Low-quality	7.27	HMM-based (lower-bound)	0	NA	NA	lytic	+	+	+	-	+	+	+	+	+	-	-
T1B8_NODE_8069	13921	25	1	Low-quality	8.27	HMM-based (lower-bound)	0	NA	NA	lytic	+	-	-	-	+	+	+	+	+	-	-
T1B8_NODE_8109	13879	12	3	Low-quality	14.89	HMM-based (lower-bound)	0	Caudovirales	Siphoviridae	lytic	-	-	-	-	+	-	+	-	-	+	+
T1B8_NODE_8233	13747	33	1	Low-quality	3.62	HMM-based (lower-bound)	0	Caudovirales	Myoviridae	lytic	-	-	-	-	+	+	+	-	+	-	-
T1B8_NODE_8296	13679	22	1	Low-quality	23.56	HMM-based (lower-bound)	0	NA	NA	lysogenic	-	-	-	-	+	-	+	+	+	-	+
T1B8_NODE_8317	13654	29	2	Low-quality	7.42	HMM-based (lower-bound)	0	Caudovirales	Myoviridae	lytic	-	-	+	-	+	+	+	-	+	-	+
T1B8_NODE_8338	10710	27	3	Low-quality	4.21	HMM-based (lower-bound)	0	NA	NA	lytic	-	+	+	-	+	-	+	-	+	-	+
T1B8_NODE_8348	13616	18	3	Low-quality	18.68	HMM-based (lower-bound)	0	Caudovirales	Podoviridae	lytic	-	+	-	-	+	-	+	-	+	-	+
T1B8_NODE_8363	13594	23	5	Low-quality	22.92	HMM-based (lower-bound)	0	NA	NA	lytic	-	-	-	-	+	-	+	-	+	-	+
T1B8_NODE_8426	13535	16	7	Low-quality	19.25	HMM-based (lower-bound)	0	NA	NA	lytic	+	-	-	-	+	-	+	+	+	+	+
T1B8_NODE_8490	13473	44	1	Low-quality	19.18	HMM-based (lower-bound)	0	NA	NA	lytic	+	-	-	-	+	-	+	+	+	+	+
T1B8_NODE_850	51996	72	9	Low-quality	44.27	HMM-based (lower-bound)	0	NA	NA	lytic	+	+	-	-	+	+	+	-	+	+	+
T1B8_NODE_8579	13396	35	2	Low-quality	14.93	HMM-based (lower-bound)	0	Caudovirales	Siphoviridae	lysogenic	-	+	-	-	+	-	+	-	+	-	+
T1B8_NODE_8674	13297	29	4	Low-quality	8.74	HMM-based (lower-bound)	0	NA	NA	lytic	-	-	+	-	+	+	+	-	+	+	+
T1B8_NODE_8696	13275	45	1	Low-quality	12.06	HMM-based (lower-bound)	0	NA	NA	lytic	+	-	-	-	+	-	+	-	-	-	+
T1B8_NODE_8706	13270	16	2	Low-quality	23.23	HMM-based (lower-bound)	0	NA	NA	lytic	-	-	-	-	+	-	+	-	+	-	+
T1B8_NODE_8761	13222	19	2	Low-quality	18.67	HMM-based (lower-bound)	0	NA	NA	lytic	-	-	-	-	+	-	+	+	+	-	-
T1B8_NODE_8959	13031	31	2	Low-quality	5.98	HMM-based (lower-bound)	0	Caudovirales	Myoviridae	lytic	-	+	-	-	+	-	+	-	+	-	+
T1B8_NODE_8987	13013	23	1	Low-quality	19.79	HMM-based (lower-bound)	0	NA	NA	lytic	+	-	-	-	+	+	+	+	+	-	+
T1B8_NODE_9024	12980	26	2	Low-quality	15.76	HMM-based (lower-bound)	0	NA	NA	lytic	+	-	-	-	+	+	+	-	+	+	+
T1B8_NODE_9128	12878	30	4	Low-quality	5.87	HMM-based (lower-bound)	0	Caudovirales	Siphoviridae	lytic	+	+	-	-	+	+	+	+	+	-	+
T1B8_NODE_9255	12786	24	1	Low-quality	11.49	HMM-based (lower-bound)	0	NA	NA	lytic	-	-	-	-	+	-	+	-	-	-	+
T1B8_NODE_9296	12753	26	3	Low-quality	10.37	HMM-based (lower-bound)	0	NA	NA	lysogenic	+	+	-	-	+	+	+	-	+	+	+
T1B8_NODE_9368	12688	22	1	Low-quality	20.49	HMM-based (lower-bound)	0	NA	NA	lytic	-	+	-	-	+	-	+	-	+	-	+
T1B8_NODE_9510	12578	25	2	Low-quality	5.87	HMM-based (lower-bound)	0	NA	NA	lytic	-	+	+	-	+	+	+	-	+	-	+
T1B8_NODE_957	47910	65	4	Low-quality	45.47	HMM-based (lower-bound)	0	NA	NA	lytic	+	-	-	-	+	+	+	+	+	+	+
T1B8_NODE_961	47809	93	15	Low-quality	47.38	HMM-based (lower-bound)	0	NA	NA	lytic	+	-	-	-	+	+	+	+	+	+	+
T1B8_NODE_9652	12456	24	3	Low-quality	14.81	HMM-based (lower-bound)	0	Caudovirales	Siphoviridae	lytic	+	-	-	-	+	+	+	-	+	+	+
T1B8_NODE_9718	12397	23	1	Low-quality	6.01	HMM-based (lower-bound)	0	NA	NA	lytic	-	-	-	-	+	-	+	-	+	+	+
T1B8_NODE_9875	12264	31	1	Low-quality	7.79	HMM-based (lower-bound)	0	NA	NA	lytic	+	-	-	-	+	-	+	+	+	-	+
T1B8_NODE_9935	12222	26	5	Low-quality	5.29	HMM-based (lower-bound)	0	NA	NA	lytic	+	-	-	-	+	+	+	-	+	-	+
T1L10_NODE_10105	10817	24	2	Low-quality	5.73	HMM-based (lower-bound)	0	NA	NA	lytic	+	-	-	-	+	-	+	-	+	-	+
T1L10_NODE_10383	10613	11	1	Low-quality	13.9	HMM-based (lower-bound)	0	NA	NA	lytic	+	-	-	-	+	-	+	+	+	-	+
T1L10_NODE_10454	10568	23	3	Low-quality	8.76	HMM-based (lower-bound)	0	NA	NA	lytic	+	+	+	-	+	-	+	-	-	-	+
T1L10_NODE_10523	10513	19	2	Low-quality	5.97	HMM-based (lower-bound)	0	NA	NA	lytic	-	-	-	-	+	-	+	-	+	-	-
T1L10_NODE_10540	10501	21	4	Low-quality	8.63	HMM-based (lower-bound)	0	Caudovirales	Siphoviridae	lytic	+	+	-	-	+	+	+	+	+	+	+
T1L10_NODE_10550	10495	20	2	Low-quality	5.69	HMM-based (lower-bound)	0	NA	NA	lytic	-	-	-	-	+	-	+	-	+	-	-
T1L10_NODE_10599	10464	14	3	Low-quality	8.25	HMM-based (lower-bound)	0	NA	NA	lytic	+	-	-	-	+	-	+	+	+	+	+
T1L10_NODE_10620	10450	21	1	Low-quality	5.91	HMM-based (lower-bound)	0	Caudovirales	Siphoviridae	lytic	-	+	-	-	+	-	+	-	+	-	+
T1L10_NODE_11317	10002	26	2	Low-quality	12.7	HMM-based (lower-bound)	0	NA	NA	lytic	-	-	-	-	+	-	+	-	+	-	+
T1L10_NODE_1218	36085	64	6	Low-quality	17.82	HMM-based (lower-bound)	0	NA	NA	lytic	+	+	+	-	+	+	+	+	+	+	-
T1L10_NODE_1253	35651	64	19	Low-quality	36.74	HMM-based (lower-bound)	0	Caudovirales	Siphoviridae	lysogenic	-	+	-	-	+	-	+	-	-	+	+
T1L10_NODE_1328	34699	67	4	Low-quality	42.29	HMM-based (lower-bound)	0	NA	NA	lysogenic	+	-	-	-	+	+	+	+	+	+	+
T1L10_NODE_1740	30632	79	10	Low-quality	17.25	HMM-based (lower-bound)	0	Caudovirales	Siphoviridae	lysogenic	+	-	+	-	+	-	+	-	+	-	+
T1L10_NODE_2100	27883	30	2	Low-quality	18.65	HMM-based (lower-bound)	0	Caudovirales	Siphoviridae	lytic	+	-	-	-	+	+	+	+	+	+	+
T1L10_NODE_2222	27056	53	9	Low-quality	36.11	HMM-based (lower-bound)	0	Caudovirales	Siphoviridae	lytic	-	+	+	-	+	-	+	-	-	-	+
T1L10_NODE_2326	26409	49	3	Low-quality	15.99	HMM-based (lower-bound)	0	Caudovirales	Siphoviridae	lysogenic	+	-	-	-	+	+	+	+	+	-	+
T1L10_NODE_2386	26119	45	2	Low-quality	14.11	HMM-based (lower-bound)	0	NA	NA	lytic	+	-	-	-	+	-	+	+	+	-	+
T1L10_NODE_2563	24940	35	5	Low-quality	14.25	HMM-based (lower-bound)	0	Caudovirales	Siphoviridae	lytic	+	-	-	-	+	+	+	-	+	-	+
T1L10_NODE_2761	23881	42	2	Low-quality	14.8	HMM-based (lower-bound)	0	NA	NA	lytic	+	-	-	-	+	+	+	-	+	+	+
T1L10_NODE_294	64298	139	10	Low-quality	47.83	HMM-based (lower-bound)	0	NA	NA	lytic	+	-	-	-	+	-	+	-	+	-	+
T1L10_NODE_3183	22043	36	2	Low-quality	10.43	HMM-based (lower-bound)	0	Caudovirales	Myoviridae	lytic	-	+	+	-	+	-	+	-	+	+	+
T1L10_NODE_3251	21770	26	5	Low-quality	22.33	HMM-based (lower-bound)	0	Caudovirales	Siphoviridae	lytic	-	+	+	-	+	-	+	-	+	-	+
T1L10_NODE_3427	21035	31	8	Low-quality	16.44	HMM-based (lower-bound)	0	Caudovirales	Siphoviridae	lytic	-	-	-	-	+	-	+	-	-	+	+
T1L10_NODE_3649	20319	38	7	Low-quality	14.41	HMM-based (lower-bound)	0	Caudovirales	Siphoviridae	lytic	+	+	+	-	+	-	+	-	+	-	-
T1L10_NODE_3710	20153	27	2	Low-quality	13.86	HMM-based (lower-bound)	0	NA	NA	lytic	-	-	-	-	+	-	+	-	+	-	-
T1L10_NODE_3713	20146	30	3	Low-quality	25.81	HMM-based (lower-bound)	0	NA	NA	lytic	+	-	-	-	+	-	+	-	+	+	+
T1L10_NODE_392	57827	116	10	Low-quality	45.54	HMM-based (lower-bound)	0	Caudovirales	Siphoviridae	lytic	+	-	-	-	+	-	+	+	+	+	+
T1L10_NODE_4170	18705	28	5	Low-quality	21.84	HMM-based (lower-bound)	0	Caudovirales	Siphoviridae	lytic	-	-	+	-	+	-	+	-	-	-	+
T1L10_NODE_4174	18695	39	3	Low-quality	21.45	HMM-based (lower-bound)	0	NA	NA	lytic	-	-	-	-	+	-	+	-	+	-	+
T1L10_NODE_4300	18409	39	2	Low-quality	22.26	HMM-based (lower-bound)	0	Caudovirales	Siphoviridae	lytic	-	-	+	-	+	-	+	-	+	-	+
T1L10_NODE_4315	18363	30	5	Low-quality	19.5	HMM-based (lower-bound)	0	NA	NA	lytic	+	-	-	-	+	-	+	-	-	+	+
T1L10_NODE_4347	18263	41	6	Low-quality	8.05	HMM-based (lower-bound)	0	NA	NA	lytic	+	+	-	-	+	+	+	+	+	-	+
T1L10_NODE_4509	17853	22	5	Low-quality	29.02	HMM-based (lower-bound)	0	Caudovirales	Siphoviridae	lytic	-	+	+	-	+	-	+	-	+	+	+
T1L10_NODE_4621	17573	39	5	Low-quality	25.46	HMM-based (lower-bound)	0	Caudovirales	Myoviridae	lytic	-	-	-	-	+	-	+	-	-	+	+
T1L10_NODE_4648	17508	38	2	Low-quality	27.38	HMM-based (lower-bound)	0	Caudovirales	Siphoviridae	lysogenic	-	+	-	-	+	-	+	-	+	-	+
T1L10_NODE_4657	17486	30	3	Low-quality	23.41	HMM-based (lower-bound)	0	NA	NA	lytic	+	+	-	-	+	-	+	-	-	+	+
T1L10_NODE_4784	17239	47	2	Low-quality	17.91	HMM-based (lower-bound)	0	NA	NA	lytic	-	-	-	-	+	-	+	-	+	+	+
T1L10_NODE_5284	16223	22	5	Low-quality	16.14	HMM-based (lower-bound)	0	Caudovirales	Podoviridae	lytic	+	+	-	-	+	-	+	-	+	-	+
T1L10_NODE_5526	15803	31	3	Low-quality	11.06	HMM-based (lower-bound)	0	NA	NA	lytic	-	-	-	-	+	-	+	-	-	-	+
T1L10_NODE_5530	15798	38	4	Low-quality	12.42	HMM-based (lower-bound)	0	Caudovirales	Siphoviridae	lytic	+	-	+	-	+	+	+	+	+	-	+
T1L10_NODE_5776	15374	27	5	Low-quality	17.69	HMM-based (lower-bound)	0	Caudovirales	Siphoviridae	lytic	-	+	+	-	+	-	+	-	-	-	+
T1L10_NODE_583	49841	115	13	Low-quality	26.52	HMM-based (lower-bound)	0	Caudovirales	Siphoviridae	lytic	+	-	-	-	+	-	+	-	+	-	+
T1L10_NODE_5857	15248	36	5	Low-quality	14.53	HMM-based (lower-bound)	0	Caudovirales	Siphoviridae	lytic	-	-	+	-	-	-	+	-	-	-	+
T1L10_NODE_5894	15187	28	1	Low-quality	22.52	HMM-based (lower-bound)	0	NA	NA	lytic	-	-	-	-	+	-	+	-	+	-	+
T1L10_NODE_6250	14643	21	4	Low-quality	18.16	HMM-based (lower-bound)	0	NA	NA	lytic	-	-	-	-	+	-	+	-	-	+	+
T1L10_NODE_6463	14349	30	3	Low-quality	9.79	HMM-based (lower-bound)	0	NA	NA	lytic	-	-	-	-	+	-	+	-	+	-	+
T1L10_NODE_6549	14256	23	2	Low-quality	17.26	HMM-based (lower-bound)	0	NA	NA	lytic	-	-	-	-	+	-	+	-	+	+	+
T1L10_NODE_6565	14226	26	6	Low-quality	18.03	HMM-based (lower-bound)	0	Caudovirales	Siphoviridae	lytic	-	+	+	-	+	-	+	-	+	-	+
T1L10_NODE_6654	14106	41	4	Low-quality	6.66	HMM-based (lower-bound)	0	NA	NA	lytic	-	-	-	-	+	-	+	-	+	-	+
T1L10_NODE_6675	14085	26	3	Low-quality	10.18	HMM-based (lower-bound)	0	NA	NA	lysogenic	+	-	-	-	+	-	+	-	+	-	+
T1L10_NODE_6730	13991	21	3	Low-quality	13.75	HMM-based (lower-bound)	0	NA	NA	lytic	+	-	-	-	+	-	+	-	+	+	+
T1L10_NODE_6884	13801	15	5	Low-quality	16.13	HMM-based (lower-bound)	0	Caudovirales	Siphoviridae	lytic	+	+	-	-	+	-	+	-	+	+	+
T1L10_NODE_6983	13683	19	7	Low-quality	20.19	HMM-based (lower-bound)	0	NA	NA	lytic	-	+	-	-	+	-	+	-	+	-	+
T1L10_NODE_7093	13551	26	3	Low-quality	20.25	HMM-based (lower-bound)	0	Caudovirales	Siphoviridae	lytic	-	+	-	-	+	-	+	-	-	-	+
T1L10_NODE_7247	13330	21	4	Low-quality	9.89	HMM-based (lower-bound)	0	NA	NA	lytic	-	-	-	-	+	+	+	-	+	+	+
T1L10_NODE_7291	13275	11	1	Low-quality	12.37	HMM-based (lower-bound)	0	Caudovirales	Myoviridae	lytic	-	-	+	-	-	-	+	-	+	-	-
T1L10_NODE_7346	13205	41	1	Low-quality	7.17	HMM-based (lower-bound)	0	NA	NA	lytic	+	-	-	-	+	+	+	-	+	-	+
T1L10_NODE_7350	13198	15	1	Low-quality	9.09	HMM-based (lower-bound)	0	NA	NA	lytic	+	-	-	-	+	+	+	+	+	+	+
T1L10_NODE_7487	13058	30	2	Low-quality	14.65	HMM-based (lower-bound)	0	NA	NA	lytic	-	-	-	-	+	-	+	-	+	+	+
T1L10_NODE_7562	12976	26	5	Low-quality	19.21	HMM-based (lower-bound)	0	Caudovirales	Siphoviridae	lytic	-	+	-	-	+	-	+	-	-	+	+
T1L10_NODE_7647	12883	27	6	Low-quality	18.8	HMM-based (lower-bound)	0	NA	NA	lytic	-	-	-	-	+	-	+	-	+	-	-
T1L10_NODE_7683	12842	17	5	Low-quality	10.41	HMM-based (lower-bound)	0	NA	NA	lytic	-	+	-	-	+	+	+	-	+	-	+
T1L10_NODE_7720	12804	29	5	Low-quality	11.35	HMM-based (lower-bound)	0	Caudovirales	Siphoviridae	lytic	-	+	+	-	+	-	+	-	+	-	+
T1L10_NODE_7789	12730	17	1	Low-quality	16.68	HMM-based (lower-bound)	0	NA	NA	lytic	+	+	-	-	+	+	+	+	+	+	+
T1L10_NODE_7924	12593	23	1	Low-quality	7.19	HMM-based (lower-bound)	0	NA	NA	lytic	+	+	-	-	+	+	+	-	+	-	-
T1L10_NODE_7973	12556	23	3	Low-quality	15.82	HMM-based (lower-bound)	0	NA	NA	lytic	-	-	-	-	+	-	+	+	-	-	+
T1L10_NODE_8038	12496	11	2	Low-quality	5.64	HMM-based (lower-bound)	0	Caudovirales	Siphoviridae	lytic	-	-	-	-	+	-	+	-	+	-	-
T1L10_NODE_8079	12454	26	1	Low-quality	17.37	HMM-based (lower-bound)	0	NA	NA	lytic	-	-	-	-	+	+	+	-	+	-	+
T1L10_NODE_8403	12145	20	3	Low-quality	23.63	HMM-based (lower-bound)	0	Caudovirales	Podoviridae	lytic	-	-	-	-	-	-	+	-	-	+	+
T1L10_NODE_8417	12130	25	2	Low-quality	14.53	HMM-based (lower-bound)	0	NA	NA	lytic	+	-	-	-	+	-	+	+	+	-	+
T1L10_NODE_8463	12093	25	2	Low-quality	11.89	HMM-based (lower-bound)	0	NA	NA	lytic	-	-	+	-	+	-	+	-	+	-	+
T1L10_NODE_8625	11949	29	3	Low-quality	10.71	HMM-based (lower-bound)	0	NA	NA	lytic	+	-	-	-	+	-	+	+	+	-	+
T1L10_NODE_8856	11740	22	2	Low-quality	4.51	HMM-based (lower-bound)	0	NA	NA	lytic	-	-	-	-	+	-	+	-	+	-	-
T1L10_NODE_9286	11388	32	5	Low-quality	13.81	HMM-based (lower-bound)	0	NA	NA	lytic	-	+	+	-	+	-	+	-	+	-	+
T1L10_NODE_9310	11366	14	6	Low-quality	10.34	HMM-based (lower-bound)	0	Caudovirales	Siphoviridae	lytic	-	-	-	-	+	-	+	-	-	+	+
T1L10_NODE_9422	11288	21	2	Low-quality	13.45	HMM-based (lower-bound)	0	NA	NA	lytic	-	+	-	-	+	-	+	-	+	+	+
T1L10_NODE_9435	11281	20	3	Low-quality	12.39	HMM-based (lower-bound)	0	NA	NA	lytic	+	+	-	-	+	-	+	-	+	+	+
T1L10_NODE_9468	11254	11	4	Low-quality	15.64	HMM-based (lower-bound)	0	NA	NA	lytic	-	-	-	-	+	-	+	-	+	+	+
T1L10_NODE_9556	11190	9	5	Low-quality	13.66	HMM-based (lower-bound)	0	Caudovirales	Siphoviridae	lytic	-	+	-	-	+	-	+	+	+	+	+
T1L10_NODE_9642	11127	12	3	Low-quality	16.55	HMM-based (lower-bound)	0	NA	NA	lytic	+	-	-	-	+	-	+	+	+	+	+
T1L10_NODE_9749	11065	27	5	Low-quality	13.19	HMM-based (lower-bound)	0	Caudovirales	Podoviridae	lytic	+	+	+	-	+	+	+	+	+	+	+
T1L10_NODE_9768	11055	31	2	Low-quality	4.52	HMM-based (lower-bound)	0	NA	NA	lysogenic	-	-	-	-	+	-	+	-	-	-	+
T1L10_NODE_9784	11045	16	3	Low-quality	17.39	HMM-based (lower-bound)	0	NA	NA	lytic	+	-	-	-	+	+	+	+	+	-	+
T1L10_NODE_9787	11044	19	4	Low-quality	13.02	HMM-based (lower-bound)	0	Caudovirales	Siphoviridae	lytic	-	-	-	-	+	-	+	-	+	-	+
T1L10_NODE_9853	10985	26	1	Low-quality	6.53	HMM-based (lower-bound)	0	NA	NA	lytic	-	-	-	-	+	-	+	-	+	-	+
T1L10_NODE_9870	10974	29	2	Low-quality	6.96	HMM-based (lower-bound)	0	NA	NA	lytic	+	-	+	-	+	-	+	-	+	-	+
T1L6_NODE_315	27898	42	7	Low-quality	39.97	HMM-based (lower-bound)	0	Caudovirales	Siphoviridae	lytic	+	+	-	-	+	-	+	-	+	+	+
T1L6_NODE_436	24154	29	4	Low-quality	28.71	HMM-based (lower-bound)	0	Caudovirales	Siphoviridae	lytic	+	-	-	-	+	-	+	+	+	-	+
T1L6_NODE_81	47205	73	6	Low-quality	24.37	HMM-based (lower-bound)	0	Caudovirales	Siphoviridae	lysogenic	-	-	+	-	+	-	+	-	-	-	-
T1L6_NODE_916	16646	29	3	Low-quality	17.88	HMM-based (lower-bound)	0	Caudovirales	Siphoviridae	lytic	-	-	-	-	+	-	+	-	+	-	-
T3L11_NODE_1062	30320	70	4	Low-quality	16.01	HMM-based (lower-bound)	0	NA	NA	lytic	-	-	+	-	+	-	+	-	+	-	-
T3L11_NODE_1304	27102	50	3	Low-quality	29.73	HMM-based (lower-bound)	0	NA	NA	lytic	+	-	-	-	+	+	+	-	+	-	+
T3L11_NODE_1316	26973	39	12	Low-quality	12.67	HMM-based (lower-bound)	0	NA	NA	lytic	+	+	+	-	+	+	+	+	+	+	+
T3L11_NODE_1430	25799	40	4	Low-quality	11.26	HMM-based (lower-bound)	0	Caudovirales	Myoviridae	lytic	-	+	+	-	+	-	+	+	+	-	+
T3L11_NODE_1523	25023	25	2	Low-quality	12.04	HMM-based (lower-bound)	0	NA	NA	lytic	-	-	-	-	+	-	+	-	+	-	-
T3L11_NODE_1525	25013	34	5	Low-quality	31.77	HMM-based (lower-bound)	0	NA	NA	lytic	-	-	-	-	+	-	+	-	+	+	+
T3L11_NODE_1637	24230	56	6	Low-quality	8.65	HMM-based (lower-bound)	0	NA	NA	lytic	-	+	-	-	+	-	+	-	+	-	+
T3L11_NODE_1676	23940	63	7	Low-quality	20.83	HMM-based (lower-bound)	0	Caudovirales	Myoviridae	lytic	-	-	-	-	+	-	+	-	+	-	+
T3L11_NODE_1773	23328	45	3	Low-quality	7.47	HMM-based (lower-bound)	0	NA	NA	lytic	-	-	-	-	+	-	+	-	+	-	+
T3L11_NODE_2092	21221	48	5	Low-quality	28.57	HMM-based (lower-bound)	0	NA	NA	lytic	+	-	-	-	+	+	+	+	+	+	+
T3L11_NODE_2103	21167	41	3	Low-quality	8.53	HMM-based (lower-bound)	0	Caudovirales	Myoviridae	lytic	-	-	+	-	+	-	+	+	+	-	-
T3L11_NODE_2217	20604	43	5	Low-quality	25.26	HMM-based (lower-bound)	0	Caudovirales	Siphoviridae	lytic	+	-	-	-	+	-	+	+	+	+	+
T3L11_NODE_2289	20302	38	3	Low-quality	23.13	HMM-based (lower-bound)	0	NA	NA	lytic	-	-	-	-	+	-	+	-	+	-	-
T3L11_NODE_2378	19926	30	3	Low-quality	12.75	HMM-based (lower-bound)	0	NA	NA	lytic	-	-	-	-	+	-	+	-	+	+	+
T3L11_NODE_2474	19514	38	3	Low-quality	24.75	HMM-based (lower-bound)	0	Caudovirales	Siphoviridae	lytic	+	-	-	-	+	-	+	-	-	+	+
T3L11_NODE_2822	18127	20	13	Low-quality	25.1	HMM-based (lower-bound)	0	Caudovirales	Siphoviridae	lytic	+	+	-	-	+	-	+	-	+	+	+
T3L11_NODE_2874	17894	32	1	Low-quality	1.44	HMM-based (lower-bound)	0	NA	NA	lytic	-	-	-	-	+	-	+	-	+	-	-
T3L11_NODE_2882	17878	26	3	Low-quality	20.62	HMM-based (lower-bound)	0	NA	NA	lytic	-	+	+	-	+	-	+	-	+	-	+
T3L11_NODE_2938	17646	19	3	Low-quality	4.84	HMM-based (lower-bound)	0	NA	NA	lytic	-	-	-	-	+	-	+	-	+	-	-
T3L11_NODE_2973	17543	38	8	Low-quality	26.99	HMM-based (lower-bound)	0	NA	NA	lytic	-	+	-	-	+	-	+	-	+	-	+
T3L11_NODE_3098	17120	22	1	Low-quality	8.3	HMM-based (lower-bound)	0	NA	NA	lytic	+	-	-	-	+	-	+	-	+	+	+
T3L11_NODE_3230	16708	31	6	Low-quality	18.6	HMM-based (lower-bound)	0	Caudovirales	Siphoviridae	lytic	+	-	+	-	+	-	+	-	+	+	+
T3L11_NODE_3456	16070	39	4	Low-quality	6.36	HMM-based (lower-bound)	0	NA	NA	lytic	-	-	-	-	+	-	+	-	+	-	+
T3L11_NODE_3618	15671	31	7	Low-quality	24.92	HMM-based (lower-bound)	0	Caudovirales	Siphoviridae	lytic	-	+	+	-	+	-	+	-	-	+	+
T3L11_NODE_3862	15076	39	1	Low-quality	32.7	HMM-based (lower-bound)	0	Caudovirales	Myoviridae	lytic	+	-	-	-	+	-	+	-	+	-	+
T3L11_NODE_3929	14952	9	2	Low-quality	32.68	HMM-based (lower-bound)	0	NA	NA	lytic	+	+	-	-	+	+	+	+	+	+	+
T3L11_NODE_3956	14884	35	5	Low-quality	7.95	HMM-based (lower-bound)	0	Caudovirales	Siphoviridae	lytic	+	-	+	-	+	-	+	+	+	-	+
T3L11_NODE_4032	14733	22	6	Low-quality	22.56	HMM-based (lower-bound)	0	NA	NA	lytic	-	+	-	-	+	-	+	-	+	+	+
T3L11_NODE_4159	14439	20	2	Low-quality	2.14	HMM-based (lower-bound)	0	NA	NA	lytic	-	-	-	-	-	+	+	-	+	-	-
T3L11_NODE_4183	14365	22	1	Low-quality	26.21	HMM-based (lower-bound)	0	NA	NA	lysogenic	-	-	-	-	-	-	+	-	+	-	-
T3L11_NODE_4252	14215	31	3	Low-quality	18.13	HMM-based (lower-bound)	0	Caudovirales	Myoviridae	lytic	+	-	-	-	+	+	+	-	+	+	+
T3L11_NODE_4289	14125	28	7	Low-quality	16.39	HMM-based (lower-bound)	0	Caudovirales	Siphoviridae	lytic	-	-	+	-	+	+	+	+	+	-	+
T3L11_NODE_4747	13303	33	1	Low-quality	10.8	HMM-based (lower-bound)	0	NA	NA	lytic	+	-	-	-	+	+	+	+	+	-	+
T3L11_NODE_491	44828	80	8	Low-quality	33.45	HMM-based (lower-bound)	0	NA	NA	lytic	+	+	+	-	+	+	+	-	+	+	+
T3L11_NODE_5038	12880	29	4	Low-quality	15.69	HMM-based (lower-bound)	0	Caudovirales	Myoviridae	lytic	+	-	-	-	+	+	+	+	+	+	+
T3L11_NODE_5086	12806	28	3	Low-quality	13.3	HMM-based (lower-bound)	0	NA	NA	lytic	-	-	-	-	-	-	+	-	+	+	+
T3L11_NODE_5412	12346	9	1	Low-quality	16.11	HMM-based (lower-bound)	0	NA	NA	lytic	+	-	-	-	+	-	+	-	+	-	-
T3L11_NODE_5480	12251	28	2	Low-quality	9.43	HMM-based (lower-bound)	0	NA	NA	lytic	+	-	+	-	+	-	+	-	+	-	+
T3L11_NODE_5561	12137	40	1	Low-quality	26.33	HMM-based (lower-bound)	0	NA	NA	lytic	+	-	-	-	+	+	+	+	+	-	+
T3L11_NODE_5752	11890	17	2	Low-quality	21.88	HMM-based (lower-bound)	0	Caudovirales	Siphoviridae	lysogenic	-	-	-	-	-	-	+	-	-	+	+
T3L11_NODE_5864	11753	38	1	Low-quality	15.39	HMM-based (lower-bound)	0	NA	NA	lytic	+	-	-	-	+	+	+	+	+	-	-
T3L11_NODE_5943	11679	30	5	Low-quality	5.41	HMM-based (lower-bound)	0	Caudovirales	Myoviridae	lytic	+	-	-	-	+	-	+	+	+	-	+
T3L11_NODE_6101	11487	26	1	Low-quality	10.2	HMM-based (lower-bound)	0	NA	NA	lytic	+	-	-	-	+	+	+	-	+	-	-
T3L11_NODE_6110	11476	18	1	Low-quality	17.01	HMM-based (lower-bound)	0	NA	NA	lytic	+	-	-	-	+	+	+	+	+	-	+
T3L11_NODE_6283	11317	19	1	Low-quality	6.73	HMM-based (lower-bound)	0	NA	NA	lytic	+	+	-	-	+	+	+	-	+	-	+
T3L11_NODE_63	96965	229	31	Low-quality	48.16	HMM-based (lower-bound)	0	Caudovirales	Siphoviridae	lysogenic	+	-	+	-	+	-	+	-	+	-	+
T3L11_NODE_634	39632	99	8	Low-quality	18.63	HMM-based (lower-bound)	0	Caudovirales	Myoviridae	lytic	+	-	-	-	+	-	+	-	+	-	+
T3L11_NODE_6385	11220	28	7	Low-quality	12.45	HMM-based (lower-bound)	0	NA	NA	lytic	-	+	+	-	+	-	+	-	+	-	+
T3L11_NODE_6399	11203	12	4	Low-quality	12.96	HMM-based (lower-bound)	0	Caudovirales	Siphoviridae	lytic	+	-	-	-	+	-	+	-	-	-	+
T3L11_NODE_6535	11051	20	1	Low-quality	3.08	HMM-based (lower-bound)	0	NA	NA	lytic	-	+	+	-	+	-	+	-	+	-	+
T3L11_NODE_6604	10980	15	8	Low-quality	11.97	HMM-based (lower-bound)	0	NA	NA	lytic	-	-	+	-	+	-	+	-	+	-	+
T3L11_NODE_6862	10716	23	5	Low-quality	13.59	HMM-based (lower-bound)	0	Caudovirales	Siphoviridae	lytic	+	+	+	-	+	-	+	+	+	+	+
T3L11_NODE_6940	10672	25	5	Low-quality	5.15	HMM-based (lower-bound)	0	NA	NA	lytic	-	-	+	-	+	+	+	-	+	-	+
T3L11_NODE_7033	10579	21	4	Low-quality	10.47	HMM-based (lower-bound)	0	NA	NA	lytic	-	+	+	-	+	-	+	-	+	+	+
T3L11_NODE_7060	10560	11	2	Low-quality	3.74	HMM-based (lower-bound)	0	NA	NA	lytic	-	-	-	-	+	-	+	-	+	-	-
T3L11_NODE_7068	10578	14	1	Low-quality	13.12	HMM-based (lower-bound)	0	Caudovirales	Podoviridae	lytic	-	+	-	-	-	-	+	-	+	+	+
T3L11_NODE_7115	10507	22	3	Low-quality	9.27	HMM-based (lower-bound)	0	NA	NA	lytic	+	-	-	-	+	+	+	-	+	-	+
T3L11_NODE_7317	10329	17	3	Low-quality	7.71	HMM-based (lower-bound)	0	NA	NA	lytic	-	-	-	-	+	-	+	-	-	-	+
T3L11_NODE_7420	10246	14	2	Low-quality	9.22	HMM-based (lower-bound)	0	Caudovirales	Siphoviridae	lytic	-	+	-	-	+	-	+	-	+	-	-
T3L11_NODE_745	36261	81	13	Low-quality	38.56	HMM-based (lower-bound)	0	Caudovirales	Siphoviridae	lytic	+	+	+	-	+	-	+	-	+	+	+
T3L11_NODE_746	36260	56	9	Low-quality	28.27	HMM-based (lower-bound)	0	Caudovirales	Siphoviridae	lytic	-	+	-	-	+	-	+	-	-	+	+
T3L11_NODE_7546	10161	15	7	Low-quality	17.05	HMM-based (lower-bound)	0	Caudovirales	Siphoviridae	lytic	-	+	-	-	+	-	+	-	+	+	+
T3L11_NODE_7666	10056	12	1	Low-quality	14.13	HMM-based (lower-bound)	0	NA	NA	lytic	+	-	-	-	+	+	+	+	+	-	+
T3L11_NODE_824	34491	49	4	Low-quality	16.52	HMM-based (lower-bound)	0	Caudovirales	Myoviridae	lytic	-	-	+	-	+	-	+	-	+	-	-
T3L11_NODE_875	33415	71	9	Low-quality	45.39	HMM-based (lower-bound)	0	NA	NA	lytic	+	-	-	-	+	+	+	+	+	+	+
T3L14_NODE_1376	21506	45	2	Low-quality	27.08	HMM-based (lower-bound)	0	NA	NA	lytic	+	-	-	-	+	+	+	+	+	+	+
T3L14_NODE_1574	19795	27	4	Low-quality	28.78	HMM-based (lower-bound)	0	NA	NA	lytic	+	-	-	-	+	-	+	+	+	+	+
T3L14_NODE_1576	19804	39	2	Low-quality	9.07	HMM-based (lower-bound)	0	Caudovirales	Myoviridae	lytic	-	-	-	-	+	+	+	+	+	-	+
T3L14_NODE_2068	17193	20	2	Low-quality	1.58	HMM-based (lower-bound)	0	Caudovirales	Myoviridae	lytic	-	-	+	-	+	-	+	+	+	-	+
T3L14_NODE_2719	14734	24	12	Low-quality	6.46	HMM-based (lower-bound)	0	Caudovirales	Myoviridae	lytic	+	+	-	-	+	-	+	-	+	+	+
T3L14_NODE_2732	14667	37	1	Low-quality	31.82	HMM-based (lower-bound)	0	NA	NA	lytic	+	-	-	-	+	-	+	-	+	-	+
T3L14_NODE_3163	13535	33	2	Low-quality	14.74	HMM-based (lower-bound)	0	NA	NA	lytic	+	+	-	-	+	+	+	-	+	-	+
T3L14_NODE_3164	13534	39	5	Low-quality	23.61	HMM-based (lower-bound)	0	Caudovirales	Myoviridae	lytic	+	-	+	-	+	+	+	+	+	+	+
T3L14_NODE_3707	12382	18	2	Low-quality	13.66	HMM-based (lower-bound)	0	NA	NA	lytic	-	-	-	-	+	-	+	+	+	-	+
T3L14_NODE_3879	12092	21	2	Low-quality	4.89	HMM-based (lower-bound)	0	NA	NA	lytic	-	+	+	-	+	+	+	+	+	-	+
T3L14_NODE_3881	12081	25	5	Low-quality	5.06	HMM-based (lower-bound)	0	Caudovirales	Myoviridae	lytic	+	-	+	-	+	-	+	+	+	+	+
T3L14_NODE_4220	11500	11	2	Low-quality	24.6	HMM-based (lower-bound)	0	Caudovirales	Podoviridae	lytic	-	-	-	-	+	+	+	+	+	+	+
T3L14_NODE_4559	11028	19	3	Low-quality	6.44	HMM-based (lower-bound)	0	NA	NA	lytic	-	+	-	-	+	-	+	-	+	-	+
T3L14_NODE_4622	10921	26	2	Low-quality	6.15	HMM-based (lower-bound)	0	NA	NA	lytic	+	-	-	-	+	+	+	-	+	-	+
T3L14_NODE_4670	10871	24	4	Low-quality	9.5	HMM-based (lower-bound)	0	NA	NA	lytic	-	-	-	-	+	-	+	-	+	-	+
T3L14_NODE_4780	10733	29	1	Low-quality	15.82	HMM-based (lower-bound)	0	NA	NA	lytic	+	-	-	-	+	+	+	+	+	-	+
T3L14_NODE_4950	10530	12	2	Low-quality	2.64	HMM-based (lower-bound)	0	Unassigned	Phycodnaviridae	lytic	-	-	-	-	+	+	+	-	+	+	+
T3L14_NODE_4951	10529	12	3	Low-quality	14.66	HMM-based (lower-bound)	0	NA	NA	lytic	-	-	-	-	+	-	+	-	+	+	+
T3L14_NODE_5014	10443	21	3	Low-quality	4.24	HMM-based (lower-bound)	0	NA	NA	lytic	+	+	+	-	+	-	+	+	+	-	+
T3L14_NODE_5083	10359	14	5	Low-quality	16.77	HMM-based (lower-bound)	0	Caudovirales	Siphoviridae	lytic	-	-	-	-	+	-	+	-	-	+	+
T3L14_NODE_519	36125	53	9	Low-quality	18.32	HMM-based (lower-bound)	0	NA	NA	lytic	+	+	+	-	+	-	+	+	+	-	+
T3L14_NODE_5320	10134	13	4	Low-quality	20.48	HMM-based (lower-bound)	0	Caudovirales	Podoviridae	lytic	+	+	+	-	+	+	+	+	+	+	+
T3L14_NODE_5391	10049	24	2	Low-quality	5.32	HMM-based (lower-bound)	0	NA	NA	lytic	+	-	-	-	+	+	+	-	+	-	+
T3L14_NODE_656	31697	74	9	Low-quality	15.37	HMM-based (lower-bound)	0	NA	NA	lytic	-	-	-	-	+	-	+	-	+	-	+
T3L14_NODE_898	27310	66	7	Low-quality	16.84	HMM-based (lower-bound)	0	Caudovirales	Siphoviridae	lytic	-	-	-	-	+	-	+	-	+	-	+
T3L14_NODE_934	26664	36	17	Low-quality	37.86	HMM-based (lower-bound)	0	Caudovirales	Siphoviridae	lytic	+	+	+	+	+	-	+	-	+	+	+
T3L8_NODE_1036	14830	22	7	Low-quality	21.48	HMM-based (lower-bound)	0	NA	NA	lytic	+	+	-	-	+	-	+	-	-	+	+
T3L8_NODE_108	54170	111	14	Low-quality	26.63	HMM-based (lower-bound)	0	NA	NA	lytic	+	-	+	-	+	-	+	+	+	-	+
T3L8_NODE_1141	14104	26	3	Low-quality	19.06	HMM-based (lower-bound)	0	NA	NA	lytic	+	-	-	-	+	+	+	+	+	-	+
T3L8_NODE_1154	13977	17	3	Low-quality	16.14	HMM-based (lower-bound)	0	NA	NA	lytic	+	-	-	-	+	+	+	-	+	+	+
T3L8_NODE_1230	13521	32	4	Low-quality	8.43	HMM-based (lower-bound)	0	NA	NA	lytic	+	-	+	-	+	-	+	-	+	-	+
T3L8_NODE_1252	13393	23	1	Low-quality	16.61	HMM-based (lower-bound)	0	Caudovirales	Podoviridae	lytic	-	-	-	-	+	-	+	-	+	+	+
T3L8_NODE_1270	8972	16	6	Low-quality	9.4	HMM-based (lower-bound)	0	NA	NA	lytic	+	+	-	-	+	+	+	-	+	+	+
T3L8_NODE_1300	13093	24	1	Low-quality	9.08	HMM-based (lower-bound)	0	Caudovirales	Myoviridae	lytic	-	-	-	-	+	-	+	-	+	-	+
T3L8_NODE_1316	12977	25	4	Low-quality	10.7	HMM-based (lower-bound)	0	Caudovirales	Podoviridae	lytic	+	+	-	-	+	-	+	-	-	-	+
T3L8_NODE_1379	12654	15	6	Low-quality	26.6	HMM-based (lower-bound)	0	Caudovirales	Podoviridae	lytic	+	-	-	-	+	-	+	+	+	+	+
T3L8_NODE_1513	11968	22	4	Low-quality	18.6	HMM-based (lower-bound)	0	NA	NA	lytic	+	+	-	-	+	+	+	+	+	+	+
T3L8_NODE_1514	11957	18	3	Low-quality	13.38	HMM-based (lower-bound)	0	NA	NA	lytic	+	-	-	-	+	+	+	+	+	-	+
T3L8_NODE_1518	11946	15	2	Low-quality	4.7	HMM-based (lower-bound)	0	Caudovirales	Myoviridae	lytic	-	+	+	-	+	-	+	+	+	+	-
T3L8_NODE_1625	11542	12	2	Low-quality	15.14	HMM-based (lower-bound)	0	NA	NA	lytic	+	+	-	-	+	+	+	+	+	+	+
T3L8_NODE_1687	11279	25	5	Low-quality	18.81	HMM-based (lower-bound)	0	Caudovirales	Siphoviridae	lytic	-	+	+	-	+	-	+	-	+	-	+
T3L8_NODE_1708	11195	20	1	Low-quality	6.05	HMM-based (lower-bound)	0	Caudovirales	Siphoviridae	lytic	+	+	-	-	+	+	+	+	+	-	+
T3L8_NODE_1841	10812	15	2	Low-quality	14.32	HMM-based (lower-bound)	0	NA	NA	lytic	+	-	-	-	+	+	+	-	+	+	+
T3L8_NODE_1906	10633	15	2	Low-quality	13.19	HMM-based (lower-bound)	0	NA	NA	lytic	-	-	+	-	-	-	+	-	-	+	+
T3L8_NODE_1941	10515	10	1	Low-quality	9.71	HMM-based (lower-bound)	0	NA	NA	lytic	+	-	-	-	+	-	+	+	+	+	+
T3L8_NODE_1990	10382	22	3	Low-quality	9.25	HMM-based (lower-bound)	0	Caudovirales	Podoviridae	lysogenic	-	+	-	-	+	-	+	-	+	-	+
T3L8_NODE_2028	10276	34	2	Low-quality	9.44	HMM-based (lower-bound)	0	Caudovirales	Siphoviridae	lytic	+	-	+	-	+	+	+	+	+	-	+
T3L8_NODE_2030	10269	11	1	Low-quality	17.61	HMM-based (lower-bound)	0	NA	NA	lytic	+	-	+	-	+	-	+	+	-	+	+
T3L8_NODE_205	39404	60	8	Low-quality	30.84	HMM-based (lower-bound)	0	Caudovirales	Siphoviridae	lytic	-	+	-	-	+	-	+	-	-	+	+
T3L8_NODE_2050	10197	19	3	Low-quality	13.56	HMM-based (lower-bound)	0	NA	NA	lytic	+	-	-	-	+	+	+	+	+	-	+
T3L8_NODE_214	38868	67	7	Low-quality	43.63	HMM-based (lower-bound)	0	Caudovirales	Siphoviridae	lytic	+	+	-	-	+	+	+	+	+	+	+
T3L8_NODE_438	25314	58	3	Low-quality	25.91	HMM-based (lower-bound)	0	NA	NA	lytic	+	-	-	-	+	+	+	-	+	-	+
T3L8_NODE_496	23151	37	3	Low-quality	34.42	HMM-based (lower-bound)	0	NA	NA	lytic	+	-	-	-	+	+	+	+	+	+	+
T3L8_NODE_514	22546	39	11	Low-quality	30.22	HMM-based (lower-bound)	0	Caudovirales	Siphoviridae	lytic	+	+	-	-	+	-	+	-	+	-	+
T3L8_NODE_625	20155	32	3	Low-quality	20.86	HMM-based (lower-bound)	0	NA	NA	lytic	+	-	-	-	+	-	+	+	+	+	+
T3L8_NODE_790	17408	39	2	Low-quality	21.08	HMM-based (lower-bound)	0	Caudovirales	Siphoviridae	lytic	+	+	-	-	+	+	+	+	+	-	+
T3L8_NODE_949	15599	37	2	Low-quality	8.7	HMM-based (lower-bound)	0	NA	NA	lytic	-	-	-	-	+	-	+	-	+	-	+
D1T1_NODE_1383	12259	26	1	Low-quality	7.76	HMM-based (lower-bound)	0	NA	NA	NA	+	-	-	-	+	-	-	+	+	-	+
D1T1_NODE_224	30453	56	1	Low-quality	27.04	HMM-based (lower-bound)	0	NA	NA	NA	+	-	-	-	+	+	-	+	+	-	-
D1T1_NODE_439	22612	15	2	Low-quality	9.26	HMM-based (lower-bound)	0	NA	NA	NA	+	-	-	-	+	+	-	+	+	-	-
D1T1_NODE_69	45145	78	1	Low-quality	43.06	HMM-based (lower-bound)	0	NA	NA	NA	+	-	-	-	+	+	-	-	+	-	-
D1T1_NODE_889	15784	17	3	Low-quality	7.01	HMM-based (lower-bound)	0	Caudovirales	Myoviridae	NA	-	-	-	-	+	-	-	-	+	-	-
D1T2_NODE_1069	13816	17	1	Low-quality	6.47	HMM-based (lower-bound)	0	NA	NA	NA	-	-	-	-	-	-	-	-	+	+	-
D1T2_NODE_1090	13662	18	2	Low-quality	15.97	HMM-based (lower-bound)	0	Caudovirales	Siphoviridae	NA	+	-	-	-	+	+	-	+	+	+	+
D1T2_NODE_118	48490	84	8	Low-quality	43.33	HMM-based (lower-bound)	0	Caudovirales	Siphoviridae	NA	+	-	-	-	+	+	-	-	+	+	+
D1T2_NODE_138	45659	69	6	Low-quality	35.68	HMM-based (lower-bound)	0	NA	NA	NA	+	-	-	-	+	+	-	-	+	-	+
D1T2_NODE_1671	10739	25	1	Low-quality	5.81	HMM-based (lower-bound)	0	Caudovirales	Siphoviridae	NA	-	-	-	-	+	-	-	-	+	-	+
D1T2_NODE_177	41513	74	2	Low-quality	40.77	HMM-based (lower-bound)	0	Caudovirales	Siphoviridae	NA	+	-	-	-	-	-	-	-	+	-	+
D1T2_NODE_1861	10113	21	1	Low-quality	14.36	HMM-based (lower-bound)	0	NA	NA	NA	-	-	-	-	+	-	-	-	+	-	+
D1T2_NODE_1864	7303	14	3	Low-quality	6.79	HMM-based (lower-bound)	0	NA	NA	NA	+	+	-	-	+	-	-	-	-	+	+
D1T2_NODE_358	26627	45	2	Low-quality	32.24	HMM-based (lower-bound)	0	NA	NA	NA	+	-	-	-	+	+	-	-	+	-	-
D1T2_NODE_713	17853	25	1	Low-quality	42.48	HMM-based (lower-bound)	0	NA	NA	NA	-	-	-	-	+	+	-	-	+	-	-
D1T2_NODE_724	17735	37	1	Low-quality	19.64	HMM-based (lower-bound)	0	Caudovirales	Siphoviridae	NA	-	-	-	-	+	-	-	-	+	-	+
D1T2_NODE_960	14735	21	1	Low-quality	7.44	HMM-based (lower-bound)	0	NA	NA	NA	-	-	-	-	+	-	-	-	+	-	-
T1B10_NODE_1226	20638	44	1	Low-quality	11.4	HMM-based (lower-bound)	0	NA	NA	NA	+	-	-	-	+	-	-	-	-	-	+
T1B10_NODE_2533	11008	28	4	Low-quality	11.2	HMM-based (lower-bound)	0	NA	NA	NA	+	-	+	-	+	-	-	+	+	+	+
T1B10_NODE_2878	12838	15	1	Low-quality	19.21	HMM-based (lower-bound)	0	NA	NA	NA	-	-	+	-	+	-	-	-	-	+	-
T1B10_NODE_3033	12415	12	3	Low-quality	18.55	HMM-based (lower-bound)	0	Caudovirales	Podoviridae	NA	-	-	-	-	+	-	-	+	+	-	+
T1B10_NODE_3106	12258	15	2	Low-quality	21.09	HMM-based (lower-bound)	0	Caudovirales	Myoviridae	NA	-	-	+	-	+	-	-	-	+	-	-
T1B10_NODE_3133	12171	23	5	Low-quality	13.47	HMM-based (lower-bound)	0	NA	NA	NA	+	+	-	-	+	+	-	-	-	+	+
T1B10_NODE_3196	12049	18	1	Low-quality	11.73	HMM-based (lower-bound)	0	NA	NA	NA	-	-	-	-	-	-	-	-	+	-	+
T1B10_NODE_3431	11559	18	1	Low-quality	10.26	HMM-based (lower-bound)	0	NA	NA	NA	-	-	-	-	+	-	-	-	+	-	-
T1B10_NODE_3435	11554	28	2	Low-quality	4.73	HMM-based (lower-bound)	0	Caudovirales	Siphoviridae	NA	-	-	-	-	+	-	-	+	+	-	+
T1B10_NODE_599	30256	110	3	Low-quality	15.85	HMM-based (lower-bound)	0	NA	NA	NA	+	-	-	-	+	+	-	-	+	+	+
T1B10_NODE_674	28550	70	1	Low-quality	15.77	HMM-based (lower-bound)	0	NA	NA	NA	+	-	-	-	+	-	-	-	-	-	+
T1B10_NODE_72	90245	233	2	Low-quality	47.72	HMM-based (lower-bound)	0	Caudovirales	Siphoviridae	NA	+	-	-	-	+	+	-	-	+	+	+
T1B10_NODE_945	23968	52	1	Low-quality	13.88	HMM-based (lower-bound)	0	Caudovirales	Siphoviridae	NA	-	-	-	-	+	+	-	-	+	-	+
T1B11_NODE_128	44255	80	7	Low-quality	48.29	HMM-based (lower-bound)	0	Caudovirales	Siphoviridae	NA	+	-	-	-	+	-	-	+	+	+	+
T1B11_NODE_426	19032	19	1	Low-quality	9.23	HMM-based (lower-bound)	0	NA	NA	NA	-	-	-	-	+	-	-	-	+	+	-
T1B11_NODE_687	14068	45	1	Low-quality	9.1	HMM-based (lower-bound)	0	NA	NA	NA	+	-	-	-	+	-	-	-	-	-	-
T1B3_NODE_22	47907	68	3	Low-quality	28.23	HMM-based (lower-bound)	0	Caudovirales	Siphoviridae	NA	+	-	-	-	+	+	-	+	+	-	+
T1B3_NODE_7	61060	89	4	Low-quality	30.63	HMM-based (lower-bound)	0	NA	NA	NA	+	-	-	-	+	+	-	-	+	+	+
T1B5_NODE_1040	30175	18	1	Low-quality	20.86	HMM-based (lower-bound)	0	NA	NA	NA	-	-	-	-	+	+	-	-	+	-	+
T1B5_NODE_1213	28325	69	5	Low-quality	15.74	HMM-based (lower-bound)	0	Caudovirales	Myoviridae	NA	+	-	-	-	+	+	-	+	+	-	+
T1B5_NODE_1303	27490	35	4	Low-quality	26.2	HMM-based (lower-bound)	0	NA	NA	NA	-	-	-	-	+	-	-	-	+	-	+
T1B5_NODE_1317	27340	73	1	Low-quality	12.63	HMM-based (lower-bound)	0	NA	NA	NA	+	-	-	-	+	-	-	+	+	-	+
T1B5_NODE_2388	19837	41	3	Low-quality	10.41	HMM-based (lower-bound)	0	Caudovirales	Siphoviridae	NA	+	-	-	-	+	+	-	-	+	+	+
T1B5_NODE_2473	19489	48	1	Low-quality	6.93	HMM-based (lower-bound)	0	NA	NA	NA	+	-	-	-	+	+	-	+	+	-	+
T1B5_NODE_2751	10399	28	2	Low-quality	5.6	HMM-based (lower-bound)	0	NA	NA	NA	+	-	-	-	+	-	-	-	+	-	+
T1B5_NODE_2787	18394	26	2	Low-quality	6.98	HMM-based (lower-bound)	0	NA	NA	NA	+	-	-	-	+	+	-	+	+	-	-
T1B5_NODE_3095	17463	18	1	Low-quality	28.26	HMM-based (lower-bound)	0	NA	NA	NA	-	-	-	-	+	+	-	-	+	-	-
T1B5_NODE_3826	15550	25	1	Low-quality	9.93	HMM-based (lower-bound)	0	NA	NA	NA	-	-	-	-	+	-	-	-	+	-	-
T1B5_NODE_4699	13985	16	2	Low-quality	1.12	HMM-based (lower-bound)	0	Unassigned	Mimiviridae	NA	+	-	-	-	+	+	-	-	+	-	-
T1B5_NODE_4907	13645	17	1	Low-quality	23.51	HMM-based (lower-bound)	0	Caudovirales	Myoviridae	NA	-	-	-	-	-	-	-	-	-	-	+
T1B5_NODE_5359	13033	18	1	Low-quality	7.07	HMM-based (lower-bound)	0	NA	NA	NA	-	+	+	-	-	-	-	-	+	-	-
T1B5_NODE_5460	12893	27	1	Low-quality	8.23	HMM-based (lower-bound)	0	Caudovirales	Siphoviridae	NA	-	-	-	-	+	-	-	-	+	-	-
T1B5_NODE_573	40002	55	3	Low-quality	18.06	HMM-based (lower-bound)	0	NA	NA	NA	-	-	-	-	+	-	-	-	+	+	+
T1B5_NODE_6256	11951	19	1	Low-quality	20.59	HMM-based (lower-bound)	0	Caudovirales	Siphoviridae	NA	-	-	+	-	-	-	-	-	+	-	+
T1B5_NODE_6258	11949	25	3	Low-quality	18.47	HMM-based (lower-bound)	0	NA	NA	NA	-	-	+	-	+	-	-	-	+	-	+
T1B5_NODE_637	38286	60	1	Low-quality	33.99	HMM-based (lower-bound)	0	Caudovirales	Siphoviridae	NA	+	-	-	-	+	-	-	-	+	-	-
T1B5_NODE_6653	11587	16	1	Low-quality	7.19	HMM-based (lower-bound)	0	NA	NA	NA	-	-	+	-	-	-	-	-	+	-	+
T1B5_NODE_6725	11524	17	3	Low-quality	19.48	HMM-based (lower-bound)	0	NA	NA	NA	-	-	-	-	+	-	-	-	+	-	+
T1B5_NODE_6872	11394	11	1	Low-quality	0.88	HMM-based (lower-bound)	0	NA	NA	NA	-	-	-	-	+	+	-	-	+	-	-
T1B5_NODE_7111	11195	16	1	Low-quality	19.6	HMM-based (lower-bound)	0	NA	NA	NA	+	-	-	-	-	+	-	-	+	-	-
T1B5_NODE_7187	11135	14	3	Low-quality	12.93	HMM-based (lower-bound)	0	NA	NA	NA	-	-	-	-	+	-	-	-	+	-	+
T1B5_NODE_7229	11106	17	1	Low-quality	17.99	HMM-based (lower-bound)	0	Caudovirales	Siphoviridae	NA	-	+	+	-	-	-	-	-	+	-	-
T1B5_NODE_7981	10530	14	2	Low-quality	17.28	HMM-based (lower-bound)	0	Caudovirales	Podoviridae	NA	-	-	-	-	-	-	-	-	-	+	+
T1B5_NODE_8030	10492	13	1	Low-quality	9.33	HMM-based (lower-bound)	0	NA	NA	NA	+	-	-	-	+	+	-	-	+	-	-
T1B5_NODE_8075	10459	11	2	Low-quality	13.04	HMM-based (lower-bound)	0	NA	NA	NA	-	-	-	-	-	-	-	-	+	+	-
T1B5_NODE_8167	10393	22	1	Low-quality	5.04	HMM-based (lower-bound)	0	NA	NA	NA	-	-	-	-	+	+	-	-	+	-	-
T1B8_NODE_10099	12103	19	1	Low-quality	22.56	HMM-based (lower-bound)	0	NA	NA	NA	-	-	+	-	+	-	-	+	+	-	-
T1B8_NODE_10364	11906	20	1	Low-quality	13.7	HMM-based (lower-bound)	0	NA	NA	NA	+	-	-	-	-	-	-	-	+	-	+
T1B8_NODE_10606	11734	17	2	Low-quality	13.42	HMM-based (lower-bound)	0	Caudovirales	Podoviridae	NA	-	-	-	-	+	-	-	-	+	+	+
T1B8_NODE_10886	10139	13	3	Low-quality	16.9	HMM-based (lower-bound)	0	NA	NA	NA	+	+	-	-	+	-	-	-	+	-	+
T1B8_NODE_10894	11537	22	1	Low-quality	17.26	HMM-based (lower-bound)	0	NA	NA	NA	-	-	+	-	+	-	-	-	+	+	+
T1B8_NODE_11018	11450	22	1	Low-quality	27.24	HMM-based (lower-bound)	0	NA	NA	NA	-	-	-	-	+	-	-	-	-	-	+
T1B8_NODE_11223	11322	10	2	Low-quality	11.41	HMM-based (lower-bound)	0	NA	NA	NA	+	-	-	-	+	-	-	+	+	+	+
T1B8_NODE_11280	5472	5	1	Low-quality	8.19	HMM-based (lower-bound)	0	Caudovirales	Siphoviridae	NA	-	-	+	-	-	-	-	-	-	-	+
T1B8_NODE_11301	11270	27	3	Low-quality	15.46	HMM-based (lower-bound)	0	NA	NA	NA	-	-	-	-	+	-	-	-	+	-	+
T1B8_NODE_11403	11206	20	1	Low-quality	8.63	HMM-based (lower-bound)	0	Caudovirales	Siphoviridae	NA	-	-	+	-	+	-	-	-	+	-	-
T1B8_NODE_11472	11168	9	1	Low-quality	9.93	HMM-based (lower-bound)	0	NA	NA	NA	-	-	-	-	-	+	-	-	+	-	-
T1B8_NODE_1153	43293	87	2	Low-quality	31.44	HMM-based (lower-bound)	0	Caudovirales	Siphoviridae	NA	+	-	+	-	+	-	-	-	+	-	+
T1B8_NODE_11865	10927	15	1	Low-quality	12.16	HMM-based (lower-bound)	0	NA	NA	NA	-	-	-	-	-	-	-	-	+	+	+
T1B8_NODE_12161	10753	24	1	Low-quality	3.6	HMM-based (lower-bound)	0	NA	NA	NA	+	-	-	-	+	+	-	-	+	-	+
T1B8_NODE_12988	10287	17	2	Low-quality	13.44	HMM-based (lower-bound)	0	NA	NA	NA	-	+	+	-	-	-	-	-	+	-	-
T1B8_NODE_12995	10284	25	2	Low-quality	6.81	HMM-based (lower-bound)	0	NA	NA	NA	-	-	-	-	+	+	-	-	+	-	+
T1B8_NODE_13198	10184	12	2	Low-quality	11.35	HMM-based (lower-bound)	0	NA	NA	NA	-	-	-	-	+	+	-	-	+	-	-
T1B8_NODE_13206	10181	15	1	Low-quality	16.78	HMM-based (lower-bound)	0	NA	NA	NA	-	-	-	-	-	-	-	-	+	-	+
T1B8_NODE_13213	10180	20	1	Low-quality	9.04	HMM-based (lower-bound)	0	NA	NA	NA	+	-	-	-	+	+	-	-	+	-	-
T1B8_NODE_13477	10063	12	1	Low-quality	6.09	HMM-based (lower-bound)	0	NA	NA	NA	-	-	-	-	-	-	-	-	+	-	+
T1B8_NODE_1382	39715	73	2	Low-quality	49.25	HMM-based (lower-bound)	0	NA	NA	NA	-	-	-	-	-	+	-	-	+	-	-
T1B8_NODE_1533	37508	59	2	Low-quality	29.32	HMM-based (lower-bound)	0	Caudovirales	Siphoviridae	NA	+	-	-	-	+	-	-	+	+	+	+
T1B8_NODE_1596	36748	75	3	Low-quality	13.41	HMM-based (lower-bound)	0	NA	NA	NA	+	-	+	-	+	-	-	-	+	-	+
T1B8_NODE_1983	32301	44	1	Low-quality	29.84	HMM-based (lower-bound)	0	NA	NA	NA	+	-	-	-	+	-	-	-	+	+	+
T1B8_NODE_2633	27611	82	1	Low-quality	20.33	HMM-based (lower-bound)	0	Caudovirales	Myoviridae	NA	-	-	+	-	+	-	-	-	-	-	+
T1B8_NODE_3061	25323	56	3	Low-quality	17.99	HMM-based (lower-bound)	0	NA	NA	NA	+	-	-	-	+	+	-	+	+	-	-
T1B8_NODE_3243	24491	51	1	Low-quality	19.24	HMM-based (lower-bound)	0	NA	NA	NA	+	-	-	-	+	-	-	-	+	-	-
T1B8_NODE_3304	24243	49	2	Low-quality	34.24	HMM-based (lower-bound)	0	NA	NA	NA	+	-	-	-	+	+	-	+	+	-	-
T1B8_NODE_3410	23834	36	1	Low-quality	21.67	HMM-based (lower-bound)	0	Caudovirales	Siphoviridae	NA	-	-	-	-	-	+	-	-	+	-	-
T1B8_NODE_3487	23520	17	1	Low-quality	20.91	HMM-based (lower-bound)	0	Unassigned	Phycodnaviridae	NA	-	-	-	-	-	+	-	-	+	-	-
T1B8_NODE_3615	22982	27	1	Low-quality	34.38	HMM-based (lower-bound)	0	Caudovirales	Siphoviridae	NA	-	-	-	-	-	-	-	-	+	+	-
T1B8_NODE_3777	22303	34	2	Low-quality	31.05	HMM-based (lower-bound)	0	NA	NA	NA	-	-	-	-	+	-	-	-	+	+	-
T1B8_NODE_4189	20922	33	1	Low-quality	27.39	HMM-based (lower-bound)	0	NA	NA	NA	-	-	+	-	+	-	-	-	+	-	+
T1B8_NODE_4253	20728	53	2	Low-quality	5.72	HMM-based (lower-bound)	0	Caudovirales	Myoviridae	NA	-	-	-	-	+	-	-	-	+	-	-
T1B8_NODE_4259	20704	41	4	Low-quality	29.96	HMM-based (lower-bound)	0	NA	NA	NA	-	-	-	-	+	-	-	-	-	-	+
T1B8_NODE_4347	20418	33	6	Low-quality	25.11	HMM-based (lower-bound)	0	Caudovirales	Siphoviridae	NA	-	+	-	-	+	-	-	-	-	+	+
T1B8_NODE_4507	19979	63	3	Low-quality	18.32	HMM-based (lower-bound)	0	NA	NA	NA	-	-	-	-	+	+	-	-	+	+	+
T1B8_NODE_4513	19967	29	2	Low-quality	7.78	HMM-based (lower-bound)	0	NA	NA	NA	-	-	-	-	+	-	-	-	+	-	-
T1B8_NODE_5346	18043	27	1	Low-quality	42.93	HMM-based (lower-bound)	0	NA	NA	NA	-	-	-	-	+	-	-	-	+	-	+
T1B8_NODE_6529	15934	24	1	Low-quality	21.59	HMM-based (lower-bound)	0	NA	NA	NA	-	-	-	-	-	-	-	-	+	+	+
T1B8_NODE_6754	15617	17	1	Low-quality	7.22	HMM-based (lower-bound)	0	NA	NA	NA	-	-	+	-	+	-	-	-	+	-	-
T1B8_NODE_7401	14753	24	1	Low-quality	23.9	HMM-based (lower-bound)	0	Caudovirales	Siphoviridae	NA	-	-	-	-	-	-	-	-	+	-	-
T1B8_NODE_7526	14554	29	1	Low-quality	3.76	HMM-based (lower-bound)	0	NA	NA	NA	-	+	-	-	+	-	-	-	+	-	+
T1B8_NODE_7619	14430	24	1	Low-quality	7	HMM-based (lower-bound)	0	NA	NA	NA	-	-	-	-	+	+	-	-	+	+	+
T1B8_NODE_7906	14120	11	1	Low-quality	7.14	HMM-based (lower-bound)	0	NA	NA	NA	-	-	-	-	+	-	-	-	+	-	+
T1B8_NODE_8607	13367	25	2	Low-quality	9.07	HMM-based (lower-bound)	0	NA	NA	NA	-	-	-	-	-	-	-	-	-	-	+
T1B8_NODE_8617	13357	19	2	Low-quality	16.66	HMM-based (lower-bound)	0	NA	NA	NA	-	-	+	-	-	-	-	-	+	+	-
T1B8_NODE_9122	12886	30	1	Low-quality	7.36	HMM-based (lower-bound)	0	NA	NA	NA	-	-	+	-	+	-	-	-	+	-	+
T1B8_NODE_9293	12753	17	2	Low-quality	18.12	HMM-based (lower-bound)	0	NA	NA	NA	-	-	-	-	+	-	-	-	+	-	+
T1B8_NODE_9743	10608	25	3	Low-quality	14.43	HMM-based (lower-bound)	0	NA	NA	NA	-	-	-	-	+	-	-	-	+	+	+
T1L10_NODE_1071	38344	79	5	Low-quality	34.4	HMM-based (lower-bound)	0	NA	NA	NA	+	-	-	-	+	+	-	+	+	-	+
T1L10_NODE_10823	10320	17	1	Low-quality	0.86	HMM-based (lower-bound)	0	NA	NA	NA	+	-	+	-	+	+	-	-	+	-	+
T1L10_NODE_1089	38121	72	4	Low-quality	37.47	HMM-based (lower-bound)	0	NA	NA	NA	+	-	-	-	+	-	-	-	+	+	+
T1L10_NODE_1143	37272	40	1	Low-quality	21.06	HMM-based (lower-bound)	0	NA	NA	NA	+	-	-	-	+	-	-	-	+	-	-
T1L10_NODE_3538	20685	39	1	Low-quality	11.81	HMM-based (lower-bound)	0	Caudovirales	Siphoviridae	NA	+	-	-	-	-	-	-	-	-	-	-
T1L10_NODE_3899	19500	33	1	Low-quality	10.54	HMM-based (lower-bound)	0	NA	NA	NA	-	+	-	-	+	-	-	-	+	-	-
T1L10_NODE_5071	16637	23	2	Low-quality	28.62	HMM-based (lower-bound)	0	NA	NA	NA	+	-	-	-	+	+	-	+	+	-	+
T1L10_NODE_7420	13135	19	2	Low-quality	7.61	HMM-based (lower-bound)	0	NA	NA	NA	-	-	-	-	+	-	-	-	+	-	+
T1L10_NODE_7860	12650	30	1	Low-quality	8.19	HMM-based (lower-bound)	0	NA	NA	NA	-	-	-	-	+	-	-	-	+	-	+
T1L10_NODE_8077	12460	14	1	Low-quality	19.65	HMM-based (lower-bound)	0	Caudovirales	Myoviridae	NA	+	-	+	-	+	-	-	-	-	-	-
T1L10_NODE_8959	11641	11	1	Low-quality	22.31	HMM-based (lower-bound)	0	NA	NA	NA	+	-	-	-	+	-	-	-	+	-	-
T1L10_NODE_898	41671	59	6	Low-quality	43.29	HMM-based (lower-bound)	0	Caudovirales	Siphoviridae	NA	-	-	-	-	+	-	-	-	+	-	+
T1L10_NODE_9323	11356	14	1	Low-quality	13.19	HMM-based (lower-bound)	0	NA	NA	NA	-	-	-	-	-	-	-	-	-	-	+
T1L10_NODE_9725	11081	9	3	Low-quality	22.37	HMM-based (lower-bound)	0	NA	NA	NA	+	-	+	-	+	+	-	-	+	+	+
T1L10_NODE_9796	11031	11	1	Low-quality	12.44	HMM-based (lower-bound)	0	NA	NA	NA	-	-	+	-	-	-	-	-	+	-	+
T1L6_NODE_140	39367	90	3	Low-quality	32.18	HMM-based (lower-bound)	0	NA	NA	NA	-	-	-	-	+	+	-	-	+	-	-
T1L6_NODE_1603	12663	13	3	Low-quality	5.21	HMM-based (lower-bound)	0	NA	NA	NA	+	-	-	-	+	-	-	-	-	+	+
T3L11_NODE_1419	25859	66	3	Low-quality	41.28	HMM-based (lower-bound)	0	NA	NA	NA	-	-	-	-	+	-	-	-	+	-	-
T3L11_NODE_1653	12064	29	4	Low-quality	10.18	HMM-based (lower-bound)	0	NA	NA	NA	+	-	+	-	+	+	-	-	+	-	+
T3L11_NODE_211	46986	90	4	Low-quality	25.43	HMM-based (lower-bound)	0	Caudovirales	Siphoviridae	NA	-	-	-	-	+	-	-	-	+	-	+
T3L11_NODE_2849	17987	21	1	Low-quality	28.49	HMM-based (lower-bound)	0	NA	NA	NA	+	-	-	-	+	+	-	+	+	-	+
T3L11_NODE_4682	13403	21	4	Low-quality	19.17	HMM-based (lower-bound)	0	NA	NA	NA	-	-	-	-	+	-	-	-	+	+	+
T3L11_NODE_5109	12767	46	1	Low-quality	7.58	HMM-based (lower-bound)	0	NA	NA	NA	+	-	-	-	+	+	-	-	+	-	-
T3L11_NODE_5257	12569	25	1	Low-quality	29.91	HMM-based (lower-bound)	0	NA	NA	NA	+	-	-	-	+	-	-	-	-	-	+
T3L11_NODE_5319	12480	26	3	Low-quality	10.69	HMM-based (lower-bound)	0	NA	NA	NA	-	-	-	-	+	-	-	-	+	-	+
T3L11_NODE_6014	11600	11	2	Low-quality	4.87	HMM-based (lower-bound)	0	Caudovirales	Siphoviridae	NA	-	-	-	-	+	-	-	-	+	-	-
T3L11_NODE_6267	11331	19	1	Low-quality	4.81	HMM-based (lower-bound)	0	NA	NA	NA	-	-	-	-	+	-	-	-	-	-	-
T3L11_NODE_6605	10974	13	1	Low-quality	7.58	HMM-based (lower-bound)	0	NA	NA	NA	+	-	-	-	+	-	-	-	+	-	+
T3L11_NODE_7647	10076	24	1	Low-quality	4.1	HMM-based (lower-bound)	0	NA	NA	NA	+	-	-	-	+	-	-	+	+	-	-
T3L14_NODE_1995	11648	13	5	Low-quality	24.86	HMM-based (lower-bound)	0	Caudovirales	Podoviridae	NA	-	-	-	-	+	-	-	+	+	+	+
T3L14_NODE_3625	12513	32	1	Low-quality	8.25	HMM-based (lower-bound)	0	NA	NA	NA	+	-	-	-	+	-	-	+	+	-	+
T3L14_NODE_4326	11357	22	3	Low-quality	11.53	HMM-based (lower-bound)	0	NA	NA	NA	-	-	-	-	+	-	-	-	+	-	+
T3L14_NODE_5177	10267	11	3	Low-quality	8.27	HMM-based (lower-bound)	0	NA	NA	NA	+	-	-	-	+	-	-	-	-	-	+
T3L8_NODE_107	50782	115	5	Low-quality	30.99	HMM-based (lower-bound)	0	NA	NA	NA	+	-	+	-	+	-	-	+	+	-	+
T3L8_NODE_1289	13160	13	1	Low-quality	23.43	HMM-based (lower-bound)	0	NA	NA	NA	+	-	-	-	+	+	-	-	+	-	+
T3L8_NODE_1640	11495	13	2	Low-quality	17.27	HMM-based (lower-bound)	0	NA	NA	NA	+	-	-	-	+	+	-	-	+	+	+
T3L8_NODE_1890	10652	14	3	Low-quality	12.33	HMM-based (lower-bound)	0	NA	NA	NA	+	-	-	-	+	+	-	+	+	-	+
T3L8_NODE_1908	10628	19	1	Low-quality	14.03	HMM-based (lower-bound)	0	NA	NA	NA	+	-	-	-	+	+	-	-	+	-	-
T3L8_NODE_1980	10398	15	1	Low-quality	7.19	HMM-based (lower-bound)	0	Caudovirales	Siphoviridae	NA	+	+	-	-	+	-	-	-	-	-	+
T3L8_NODE_619	20353	20	1	Low-quality	14.07	HMM-based (lower-bound)	0	NA	NA	NA	+	-	-	-	+	-	-	-	+	-	+
D1T1_NODE_485	21565	33	12	Medium-quality	52.2	AAI-based (high-confidence)	0	Caudovirales	Siphoviridae	lytic	+	+	+	-	+	-	+	-	+	+	+
T1B10_NODE_116	73459	104	14	Medium-quality	79.01	AAI-based (high-confidence)	0	NA	NA	lytic	+	+	-	-	+	+	+	+	+	+	+
T1B10_NODE_754	26909	45	2	Medium-quality	59	AAI-based (high-confidence)	0	NA	NA	lytic	+	-	-	-	+	+	+	-	+	-	-
T1B8_NODE_1665	35783	66	11	Medium-quality	83.12	AAI-based (high-confidence)	0	Caudovirales	Siphoviridae	lytic	-	+	-	-	+	+	+	+	+	+	+
T1B8_NODE_3417	23811	44	1	Medium-quality	51.72	AAI-based (high-confidence)	0	NA	NA	lytic	+	-	-	-	+	+	+	-	+	+	-
T1B8_NODE_4625	19663	44	2	Medium-quality	52.61	AAI-based (high-confidence)	0	NA	NA	lytic	+	-	-	-	+	+	+	+	+	+	+
T1B8_NODE_4887	19052	37	0	Medium-quality	65.64	AAI-based (high-confidence)	0	Caudovirales	Myoviridae	lytic	-	-	-	-	+	+	+	-	+	-	-
T1L10_NODE_2534	25086	43	6	Medium-quality	66.95	AAI-based (high-confidence)	0	NA	NA	lytic	-	+	-	-	+	-	+	-	+	+	+
T1L10_NODE_4102	18897	21	4	Medium-quality	51.18	AAI-based (high-confidence)	0	NA	NA	lytic	-	-	-	-	+	-	+	-	-	+	+
T1L10_NODE_837	43254	67	14	Medium-quality	71.49	AAI-based (high-confidence)	0	NA	NA	lytic	-	+	-	+	+	-	+	-	+	+	+
T1B8_NODE_2796	26679	62	1	Medium-quality	78.61	AAI-based (high-confidence)	0	NA	NA	NA	+	-	-	-	+	-	-	-	+	-	+
D1T1_NODE_1	198088	305	48	Medium-quality	58.95	AAI-based (medium-confidence)	0	NA	NA	lytic	+	+	+	-	+	+	-	+	+	+	+
D1T2_NODE_203	37788	79	11	Medium-quality	62.8	AAI-based (medium-confidence)	0	Caudovirales	Siphoviridae	lytic	+	+	+	-	+	-	+	-	+	+	+
D1T2_NODE_207	37538	52	7	Medium-quality	71.83	AAI-based (medium-confidence)	0	Caudovirales	Siphoviridae	lytic	-	+	-	-	+	-	+	-	+	+	+
D1T2_NODE_370	26244	36	3	Medium-quality	67.3	AAI-based (medium-confidence)	0	Caudovirales	Siphoviridae	lytic	+	-	-	-	+	+	+	+	+	+	+
D1T2_NODE_551	20863	26	12	Medium-quality	50.23	AAI-based (medium-confidence)	0	Caudovirales	Autographiviridae	lytic	+	+	+	+	+	+	+	+	+	+	+
D1T2_NODE_73	64845	110	11	Medium-quality	86.34	AAI-based (medium-confidence)	0	Caudovirales	Siphoviridae	lytic	-	-	-	-	+	-	+	-	-	+	+
T1B10_NODE_342	42605	83	11	Medium-quality	71.79	AAI-based (medium-confidence)	0	NA	NA	lytic	+	+	-	-	+	+	+	-	+	+	+
T1B10_NODE_474	35296	48	21	Medium-quality	56.91	AAI-based (medium-confidence)	0	Caudovirales	Siphoviridae	lytic	-	+	+	+	+	-	+	-	+	+	+
T1B10_NODE_506	34156	50	10	Medium-quality	74.84	AAI-based (medium-confidence)	0	NA	NA	lytic	-	-	-	-	-	-	+	-	-	+	+
T1B10_NODE_883	24821	37	3	Medium-quality	57	AAI-based (medium-confidence)	0	Caudovirales	Myoviridae	lytic	+	-	-	-	+	+	+	-	+	+	+
T1B10_NODE_927	24123	31	9	Medium-quality	62.17	AAI-based (medium-confidence)	0	NA	NA	lysogenic	-	+	+	-	+	-	+	-	-	+	+
T1B11_NODE_233	28850	54	5	Medium-quality	67.86	AAI-based (medium-confidence)	0	Caudovirales	Siphoviridae	lytic	+	-	-	-	+	-	+	-	+	+	+
T1B11_NODE_256	26707	42	7	Medium-quality	55.75	AAI-based (medium-confidence)	0	NA	NA	lytic	+	+	+	-	+	+	+	-	+	+	+
T1B11_NODE_617	15090	26	1	Medium-quality	84.12	AAI-based (medium-confidence)	0	Caudovirales	Podoviridae	lysogenic	-	-	-	-	+	+	+	-	+	-	+
T1B5_NODE_1136	29057	35	5	Medium-quality	80.44	AAI-based (medium-confidence)	0	NA	NA	lytic	+	-	-	-	+	+	+	-	+	+	+
T1B5_NODE_1825	23134	31	2	Medium-quality	65.64	AAI-based (medium-confidence)	0	Caudovirales	Myoviridae	lytic	+	-	-	-	+	+	+	-	+	-	-
T1B5_NODE_1887	22715	28	5	Medium-quality	56.73	AAI-based (medium-confidence)	0	NA	NA	lytic	-	-	-	-	+	-	+	-	+	+	+
T1B5_NODE_1890	22702	28	1	Medium-quality	54.91	AAI-based (medium-confidence)	0	NA	NA	lysogenic	-	-	-	-	+	+	+	-	+	-	-
T1B5_NODE_1894	22679	36	8	Medium-quality	54.16	AAI-based (medium-confidence)	0	Caudovirales	Podoviridae	lytic	+	+	+	-	+	+	+	-	+	+	+
T1B5_NODE_1897	22655	31	3	Medium-quality	56.56	AAI-based (medium-confidence)	0	Caudovirales	Siphoviridae	lytic	-	-	-	-	+	-	+	-	+	+	+
T1B5_NODE_323	50790	64	15	Medium-quality	87.68	AAI-based (medium-confidence)	0	NA	NA	lytic	-	+	+	-	+	-	+	-	+	+	+
T1B5_NODE_493	42563	48	23	Medium-quality	71.21	AAI-based (medium-confidence)	0	Caudovirales	Myoviridae	lytic	-	+	-	+	+	-	+	-	+	+	+
T1B5_NODE_543	41006	59	5	Medium-quality	78.09	AAI-based (medium-confidence)	0	NA	NA	lysogenic	-	-	-	-	+	-	+	-	+	+	+
T1B5_NODE_563	40233	61	5	Medium-quality	86.84	AAI-based (medium-confidence)	0	NA	NA	lytic	+	-	-	-	+	+	+	+	+	+	+
T1B5_NODE_651	37769	71	13	Medium-quality	66.16	AAI-based (medium-confidence)	0	Caudovirales	Siphoviridae	lytic	-	+	-	-	+	-	+	-	-	+	+
T1B5_NODE_687	36766	64	10	Medium-quality	73.9	AAI-based (medium-confidence)	0	Caudovirales	Siphoviridae	lytic	+	+	-	-	+	+	+	+	+	+	+
T1B5_NODE_846	33150	41	24	Medium-quality	56.34	AAI-based (medium-confidence)	0	Caudovirales	Siphoviridae	lytic	-	+	+	+	+	-	+	-	-	+	+
T1B5_NODE_928	31788	65	11	Medium-quality	87.51	AAI-based (medium-confidence)	0	Caudovirales	Siphoviridae	lytic	-	+	+	-	+	-	+	-	+	+	+
T1B5_NODE_956	31282	46	5	Medium-quality	63.27	AAI-based (medium-confidence)	0	NA	NA	lytic	+	-	-	-	+	+	+	-	+	+	+
T1B8_NODE_1096	44466	66	22	Medium-quality	71.35	AAI-based (medium-confidence)	0	Caudovirales	Siphoviridae	lytic	-	+	+	+	+	-	+	-	+	+	+
T1B8_NODE_1389	39578	70	7	Medium-quality	62.66	AAI-based (medium-confidence)	0	Caudovirales	Siphoviridae	lytic	-	-	-	-	+	+	+	-	+	+	+
T1B8_NODE_1429	39001	81	8	Medium-quality	83.06	AAI-based (medium-confidence)	0	Caudovirales	Siphoviridae	lytic	+	-	-	-	+	-	+	+	+	-	+
T1B8_NODE_1431	38930	61	8	Medium-quality	86.92	AAI-based (medium-confidence)	0	Caudovirales	Myoviridae	lytic	+	-	-	-	+	+	+	-	+	-	+
T1B8_NODE_1449	38625	48	15	Medium-quality	89.27	AAI-based (medium-confidence)	0	Caudovirales	Podoviridae	lytic	-	+	-	+	+	+	+	-	+	+	+
T1B8_NODE_1605	36664	64	24	Medium-quality	82.35	AAI-based (medium-confidence)	0	Caudovirales	Siphoviridae	lytic	-	+	+	+	+	-	+	-	-	+	+
T1B8_NODE_1803	34277	55	7	Medium-quality	67.99	AAI-based (medium-confidence)	0	Caudovirales	Siphoviridae	lytic	+	-	-	-	+	-	+	-	+	+	+
T1B8_NODE_1810	34151	73	7	Medium-quality	58.97	AAI-based (medium-confidence)	0	NA	NA	lytic	-	-	-	-	+	-	+	+	+	+	+
T1B8_NODE_2470	28638	52	9	Medium-quality	75.77	AAI-based (medium-confidence)	0	NA	NA	lytic	+	-	-	-	+	-	+	-	-	+	+
T1B8_NODE_2727	27058	47	5	Medium-quality	58.68	AAI-based (medium-confidence)	0	NA	NA	lytic	-	-	-	-	+	-	+	-	+	+	+
T1B8_NODE_2736	27006	40	2	Medium-quality	69.07	AAI-based (medium-confidence)	0	NA	NA	lytic	-	-	-	-	+	-	+	-	+	+	+
T1B8_NODE_2893	26222	40	5	Medium-quality	62.34	AAI-based (medium-confidence)	0	Caudovirales	Siphoviridae	lytic	+	-	-	-	+	-	+	-	+	+	+
T1B8_NODE_3000	25620	44	14	Medium-quality	56.2	AAI-based (medium-confidence)	0	Caudovirales	Podoviridae	lytic	+	+	+	-	+	-	+	+	+	+	+
T1B8_NODE_3079	25221	51	7	Medium-quality	68.06	AAI-based (medium-confidence)	0	Caudovirales	Siphoviridae	lytic	-	-	-	-	+	-	+	-	-	+	+
T1B8_NODE_3179	24767	41	3	Medium-quality	51.64	AAI-based (medium-confidence)	0	NA	NA	lytic	-	-	-	-	+	-	+	-	+	-	+
T1B8_NODE_348	83898	128	14	Medium-quality	80.84	AAI-based (medium-confidence)	0	Caudovirales	Siphoviridae	lytic	-	+	-	-	+	-	+	-	+	+	+
T1B8_NODE_3501	23467	39	1	Medium-quality	57.44	AAI-based (medium-confidence)	0	NA	NA	lytic	+	-	-	-	+	+	+	-	+	-	+
T1B8_NODE_3628	22950	31	10	Medium-quality	50.85	AAI-based (medium-confidence)	0	Caudovirales	Podoviridae	lytic	-	+	+	-	+	-	+	-	+	+	+
T1B8_NODE_3659	22789	35	11	Medium-quality	54.65	AAI-based (medium-confidence)	0	Caudovirales	Siphoviridae	lytic	+	+	+	-	+	-	+	-	-	+	+
T1B8_NODE_3767	22355	33	3	Medium-quality	50.06	AAI-based (medium-confidence)	0	Caudovirales	Siphoviridae	lytic	-	+	-	-	+	-	+	-	+	+	+
T1B8_NODE_4144	21060	35	0	Medium-quality	53.99	AAI-based (medium-confidence)	0	NA	NA	lytic	+	-	-	-	+	-	+	+	+	+	+
T1B8_NODE_888	50078	89	15	Medium-quality	79.83	AAI-based (medium-confidence)	0	NA	NA	lytic	+	-	-	-	+	+	+	-	+	+	+
T1L10_NODE_1522	32582	52	8	Medium-quality	67.62	AAI-based (medium-confidence)	0	NA	NA	lytic	-	+	-	-	+	-	+	-	+	-	-
T1L10_NODE_1609	31903	44	4	Medium-quality	67.33	AAI-based (medium-confidence)	0	Caudovirales	Myoviridae	lytic	+	-	-	-	+	+	+	+	+	+	+
T1L10_NODE_1642	31661	58	6	Medium-quality	86.53	AAI-based (medium-confidence)	0	Caudovirales	Siphoviridae	lytic	-	-	-	-	+	-	+	-	+	+	+
T1L10_NODE_1980	28801	37	6	Medium-quality	64.38	AAI-based (medium-confidence)	0	Caudovirales	Siphoviridae	lytic	-	-	-	-	+	+	+	-	+	+	+
T1L10_NODE_2030	28405	29	5	Medium-quality	68.84	AAI-based (medium-confidence)	0	Caudovirales	Siphoviridae	lytic	-	-	-	-	+	-	+	-	+	+	+
T1L10_NODE_2551	25024	34	10	Medium-quality	67.37	AAI-based (medium-confidence)	0	Caudovirales	Podoviridae	lytic	-	+	+	-	+	-	+	+	+	+	+
T1L10_NODE_2866	23345	55	4	Medium-quality	52.09	AAI-based (medium-confidence)	0	NA	NA	lytic	+	-	-	-	+	+	+	+	+	+	+
T1L10_NODE_2969	19788	34	11	Medium-quality	51.82	AAI-based (medium-confidence)	0	Caudovirales	Podoviridae	lytic	-	+	-	-	+	-	+	-	+	+	+
T1L10_NODE_3657	20300	22	5	Medium-quality	50.51	AAI-based (medium-confidence)	0	NA	NA	lytic	-	-	-	-	+	-	+	-	+	+	+
T1L10_NODE_4018	19158	45	1	Medium-quality	66	AAI-based (medium-confidence)	0	NA	NA	lysogenic	+	-	+	-	+	-	+	-	-	-	-
T1L10_NODE_50	111464	135	15	Medium-quality	70.58	AAI-based (medium-confidence)	0	Caudovirales	Siphoviridae	lytic	+	-	-	+	+	+	+	+	+	+	+
T1L10_NODE_509	52824	82	26	Medium-quality	82.87	AAI-based (medium-confidence)	0	Caudovirales	Siphoviridae	lytic	+	+	-	-	+	-	+	+	+	+	+
T1L10_NODE_826	43539	74	19	Medium-quality	65.21	AAI-based (medium-confidence)	0	Caudovirales	Siphoviridae	lytic	-	+	-	-	+	-	+	-	+	+	+
T1L10_NODE_865	42421	60	10	Medium-quality	72.6	AAI-based (medium-confidence)	0	Caudovirales	Siphoviridae	lytic	+	+	-	-	+	-	+	+	+	+	+
T3L11_NODE_1191	28539	45	6	Medium-quality	77.29	AAI-based (medium-confidence)	0	NA	NA	lytic	-	-	-	-	+	-	+	-	+	-	+
T3L11_NODE_1608	24459	28	9	Medium-quality	65.57	AAI-based (medium-confidence)	0	Caudovirales	Siphoviridae	lytic	-	-	-	-	-	+	+	-	+	+	+
T3L11_NODE_1780	23271	32	6	Medium-quality	59.99	AAI-based (medium-confidence)	0	Caudovirales	Podoviridae	lytic	+	-	+	-	+	-	+	-	+	+	+
T3L11_NODE_1816	23025	16	4	Medium-quality	55.45	AAI-based (medium-confidence)	0	Caudovirales	Siphoviridae	lytic	+	-	-	-	+	+	+	+	+	-	+
T3L11_NODE_1835	22904	45	9	Medium-quality	52.36	AAI-based (medium-confidence)	0	NA	NA	lytic	+	+	-	-	+	+	+	+	+	+	+
T3L11_NODE_2178	20800	39	7	Medium-quality	54.25	AAI-based (medium-confidence)	0	NA	NA	lytic	+	-	-	-	+	+	+	+	+	+	+
T3L11_NODE_376	50940	66	7	Medium-quality	52.54	AAI-based (medium-confidence)	0	Caudovirales	Siphoviridae	lytic	+	+	-	-	+	+	+	-	+	-	+
T3L11_NODE_590	41009	55	5	Medium-quality	79.46	AAI-based (medium-confidence)	0	NA	NA	lytic	-	-	-	-	+	-	+	-	+	+	+
T3L11_NODE_699	37792	43	6	Medium-quality	64.24	AAI-based (medium-confidence)	0	NA	NA	lytic	+	-	-	-	+	+	+	+	+	-	+
T3L11_NODE_7195	10440	20	3	Medium-quality	85.45	AAI-based (medium-confidence)	0	NA	NA	lytic	+	-	-	-	+	+	+	-	+	+	+
T3L11_NODE_791	35186	79	5	Medium-quality	79.35	AAI-based (medium-confidence)	0	Caudovirales	Siphoviridae	lytic	-	-	-	-	+	-	+	-	+	+	+
T3L11_NODE_908	32701	52	3	Medium-quality	78.05	AAI-based (medium-confidence)	0	NA	NA	lytic	+	-	-	-	+	+	+	+	+	+	+
T3L14_NODE_1344	21734	33	10	Medium-quality	56.76	AAI-based (medium-confidence)	0	NA	NA	lytic	+	-	-	-	+	-	+	-	+	+	+
T3L14_NODE_190	58691	102	8	Medium-quality	64.71	AAI-based (medium-confidence)	0	Caudovirales	Siphoviridae	lytic	+	+	-	-	+	+	+	-	+	-	+
T3L14_NODE_223	55180	98	15	Medium-quality	87.21	AAI-based (medium-confidence)	0	Caudovirales	Siphoviridae	lytic	-	+	-	-	+	-	+	-	-	+	+
T3L14_NODE_766	29390	32	4	Medium-quality	64.85	AAI-based (medium-confidence)	0	NA	NA	lytic	+	-	-	-	+	+	+	-	+	-	+
T3L8_NODE_163	44759	67	14	Medium-quality	51.39	AAI-based (medium-confidence)	0	Caudovirales	Siphoviridae	lytic	-	+	-	-	+	-	+	-	-	+	+
T3L8_NODE_171	43841	65	8	Medium-quality	70.38	AAI-based (medium-confidence)	0	NA	NA	lytic	+	-	-	-	+	+	+	+	+	+	+
T3L8_NODE_358	27965	35	2	Medium-quality	63.5	AAI-based (medium-confidence)	0	Caudovirales	Siphoviridae	lytic	+	-	-	-	+	+	+	+	+	+	+
T1B11_NODE_250	27562	44	4	Medium-quality	56.49	AAI-based (medium-confidence)	0	NA	NA	NA	-	-	-	-	+	-	-	-	+	-	+
T1B8_NODE_3657	22815	41	3	Medium-quality	57.92	AAI-based (medium-confidence)	0	NA	NA	NA	-	-	-	-	+	-	-	-	+	-	+
T1B8_NODE_4408	20281	31	1	Medium-quality	78.33	AAI-based (medium-confidence)	0	NA	NA	NA	-	-	-	-	+	-	-	-	+	-	+
T1B8_NODE_717	57081	119	2	Medium-quality	77.03	AAI-based (medium-confidence)	0	Caudovirales	Myoviridae	NA	+	-	-	-	+	+	-	-	+	+	+
D1T1_NODE_87	41943	83	10	Medium-quality	56.52	HMM-based (lower-bound)	0	Caudovirales	Siphoviridae	lytic	+	-	+	-	+	+	+	+	+	+	+
D1T1_NODE_9	83397	153	10	Medium-quality	78.97	HMM-based (lower-bound)	0	NA	NA	lytic	+	-	+	-	+	-	+	-	+	-	+
D1T2_NODE_137	46193	79	17	Medium-quality	73.7	HMM-based (lower-bound)	0	Caudovirales	Siphoviridae	lytic	-	+	-	+	+	-	+	-	+	+	+
D1T2_NODE_145	45096	67	6	Medium-quality	63.17	HMM-based (lower-bound)	0	Caudovirales	Siphoviridae	lytic	-	-	-	-	+	+	+	+	+	-	+
D1T2_NODE_152	44324	81	10	Medium-quality	59.15	HMM-based (lower-bound)	0	NA	NA	lytic	-	-	-	-	+	-	+	-	+	+	+
D1T2_NODE_5	153629	258	21	Medium-quality	61.55	HMM-based (lower-bound)	0	NA	NA	lytic	+	-	-	-	+	-	+	-	+	+	+
D1T2_NODE_61	71727	125	9	Medium-quality	65.39	HMM-based (lower-bound)	0	NA	NA	lytic	-	-	-	-	+	-	+	-	+	+	+
D1T2_NODE_62	71606	130	6	Medium-quality	72.75	HMM-based (lower-bound)	0	NA	NA	lytic	-	-	-	-	+	-	+	-	+	+	+
T1B10_NODE_131	69948	119	5	Medium-quality	59.24	HMM-based (lower-bound)	0	Caudovirales	Siphoviridae	lysogenic	+	-	-	-	+	+	+	-	+	-	+
T1B10_NODE_141	66602	97	10	Medium-quality	64.09	HMM-based (lower-bound)	0	Caudovirales	Siphoviridae	lytic	-	-	-	-	+	-	+	-	+	+	+
T1B10_NODE_193	57953	82	16	Medium-quality	68.81	HMM-based (lower-bound)	0	Caudovirales	Siphoviridae	lytic	+	+	-	+	+	+	+	+	+	+	+
T1B10_NODE_219	54627	89	6	Medium-quality	59.7	HMM-based (lower-bound)	0	Caudovirales	Siphoviridae	lytic	-	-	-	-	+	-	+	-	+	+	+
T1B10_NODE_231	52919	89	8	Medium-quality	73.26	HMM-based (lower-bound)	0	Caudovirales	Siphoviridae	lytic	-	-	-	-	+	-	+	-	-	+	+
T1B10_NODE_251	49953	74	4	Medium-quality	56.64	HMM-based (lower-bound)	0	NA	NA	lytic	-	-	-	-	+	-	+	-	+	+	+
T1B10_NODE_274	47741	80	18	Medium-quality	71.05	HMM-based (lower-bound)	0	Caudovirales	Siphoviridae	lytic	-	+	+	-	+	-	+	-	-	+	+
T1B10_NODE_287	46908	87	18	Medium-quality	67.01	HMM-based (lower-bound)	0	NA	NA	lytic	+	+	-	-	+	-	+	-	+	+	+
T1B10_NODE_290	46697	77	13	Medium-quality	59.98	HMM-based (lower-bound)	0	NA	NA	lytic	+	+	-	-	+	+	+	+	+	+	+
T1B10_NODE_323	44224	75	13	Medium-quality	71.76	HMM-based (lower-bound)	0	Caudovirales	Siphoviridae	lytic	+	+	-	-	+	-	+	-	-	+	+
T1B10_NODE_364	41314	62	10	Medium-quality	63.1	HMM-based (lower-bound)	0	NA	NA	lytic	-	+	-	-	+	-	+	-	-	+	+
T1B10_NODE_373	40659	64	7	Medium-quality	51.36	HMM-based (lower-bound)	0	Caudovirales	Siphoviridae	lytic	+	-	-	-	+	+	+	+	+	+	+
T1B10_NODE_390	39947	69	9	Medium-quality	63.54	HMM-based (lower-bound)	0	NA	NA	lysogenic	-	+	+	+	+	-	+	-	+	+	+
T1B10_NODE_391	39739	67	15	Medium-quality	54.49	HMM-based (lower-bound)	0	NA	NA	lytic	-	+	-	-	+	-	+	-	+	+	+
T1B11_NODE_121	46510	77	7	Medium-quality	60.14	HMM-based (lower-bound)	0	Caudovirales	Siphoviridae	lytic	-	-	-	-	+	-	+	-	+	+	+
T1B11_NODE_167	36144	64	8	Medium-quality	54.7	HMM-based (lower-bound)	0	NA	NA	lytic	-	+	-	-	+	-	+	-	+	+	+
T1B5_NODE_204	62561	104	15	Medium-quality	68.06	HMM-based (lower-bound)	0	Caudovirales	Siphoviridae	lytic	-	+	-	-	+	-	+	-	-	+	+
T1B5_NODE_221	60587	84	19	Medium-quality	84.44	HMM-based (lower-bound)	0	NA	NA	lytic	-	+	-	-	+	-	+	-	+	+	+
T1B5_NODE_268	54877	75	14	Medium-quality	68.59	HMM-based (lower-bound)	0	Caudovirales	Siphoviridae	lytic	+	+	-	-	+	-	+	-	+	+	+
T1B5_NODE_42	114079	239	14	Medium-quality	53.44	HMM-based (lower-bound)	0	NA	NA	lytic	-	-	+	-	+	+	+	-	+	-	+
T1B5_NODE_452	44180	48	5	Medium-quality	60.6	HMM-based (lower-bound)	0	Caudovirales	Siphoviridae	lytic	-	-	-	-	+	+	+	-	+	-	+
T1B5_NODE_480	43068	65	15	Medium-quality	81.94	HMM-based (lower-bound)	0	NA	NA	lytic	-	+	-	-	+	-	+	-	-	+	+
T1B5_NODE_484	42909	83	16	Medium-quality	63.98	HMM-based (lower-bound)	0	Caudovirales	Siphoviridae	lytic	-	+	-	-	+	-	+	+	+	+	+
T1B5_NODE_510	42147	66	8	Medium-quality	62.67	HMM-based (lower-bound)	0	NA	NA	lytic	-	+	-	-	+	+	+	+	+	+	+
T1B5_NODE_704	36385	65	14	Medium-quality	55.67	HMM-based (lower-bound)	0	Caudovirales	Siphoviridae	lytic	-	+	-	+	+	-	+	+	-	+	+
T1B8_NODE_1018	46336	74	7	Medium-quality	51.28	HMM-based (lower-bound)	0	Caudovirales	Siphoviridae	lytic	+	-	-	-	+	+	+	-	+	+	+
T1B8_NODE_1053	45514	82	10	Medium-quality	59.33	HMM-based (lower-bound)	0	Caudovirales	Siphoviridae	lytic	-	-	-	-	+	-	+	-	+	+	+
T1B8_NODE_1063	45361	79	6	Medium-quality	60.89	HMM-based (lower-bound)	0	NA	NA	lysogenic	-	-	-	-	+	-	+	-	-	+	+
T1B8_NODE_108	148818	267	27	Medium-quality	76.81	HMM-based (lower-bound)	0	NA	NA	lytic	+	+	-	-	+	-	+	-	+	-	+
T1B8_NODE_1151	43380	73	13	Medium-quality	57.31	HMM-based (lower-bound)	0	Caudovirales	Siphoviridae	lytic	-	-	-	-	+	-	+	-	+	+	+
T1B8_NODE_1168	43096	71	6	Medium-quality	50.76	HMM-based (lower-bound)	0	NA	NA	lysogenic	-	-	-	-	+	-	+	-	-	+	+
T1B8_NODE_1231	41975	71	14	Medium-quality	59.32	HMM-based (lower-bound)	0	Caudovirales	Siphoviridae	lysogenic	-	+	-	-	+	-	+	-	+	+	+
T1B8_NODE_1235	41849	67	10	Medium-quality	73.2	HMM-based (lower-bound)	0	Caudovirales	Siphoviridae	lytic	-	+	-	-	+	-	+	-	-	+	+
T1B8_NODE_1280	41120	60	12	Medium-quality	52.94	HMM-based (lower-bound)	0	Caudovirales	Siphoviridae	lytic	-	+	-	-	-	-	+	-	+	+	+
T1B8_NODE_1304	40783	67	8	Medium-quality	54.37	HMM-based (lower-bound)	0	Caudovirales	Podoviridae	lytic	+	-	-	-	+	-	+	+	+	+	+
T1B8_NODE_1357	40038	70	20	Medium-quality	69.2	HMM-based (lower-bound)	0	NA	NA	lytic	-	+	+	-	+	-	+	-	+	+	+
T1B8_NODE_1362	39994	64	9	Medium-quality	59.95	HMM-based (lower-bound)	0	NA	NA	lysogenic	+	-	-	-	+	-	+	-	+	+	+
T1B8_NODE_137	126313	179	18	Medium-quality	76.05	HMM-based (lower-bound)	0	NA	NA	lytic	+	-	-	-	+	-	+	-	+	-	+
T1B8_NODE_1375	39821	70	16	Medium-quality	70.27	HMM-based (lower-bound)	0	NA	NA	lytic	+	+	+	-	+	-	+	-	+	+	+
T1B8_NODE_1411	39187	64	7	Medium-quality	58.55	HMM-based (lower-bound)	0	Caudovirales	Siphoviridae	lytic	-	+	-	-	+	-	+	-	+	+	+
T1B8_NODE_1503	37816	55	16	Medium-quality	73.63	HMM-based (lower-bound)	0	Caudovirales	Podoviridae	lytic	-	+	-	+	+	-	+	-	+	+	+
T1B8_NODE_1732	35001	60	20	Medium-quality	50.6	HMM-based (lower-bound)	0	Caudovirales	Siphoviridae	lytic	+	+	+	+	+	-	+	-	-	+	+
T1B8_NODE_2519	28337	55	11	Medium-quality	54.17	HMM-based (lower-bound)	0	NA	NA	lytic	-	-	-	-	+	-	+	-	-	+	+
T1B8_NODE_313	87032	173	13	Medium-quality	55.44	HMM-based (lower-bound)	0	Caudovirales	Siphoviridae	lytic	+	+	-	-	+	-	+	-	+	-	+
T1B8_NODE_333	84809	140	22	Medium-quality	86.83	HMM-based (lower-bound)	0	Caudovirales	Siphoviridae	lytic	-	+	-	-	+	-	+	-	+	-	+
T1B8_NODE_359	82482	152	22	Medium-quality	76.23	HMM-based (lower-bound)	0	Caudovirales	Siphoviridae	lytic	+	+	+	-	+	+	+	-	+	-	+
T1B8_NODE_425	75428	124	20	Medium-quality	80.25	HMM-based (lower-bound)	0	NA	NA	lytic	-	+	+	-	+	-	+	-	+	+	+
T1B8_NODE_448	73687	111	20	Medium-quality	79.59	HMM-based (lower-bound)	0	NA	NA	lytic	-	+	-	-	+	-	+	-	+	+	+
T1B8_NODE_456	73166	152	7	Medium-quality	52.48	HMM-based (lower-bound)	0	NA	NA	lysogenic	+	-	-	-	+	-	+	-	+	-	+
T1B8_NODE_466	72388	102	10	Medium-quality	55.04	HMM-based (lower-bound)	0	NA	NA	lytic	+	-	-	-	+	-	+	-	+	+	+
T1B8_NODE_536	65791	99	7	Medium-quality	80.84	HMM-based (lower-bound)	0	Caudovirales	Siphoviridae	lysogenic	-	-	-	-	+	-	+	-	+	+	+
T1B8_NODE_612	62452	99	21	Medium-quality	77.4	HMM-based (lower-bound)	0	NA	NA	lytic	-	+	-	-	+	-	+	-	+	+	+
T1B8_NODE_760	55025	97	11	Medium-quality	66.82	HMM-based (lower-bound)	0	NA	NA	lytic	+	+	-	-	+	+	+	+	+	+	+
T1B8_NODE_770	54667	86	13	Medium-quality	70.75	HMM-based (lower-bound)	0	Caudovirales	Siphoviridae	lytic	-	+	-	-	-	-	+	-	+	+	+
T1B8_NODE_785	54100	94	9	Medium-quality	67.79	HMM-based (lower-bound)	0	Caudovirales	Siphoviridae	lytic	-	+	-	-	+	-	+	-	+	+	+
T1B8_NODE_896	49936	74	6	Medium-quality	65.33	HMM-based (lower-bound)	0	NA	NA	lytic	+	-	-	-	+	+	+	-	+	-	+
T1B8_NODE_9420	12650	21	2	Medium-quality	67.62	HMM-based (lower-bound)	0	NA	NA	lytic	-	+	-	-	+	-	+	-	-	-	+
T1B8_NODE_955	48136	78	7	Medium-quality	55.17	HMM-based (lower-bound)	0	Caudovirales	Siphoviridae	lytic	-	-	-	-	+	-	+	-	+	+	+
T1B8_NODE_977	47445	73	5	Medium-quality	87.39	HMM-based (lower-bound)	0	NA	NA	lytic	+	-	-	-	+	+	+	+	+	+	+
T1L10_NODE_1158	37062	60	8	Medium-quality	50.29	HMM-based (lower-bound)	0	Caudovirales	Siphoviridae	lytic	-	+	-	-	+	-	+	-	+	+	+
T1L10_NODE_1403	33872	55	11	Medium-quality	50.86	HMM-based (lower-bound)	0	Caudovirales	Siphoviridae	lytic	-	+	+	-	+	-	+	-	-	+	+
T1L10_NODE_150	82897	117	13	Medium-quality	80.48	HMM-based (lower-bound)	0	NA	NA	lytic	+	-	-	-	+	-	+	-	+	+	+
T1L10_NODE_201	73411	103	13	Medium-quality	55.83	HMM-based (lower-bound)	0	NA	NA	lytic	-	+	-	-	+	-	+	-	+	+	+
T1L10_NODE_326	56333	91	10	Medium-quality	59.25	HMM-based (lower-bound)	0	Caudovirales	Siphoviridae	lysogenic	-	-	-	-	+	-	+	-	+	+	+
T1L10_NODE_446	54972	79	20	Medium-quality	72.95	HMM-based (lower-bound)	0	Caudovirales	Siphoviridae	lytic	+	+	+	-	+	-	+	+	+	+	+
T1L10_NODE_469	53905	92	15	Medium-quality	54.57	HMM-based (lower-bound)	0	NA	NA	lytic	-	+	-	-	+	-	+	-	-	+	+
T1L10_NODE_553	51029	62	4	Medium-quality	73.16	HMM-based (lower-bound)	0	NA	NA	lytic	-	-	-	-	+	-	+	+	+	+	+
T1L10_NODE_558	50863	93	9	Medium-quality	69.48	HMM-based (lower-bound)	0	Caudovirales	Podoviridae	lysogenic	-	-	-	-	+	-	+	-	+	+	+
T1L6_NODE_112	42133	54	11	Medium-quality	53.97	HMM-based (lower-bound)	0	Caudovirales	Siphoviridae	lytic	-	+	-	-	+	-	+	-	+	+	+
T1L6_NODE_62	54670	87	3	Medium-quality	56.62	HMM-based (lower-bound)	0	Caudovirales	Siphoviridae	lytic	-	-	-	-	+	-	+	-	+	+	+
T1L6_NODE_8	161356	289	23	Medium-quality	69.99	HMM-based (lower-bound)	0	NA	NA	lytic	+	+	-	-	+	-	+	-	+	-	+
T3L11_NODE_1026	30754	34	7	Medium-quality	62.86	HMM-based (lower-bound)	0	Caudovirales	Podoviridae	lytic	+	-	-	-	+	-	+	-	+	+	+
T3L11_NODE_1030	30694	47	9	Medium-quality	53.22	HMM-based (lower-bound)	0	Caudovirales	Siphoviridae	lytic	-	+	-	+	+	-	+	-	-	+	+
T3L11_NODE_1078	30052	52	8	Medium-quality	51.84	HMM-based (lower-bound)	0	Caudovirales	Siphoviridae	lytic	+	+	-	-	+	-	+	-	+	+	+
T3L11_NODE_196	65390	104	27	Medium-quality	69.13	HMM-based (lower-bound)	0	NA	NA	lytic	-	+	-	-	+	-	+	-	+	+	+
T3L11_NODE_277	58357	75	12	Medium-quality	89.14	HMM-based (lower-bound)	0	Caudovirales	Siphoviridae	lytic	+	-	-	-	+	-	+	+	+	+	+
T3L14_NODE_116	69084	116	20	Medium-quality	81.51	HMM-based (lower-bound)	0	NA	NA	lytic	-	-	-	-	+	-	+	-	-	+	+
T3L14_NODE_391	42269	42	10	Medium-quality	79.86	HMM-based (lower-bound)	0	Caudovirales	Siphoviridae	lytic	+	-	-	-	+	-	+	+	+	+	+
D1T1_NODE_28	57553	111	1	Medium-quality	51.09	HMM-based (lower-bound)	0	NA	NA	NA	+	-	-	-	+	+	-	-	+	-	-
D1T2_NODE_419	24556	43	2	Medium-quality	52.47	HMM-based (lower-bound)	0	NA	NA	NA	+	-	-	-	+	+	-	-	+	-	-
T1B10_NODE_291	46587	73	4	Medium-quality	54.35	HMM-based (lower-bound)	0	NA	NA	NA	+	-	-	-	+	+	-	-	+	-	+
T1B10_NODE_310	45036	78	9	Medium-quality	55.79	HMM-based (lower-bound)	0	NA	NA	NA	+	-	-	-	+	+	-	+	+	+	+
T1B10_NODE_335	43037	82	7	Medium-quality	65.54	HMM-based (lower-bound)	0	NA	NA	NA	-	-	-	-	+	-	-	-	+	+	+
T1B11_NODE_102	53248	109	16	Medium-quality	74.77	HMM-based (lower-bound)	0	NA	NA	NA	+	-	-	-	+	-	-	+	+	+	+
T1L6_NODE_69	50606	90	10	Medium-quality	58.34	HMM-based (lower-bound)	0	NA	NA	NA	-	-	-	-	+	-	-	-	+	-	+
T3L11_NODE_525	43406	79	5	Medium-quality	60.83	HMM-based (lower-bound)	0	Caudovirales	Myoviridae	NA	+	-	-	-	+	+	-	+	+	+	+
D1T2_NODE_1074	13799	28	0	Not-determined	NA	NA	0	NA	NA	lytic	+	-	-	-	+	-	+	-	+	-	-
D1T2_NODE_1721	10590	8	0	Not-determined	NA	NA	0	NA	NA	lytic	-	-	-	-	-	-	+	-	-	-	+
D1T2_NODE_744	17374	26	0	Not-determined	NA	NA	0	NA	NA	lytic	+	-	-	-	+	+	+	+	+	-	+
MC02_NODE_719	12414	17	0	Not-determined	NA	NA	0	NA	NA	lytic	-	-	-	-	-	-	+	-	+	-	-
T1B10_NODE_1135	21477	27	0	Not-determined	NA	NA	0	NA	NA	lytic	+	-	-	-	+	+	+	-	+	-	-
T1B10_NODE_2974	12599	21	0	Not-determined	NA	NA	0	NA	NA	lytic	-	-	-	-	-	+	+	-	+	-	-
T1B10_NODE_3330	11795	10	0	Not-determined	NA	NA	0	NA	NA	lytic	-	-	-	-	-	-	+	-	+	-	-
T1B11_NODE_552	16021	34	0	Not-determined	NA	NA	0	NA	NA	lytic	-	-	-	-	+	-	+	-	+	-	+
T1B11_NODE_788	12939	29	0	Not-determined	NA	NA	0	NA	NA	lytic	+	-	-	-	+	-	+	-	+	-	+
T1B5_NODE_2411	19732	30	0	Not-determined	NA	NA	0	NA	NA	lytic	-	-	-	-	+	+	+	-	+	-	+
T1B5_NODE_2456	19556	35	0	Not-determined	NA	NA	0	Caudovirales	Siphoviridae	lytic	-	+	-	-	+	-	+	-	+	-	+
T1B5_NODE_3104	17451	33	0	Not-determined	NA	NA	0	NA	NA	lytic	-	-	-	-	-	-	+	-	-	-	-
T1B5_NODE_4452	14371	25	0	Not-determined	NA	NA	0	NA	NA	lysogenic	-	-	-	-	-	-	+	-	+	-	+
T1B5_NODE_4729	13940	20	0	Not-determined	NA	NA	0	NA	NA	lytic	-	+	-	-	+	-	+	-	+	-	-
T1B5_NODE_4775	13862	29	0	Not-determined	NA	NA	0	NA	NA	lytic	-	-	-	-	-	-	+	-	-	-	+
T1B5_NODE_4777	13857	28	0	Not-determined	NA	NA	0	NA	NA	lytic	-	-	-	-	-	-	+	-	+	-	-
T1B5_NODE_4830	13760	20	0	Not-determined	NA	NA	0	NA	NA	lysogenic	-	-	+	-	-	-	+	-	+	-	-
T1B5_NODE_4846	13736	34	0	Not-determined	NA	NA	0	Caudovirales	Siphoviridae	lytic	-	-	-	-	+	+	+	-	+	-	+
T1B5_NODE_4908	13640	39	0	Not-determined	NA	NA	0	NA	NA	lytic	+	-	-	-	+	+	+	+	+	-	+
T1B5_NODE_5119	13380	17	0	Not-determined	NA	NA	0	NA	NA	lytic	-	-	-	-	+	-	+	-	-	-	+
T1B5_NODE_5313	13123	20	0	Not-determined	NA	NA	0	NA	NA	lysogenic	-	-	-	-	-	-	+	-	+	-	-
T1B5_NODE_5386	13001	18	0	Not-determined	NA	NA	0	NA	NA	lytic	-	-	-	-	-	-	+	-	+	-	-
T1B5_NODE_5959	12276	14	0	Not-determined	NA	NA	0	NA	NA	lytic	-	-	-	-	+	+	+	-	+	-	-
T1B5_NODE_6205	11996	20	0	Not-determined	NA	NA	0	NA	NA	lytic	-	-	-	-	-	-	+	-	-	-	+
T1B5_NODE_6212	11990	17	0	Not-determined	NA	NA	0	NA	NA	lytic	-	-	-	-	-	-	+	-	+	-	-
T1B5_NODE_6438	11781	27	0	Not-determined	NA	NA	0	NA	NA	lysogenic	+	-	-	-	+	+	+	+	+	-	-
T1B5_NODE_6546	11685	29	0	Not-determined	NA	NA	0	NA	NA	lytic	-	-	-	-	+	-	+	-	+	-	-
T1B5_NODE_7120	11188	14	0	Not-determined	NA	NA	0	NA	NA	lytic	-	-	-	-	-	-	+	-	+	-	-
T1B5_NODE_7222	11107	17	0	Not-determined	NA	NA	0	NA	NA	lytic	+	-	-	-	+	+	+	-	+	-	-
T1B5_NODE_7790	10664	6	0	Not-determined	NA	NA	0	NA	NA	lytic	-	-	-	-	+	-	+	-	+	-	-
T1B5_NODE_7834	10638	23	0	Not-determined	NA	NA	0	NA	NA	lytic	-	-	-	-	+	-	+	-	-	-	+
T1B5_NODE_7847	10628	14	0	Not-determined	NA	NA	0	Caudovirales	Siphoviridae	lysogenic	-	-	-	-	-	-	+	-	+	-	-
T1B5_NODE_7914	10582	19	0	Not-determined	NA	NA	0	NA	NA	lysogenic	-	-	-	-	-	-	+	-	-	-	-
T1B5_NODE_7940	10564	10	0	Not-determined	NA	NA	0	NA	NA	lytic	-	-	-	-	-	-	+	-	+	-	-
T1B5_NODE_8560	10124	18	0	Not-determined	NA	NA	0	Caudovirales	Siphoviridae	lytic	-	-	-	-	-	-	+	-	+	-	+
T1B5_NODE_8610	10097	29	0	Not-determined	NA	NA	0	NA	NA	lytic	-	-	-	-	+	-	+	-	+	-	+
T1B5_NODE_8644	10074	7	0	Not-determined	NA	NA	0	NA	NA	lytic	-	-	-	-	+	+	+	-	+	-	-
T1B5_NODE_8655	10067	14	0	Not-determined	NA	NA	0	NA	NA	lysogenic	-	-	-	-	-	+	+	-	+	-	-
T1B8_NODE_10411	11866	9	0	Not-determined	NA	NA	0	Unassigned	Baculoviridae	lytic	-	-	-	-	-	-	+	-	+	-	-
T1B8_NODE_10568	11761	20	0	Not-determined	NA	NA	0	NA	NA	lysogenic	-	-	-	-	+	-	+	-	+	-	-
T1B8_NODE_10627	11720	19	0	Not-determined	NA	NA	0	NA	NA	lysogenic	-	-	-	-	+	-	+	-	+	-	-
T1B8_NODE_10831	11580	22	0	Not-determined	NA	NA	0	NA	NA	lytic	-	-	-	-	-	-	+	-	-	-	+
T1B8_NODE_10956	11496	29	0	Not-determined	NA	NA	0	NA	NA	lytic	+	-	-	-	+	-	+	-	+	-	+
T1B8_NODE_11033	11441	31	0	Not-determined	NA	NA	0	NA	NA	lytic	+	-	-	-	+	+	+	-	+	-	-
T1B8_NODE_11573	11097	16	0	Not-determined	NA	NA	0	NA	NA	lysogenic	-	+	-	-	-	-	+	-	+	-	-
T1B8_NODE_11694	11027	40	0	Not-determined	NA	NA	0	NA	NA	lytic	+	-	-	-	+	+	+	-	+	-	+
T1B8_NODE_11983	10846	21	0	Not-determined	NA	NA	0	Caudovirales	Siphoviridae	lysogenic	+	-	-	-	+	-	+	-	+	-	-
T1B8_NODE_12384	10612	8	0	Not-determined	NA	NA	0	NA	NA	lytic	-	-	-	-	-	-	+	-	+	-	-
T1B8_NODE_13053	10250	12	0	Not-determined	NA	NA	0	NA	NA	lytic	-	-	-	-	-	-	+	-	+	-	-
T1B8_NODE_13328	10126	22	0	Not-determined	NA	NA	0	NA	NA	lysogenic	+	-	-	-	+	-	+	-	-	-	-
T1B8_NODE_1899	33206	45	0	Not-determined	NA	NA	0	Caudovirales	Siphoviridae	lytic	-	-	+	-	+	-	+	-	+	-	-
T1B8_NODE_3516	23418	39	0	Not-determined	NA	NA	0	NA	NA	lytic	+	-	-	-	+	+	+	+	+	-	+
T1B8_NODE_5760	17239	32	0	Not-determined	NA	NA	0	NA	NA	lytic	-	-	-	-	-	-	+	-	-	-	+
T1B8_NODE_5839	17091	30	0	Not-determined	NA	NA	0	Caudovirales	Myoviridae	lysogenic	-	-	-	-	+	-	+	-	+	-	-
T1B8_NODE_6355	16236	35	0	Not-determined	NA	NA	0	NA	NA	lytic	+	-	-	-	+	+	+	+	+	-	+
T1B8_NODE_6657	15777	23	0	Not-determined	NA	NA	0	NA	NA	lytic	+	-	-	-	+	+	+	-	+	-	+
T1B8_NODE_7504	14588	34	0	Not-determined	NA	NA	0	NA	NA	lytic	-	-	+	-	+	+	+	+	+	-	+
T1B8_NODE_7774	14265	31	0	Not-determined	NA	NA	0	NA	NA	lytic	-	-	-	-	+	-	+	-	-	-	-
T1B8_NODE_7992	14019	19	0	Not-determined	NA	NA	0	NA	NA	lytic	-	-	-	-	-	+	+	-	+	-	+
T1B8_NODE_8638	13329	24	0	Not-determined	NA	NA	0	NA	NA	lytic	-	-	-	-	+	-	+	-	+	-	-
T1B8_NODE_8800	13193	20	0	Not-determined	NA	NA	0	NA	NA	lysogenic	-	-	-	-	+	-	+	-	-	-	-
T1L10_NODE_10833	10312	12	0	Not-determined	NA	NA	0	NA	NA	lytic	-	-	-	-	-	-	+	-	+	-	-
T1L10_NODE_11108	10150	20	0	Not-determined	NA	NA	0	NA	NA	lytic	-	-	-	-	+	-	+	-	-	-	-
T1L10_NODE_11177	10102	17	0	Not-determined	NA	NA	0	NA	NA	lytic	+	-	-	-	+	+	+	+	+	-	-
T1L10_NODE_11297	10014	10	0	Not-determined	NA	NA	0	NA	NA	lytic	-	-	-	-	-	-	+	-	+	-	-
T1L10_NODE_4535	17782	38	0	Not-determined	NA	NA	0	NA	NA	lytic	+	-	-	-	+	+	+	-	+	-	+
T1L10_NODE_6301	14560	18	0	Not-determined	NA	NA	0	NA	NA	lytic	-	-	-	-	-	-	+	-	+	-	-
T1L10_NODE_6401	14432	20	0	Not-determined	NA	NA	0	NA	NA	lysogenic	-	-	-	-	-	-	+	-	+	-	-
T1L10_NODE_6632	14141	14	0	Not-determined	NA	NA	0	NA	NA	lytic	-	-	-	-	-	-	+	-	+	-	-
T1L10_NODE_8247	12289	17	0	Not-determined	NA	NA	0	NA	NA	lysogenic	-	-	-	-	+	+	+	-	+	-	-
T1L10_NODE_8954	11643	31	0	Not-determined	NA	NA	0	NA	NA	lytic	+	-	+	-	+	+	+	-	+	-	+
T1L10_NODE_9099	11513	12	0	Not-determined	NA	NA	0	NA	NA	lytic	+	-	-	-	+	-	+	-	+	-	+
T1L10_NODE_9156	11482	17	0	Not-determined	NA	NA	0	NA	NA	lytic	-	+	-	-	+	-	+	-	+	-	+
T1L10_NODE_9298	11378	13	0	Not-determined	NA	NA	0	NA	NA	lytic	-	-	-	-	+	-	+	+	+	-	+
T1L10_NODE_9926	10927	9	0	Not-determined	NA	NA	0	NA	NA	lytic	+	-	-	-	+	+	+	+	+	-	-
T1L10_NODE_9929	10925	22	0	Not-determined	NA	NA	0	NA	NA	lytic	+	-	-	-	+	+	+	+	+	-	-
T1L6_NODE_650	19857	37	0	Not-determined	NA	NA	0	Caudovirales	Siphoviridae	lytic	-	-	-	-	+	-	+	-	+	-	+
T3L11_NODE_2065	21394	4	0	Not-determined	NA	NA	0	NA	NA	lytic	-	-	-	-	-	-	+	-	+	-	-
T3L11_NODE_3963	14862	12	0	Not-determined	NA	NA	0	NA	NA	lytic	+	-	-	-	+	-	+	-	-	+	+
T3L11_NODE_4063	14664	32	0	Not-determined	NA	NA	0	NA	NA	lytic	+	-	-	-	+	-	+	-	+	-	+
T3L11_NODE_5064	12837	17	0	Not-determined	NA	NA	0	NA	NA	lytic	+	-	-	-	+	+	+	+	+	+	+
T3L11_NODE_5946	11677	17	0	Not-determined	NA	NA	0	NA	NA	lytic	-	+	-	-	-	-	+	-	+	-	-
T3L11_NODE_6644	10936	9	0	Not-determined	NA	NA	0	NA	NA	lytic	-	-	-	-	+	+	+	-	+	-	-
T3L11_NODE_878	33342	46	0	Not-determined	NA	NA	0	NA	NA	lysogenic	-	-	-	-	+	-	+	-	+	-	-
T3L14_NODE_3407	12949	30	0	Not-determined	NA	NA	0	NA	NA	lytic	+	-	-	-	+	+	+	+	+	-	+
T3L14_NODE_5058	10387	19	0	Not-determined	NA	NA	0	NA	NA	lytic	+	-	-	-	+	+	+	-	+	-	+
T3L14_NODE_5126	10319	9	0	Not-determined	NA	NA	0	Unassigned	Phycodnaviridae	lytic	-	-	-	-	-	+	+	-	+	-	-
T3L8_NODE_1001	15069	14	0	Not-determined	NA	NA	0	NA	NA	lytic	-	-	-	-	+	-	+	-	-	+	+
T3L8_NODE_1497	12070	22	0	Not-determined	NA	NA	0	NA	NA	lytic	-	-	-	-	+	-	+	-	-	-	+
T3L8_NODE_895	16128	27	0	Not-determined	NA	NA	0	NA	NA	lytic	+	+	-	-	+	+	+	+	+	-	+
T3L8_NODE_931	15778	25	0	Not-determined	NA	NA	0	NA	NA	lytic	-	-	-	-	+	-	+	-	+	-	+
D1T1_NODE_96	41106	63	0	Not-determined	NA	NA	0	NA	NA	NA	+	-	-	-	+	+	-	-	+	-	-
D1T2_NODE_1172	13088	13	0	Not-determined	NA	NA	0	NA	NA	NA	-	-	-	-	-	-	-	-	+	-	-
D1T2_NODE_1562	11155	5	0	Not-determined	NA	NA	0	NA	NA	NA	-	-	-	-	+	+	-	-	+	-	-
D1T2_NODE_1889	10034	15	0	Not-determined	NA	NA	0	NA	NA	NA	+	-	-	-	+	+	-	-	+	-	-
D1T2_NODE_758	17206	39	0	Not-determined	NA	NA	0	NA	NA	NA	+	-	-	-	+	-	-	+	+	-	+
D1T2_NODE_801	16675	7	0	Not-determined	NA	NA	0	NA	NA	NA	+	-	-	-	+	+	-	-	+	-	-
MC02_NODE_1139	10126	13	0	Not-determined	NA	NA	0	NA	NA	NA	-	-	-	-	-	-	-	-	+	-	-
MC02_NODE_1157	10084	14	0	Not-determined	NA	NA	0	NA	NA	NA	-	-	-	-	-	-	-	-	+	-	-
MC02_NODE_124	26139	35	0	Not-determined	NA	NA	0	NA	NA	NA	-	-	-	-	-	-	-	-	+	-	-
MC02_NODE_397	16175	18	0	Not-determined	NA	NA	0	NA	NA	NA	-	-	-	-	-	-	-	-	+	-	-
MC02_NODE_477	14779	18	0	Not-determined	NA	NA	0	NA	NA	NA	-	-	-	-	-	-	-	-	+	-	-
MC02_NODE_642	13048	14	0	Not-determined	NA	NA	0	NA	NA	NA	-	-	-	-	-	-	-	-	+	-	-
MC02_NODE_832	11706	15	0	Not-determined	NA	NA	0	NA	NA	NA	-	-	-	-	-	-	-	-	+	-	-
MC02_NODE_886	11385	16	0	Not-determined	NA	NA	0	NA	NA	NA	-	-	-	-	-	-	-	-	+	-	-
MC02_NODE_984	10923	15	0	Not-determined	NA	NA	0	NA	NA	NA	-	-	-	-	-	-	-	-	+	-	-
T1B10_NODE_2559	13725	13	0	Not-determined	NA	NA	0	NA	NA	NA	+	-	+	-	+	+	-	-	+	-	-
T1B10_NODE_2892	12799	14	0	Not-determined	NA	NA	0	NA	NA	NA	+	-	-	-	-	-	-	-	+	-	-
T1B10_NODE_3111	12251	10	0	Not-determined	NA	NA	0	NA	NA	NA	+	-	-	-	+	+	-	+	+	-	-
T1B10_NODE_3161	12128	13	0	Not-determined	NA	NA	0	NA	NA	NA	-	-	-	-	-	-	-	-	+	-	-
T1B10_NODE_3434	11555	27	0	Not-determined	NA	NA	0	NA	NA	NA	+	-	-	-	+	-	-	-	-	-	-
T1B10_NODE_4230	10199	6	0	Not-determined	NA	NA	0	NA	NA	NA	-	-	-	-	-	-	-	-	+	-	+
T1B11_NODE_1141	10527	9	0	Not-determined	NA	NA	0	NA	NA	NA	-	-	-	-	-	+	-	-	+	-	-
T1B11_NODE_903	11918	14	0	Not-determined	NA	NA	0	NA	NA	NA	-	-	-	-	-	-	-	-	+	-	-
T1B3_NODE_1081	10289	10	0	Not-determined	NA	NA	0	NA	NA	NA	-	-	-	-	+	-	-	-	+	-	-
T1B3_NODE_965	10846	21	0	Not-determined	NA	NA	0	NA	NA	NA	-	-	-	-	-	-	-	-	+	-	+
T1B5_NODE_1007	30576	53	0	Not-determined	NA	NA	0	NA	NA	NA	-	-	-	-	+	+	-	-	+	-	+
T1B5_NODE_1397	26543	23	0	Not-determined	NA	NA	0	NA	NA	NA	-	-	-	-	-	-	-	-	+	-	-
T1B5_NODE_1493	25588	4	0	Not-determined	NA	NA	0	NA	NA	NA	-	-	-	-	+	+	-	-	+	-	-
T1B5_NODE_3419	16493	23	0	Not-determined	NA	NA	0	NA	NA	NA	+	-	-	-	+	+	-	+	+	-	-
T1B5_NODE_3521	16242	40	0	Not-determined	NA	NA	0	NA	NA	NA	+	-	-	-	+	-	-	-	-	-	-
T1B5_NODE_4477	14319	27	0	Not-determined	NA	NA	0	NA	NA	NA	-	-	-	-	+	-	-	-	+	-	+
T1B5_NODE_5941	12292	3	0	Not-determined	NA	NA	0	NA	NA	NA	+	-	-	-	+	+	-	+	+	-	-
T1B5_NODE_6530	11702	18	0	Not-determined	NA	NA	0	NA	NA	NA	+	+	-	-	+	-	-	-	+	-	-
T1B5_NODE_6701	11548	15	0	Not-determined	NA	NA	0	NA	NA	NA	+	-	-	-	+	-	-	+	+	-	+
T1B5_NODE_7125	11183	27	0	Not-determined	NA	NA	0	NA	NA	NA	-	-	-	-	+	-	-	-	+	-	+
T1B5_NODE_7146	11168	24	0	Not-determined	NA	NA	0	NA	NA	NA	+	-	-	-	+	+	-	+	+	-	-
T1B5_NODE_7263	11071	18	0	Not-determined	NA	NA	0	NA	NA	NA	+	-	-	-	+	-	-	+	+	+	+
T1B5_NODE_8280	10322	11	0	Not-determined	NA	NA	0	NA	NA	NA	-	-	-	-	-	-	-	-	+	-	-
T1B8_NODE_11263	11295	25	0	Not-determined	NA	NA	0	NA	NA	NA	+	-	-	-	+	+	-	+	+	-	+
T1B8_NODE_11741	11004	18	0	Not-determined	NA	NA	0	NA	NA	NA	-	-	-	-	-	-	-	-	+	-	-
T1B8_NODE_11935	10878	16	0	Not-determined	NA	NA	0	NA	NA	NA	+	-	-	-	+	+	-	-	+	-	-
T1B8_NODE_12013	10830	14	0	Not-determined	NA	NA	0	NA	NA	NA	-	-	+	-	+	+	-	+	+	-	-
T1B8_NODE_12172	10748	8	0	Not-determined	NA	NA	0	NA	NA	NA	-	-	-	-	-	-	-	-	+	-	-
T1B8_NODE_12534	10529	14	0	Not-determined	NA	NA	0	NA	NA	NA	-	-	-	-	-	-	-	-	+	-	-
T1B8_NODE_13021	10268	20	0	Not-determined	NA	NA	0	NA	NA	NA	-	-	-	-	+	-	-	-	-	-	+
T1B8_NODE_2969	25807	54	0	Not-determined	NA	NA	0	NA	NA	NA	+	-	-	-	+	-	-	-	+	-	+
T1B8_NODE_5176	18385	9	0	Not-determined	NA	NA	0	NA	NA	NA	-	-	-	-	-	-	-	-	+	-	-
T1B8_NODE_7075	15170	26	0	Not-determined	NA	NA	0	NA	NA	NA	-	-	-	-	-	-	-	-	+	-	+
T1B8_NODE_7580	14478	18	0	Not-determined	NA	NA	0	NA	NA	NA	-	-	-	-	-	-	-	-	+	-	-
T1B8_NODE_7721	14310	17	0	Not-determined	NA	NA	0	NA	NA	NA	-	-	-	-	-	+	-	-	+	-	-
T1B8_NODE_9106	12899	24	0	Not-determined	NA	NA	0	NA	NA	NA	-	-	-	-	-	-	-	-	+	-	+
T1B8_NODE_9166	12849	24	0	Not-determined	NA	NA	0	NA	NA	NA	+	-	-	-	+	-	-	-	+	-	-
T1B8_NODE_9810	12314	25	0	Not-determined	NA	NA	0	NA	NA	NA	+	-	-	-	+	-	-	+	+	-	+
T1L10_NODE_10333	10648	25	0	Not-determined	NA	NA	0	NA	NA	NA	+	-	-	-	+	+	-	-	+	-	+
T1L10_NODE_10389	10610	8	0	Not-determined	NA	NA	0	NA	NA	NA	-	-	-	-	-	-	-	-	+	-	-
T1L10_NODE_10782	10348	10	0	Not-determined	NA	NA	0	NA	NA	NA	-	-	-	-	-	-	-	-	+	-	-
T1L10_NODE_10864	10300	16	0	Not-determined	NA	NA	0	NA	NA	NA	-	-	-	-	-	-	-	-	+	-	-
T1L10_NODE_10874	10290	15	0	Not-determined	NA	NA	0	NA	NA	NA	+	-	-	-	+	+	-	-	+	-	-
T1L10_NODE_11289	10019	13	0	Not-determined	NA	NA	0	NA	NA	NA	-	-	-	-	-	-	-	-	+	-	-
T1L10_NODE_2489	25428	36	1	Not-determined	NA	NA	0	NA	NA	NA	-	-	-	-	-	-	-	-	+	-	-
T1L10_NODE_3483	20865	29	0	Not-determined	NA	NA	0	NA	NA	NA	-	-	-	-	-	-	-	-	+	-	-
T1L10_NODE_4078	18953	31	0	Not-determined	NA	NA	0	NA	NA	NA	-	-	-	-	-	-	-	-	+	-	-
T1L10_NODE_4126	18841	29	0	Not-determined	NA	NA	0	NA	NA	NA	-	-	-	-	-	-	-	-	+	-	-
T1L10_NODE_4592	17646	12	0	Not-determined	NA	NA	0	NA	NA	NA	-	-	-	-	+	-	-	-	+	-	-
T1L10_NODE_5195	16398	17	0	Not-determined	NA	NA	0	NA	NA	NA	-	-	-	-	+	+	-	-	+	-	-
T1L10_NODE_6167	14773	15	0	Not-determined	NA	NA	0	NA	NA	NA	-	-	-	-	-	+	-	-	+	-	-
T1L10_NODE_6527	14283	14	0	Not-determined	NA	NA	0	NA	NA	NA	-	-	-	-	-	-	-	-	+	-	-
T1L10_NODE_6539	14266	21	0	Not-determined	NA	NA	0	NA	NA	NA	-	-	-	-	-	-	-	-	+	-	-
T1L10_NODE_6660	14097	14	0	Not-determined	NA	NA	0	NA	NA	NA	-	-	-	-	-	-	-	-	+	-	-
T1L10_NODE_7781	12732	14	0	Not-determined	NA	NA	0	NA	NA	NA	-	-	-	-	-	-	-	-	+	-	-
T1L10_NODE_7809	12703	11	0	Not-determined	NA	NA	0	NA	NA	NA	-	-	-	-	-	-	-	-	+	-	-
T1L10_NODE_8275	12267	11	0	Not-determined	NA	NA	0	NA	NA	NA	+	-	-	-	+	+	-	+	+	-	-
T1L10_NODE_8654	11923	15	0	Not-determined	NA	NA	0	NA	NA	NA	-	-	-	-	-	-	-	-	+	-	-
T1L10_NODE_8677	11897	16	0	Not-determined	NA	NA	0	NA	NA	NA	-	-	-	-	-	-	-	-	+	-	-
T1L10_NODE_8736	11850	17	0	Not-determined	NA	NA	0	NA	NA	NA	-	-	-	-	-	-	-	-	+	-	-
T1L10_NODE_8774	11814	19	0	Not-determined	NA	NA	0	NA	NA	NA	-	-	-	-	-	-	-	-	+	-	-
T1L10_NODE_9134	11492	10	0	Not-determined	NA	NA	0	NA	NA	NA	-	-	-	-	-	-	-	-	+	-	-
T1L10_NODE_9249	11414	15	0	Not-determined	NA	NA	0	NA	NA	NA	-	-	-	-	-	-	-	-	+	-	-
T1L10_NODE_9262	11404	16	0	Not-determined	NA	NA	0	NA	NA	NA	-	-	-	-	-	-	-	-	+	-	-
T1L10_NODE_9526	11207	10	0	Not-determined	NA	NA	0	NA	NA	NA	-	-	-	-	-	-	-	-	+	-	-
T1L6_NODE_1501	13081	26	0	Not-determined	NA	NA	0	NA	NA	NA	-	-	-	-	+	-	-	-	+	-	+
T3L11_NODE_2432	19703	36	0	Not-determined	NA	NA	0	NA	NA	NA	-	-	-	-	+	-	-	-	-	-	+
T3L11_NODE_2445	19653	34	0	Not-determined	NA	NA	0	NA	NA	NA	-	-	-	-	+	-	-	-	+	-	-
T3L11_NODE_3854	15105	12	0	Not-determined	NA	NA	0	NA	NA	NA	+	-	-	-	+	+	-	+	+	-	-
T3L11_NODE_4936	13013	35	0	Not-determined	NA	NA	0	NA	NA	NA	-	-	-	-	+	-	-	-	+	-	+
T3L11_NODE_5293	12530	10	0	Not-determined	NA	NA	0	NA	NA	NA	-	-	-	-	+	+	-	-	+	-	+
T3L11_NODE_5337	12450	36	0	Not-determined	NA	NA	0	NA	NA	NA	-	-	-	-	+	+	-	-	+	-	+
T3L11_NODE_5688	11967	25	0	Not-determined	NA	NA	0	NA	NA	NA	+	-	-	-	+	+	-	-	+	-	+
T3L11_NODE_6551	11036	27	0	Not-determined	NA	NA	0	NA	NA	NA	+	-	-	-	+	+	-	+	+	-	-
T3L14_NODE_1268	22506	64	0	Not-determined	NA	NA	0	NA	NA	NA	+	-	-	-	+	+	-	+	+	-	+
T3L14_NODE_4630	10912	20	0	Not-determined	NA	NA	0	NA	NA	NA	+	+	-	-	+	+	-	+	+	-	+
T3L14_NODE_5363	10089	13	0	Not-determined	NA	NA	0	NA	NA	NA	-	-	-	-	-	+	-	-	+	-	-
