# Supplementary material for: Ecogenomics reveals viral communities across the Challenger Deep oceanic trench
Source: Commun Biol. 2022 Oct 4;5:1055. doi: 10.1038/s42003-022-04027-y (PMC9529941; doi:10.1038/s42003-022-04027-y)
Supplement: Supplementary file 7 — Supplementary Data 4 [file 42003_2022_4027_MOESM7_ESM.xlsx]

## Sheet: Sheet1
Supplementary Data 4. Different percentages of genes mapped in each virus using metatranscriptome reads to determine potentially activate viruses.
% of genes mapped in each virus using metatranscriptome reads	0.05	0.1	0.2	0.3	0.4	0.5	0.6	0.7	0.8	0.9	1
Number of potentially active contigs	592	477	357	271	224	180	133	96	65	38	11
potentially active contigs (%)	0.36	0.29	0.22	0.17	0.14	0.11	0.08	0.06	0.04	0.02	0.01
