# Supplementary material for: Ecogenomics reveals viral communities across the Challenger Deep oceanic trench
Source: Commun Biol. 2022 Oct 4;5:1055. doi: 10.1038/s42003-022-04027-y (PMC9529941; doi:10.1038/s42003-022-04027-y)
Supplement: Supplementary file 8 — Supplementary Data 5 [file 42003_2022_4027_MOESM8_ESM.xlsx]

## Sheet: Sheet1
Supplementary Data 5. Relative abundance of CD vOTUs (species level) in metagenomes and CD vOTUs mapped reads in metatranscriptomes
	Sample	D1T1_NODE_1	D1T1_NODE_1091	D1T1_NODE_110	D1T1_NODE_1117	D1T1_NODE_1256	D1T1_NODE_1257	D1T1_NODE_1383	D1T1_NODE_1411	D1T1_NODE_1419	D1T1_NODE_1507	D1T1_NODE_1699	D1T1_NODE_178	D1T1_NODE_1804	D1T1_NODE_1966	D1T1_NODE_1977	D1T1_NODE_198	D1T1_NODE_224	D1T1_NODE_28	D1T1_NODE_29	D1T1_NODE_408	D1T1_NODE_439	D1T1_NODE_440	D1T1_NODE_485	D1T1_NODE_516	D1T1_NODE_528	D1T1_NODE_54	D1T1_NODE_592	D1T1_NODE_61	D1T1_NODE_615	D1T1_NODE_65	D1T1_NODE_689	D1T1_NODE_69	D1T1_NODE_70	D1T1_NODE_749	D1T1_NODE_755	D1T1_NODE_78	D1T1_NODE_840	D1T1_NODE_87	D1T1_NODE_874	D1T1_NODE_889	D1T1_NODE_9	D1T1_NODE_948	D1T1_NODE_96	D1T1_NODE_989	D1T2_NODE_1040	D1T2_NODE_1062	D1T2_NODE_1069	D1T2_NODE_1074
Metagenome (Relative abundance)	D1T1(0-2cmbsf)	0.000819381	0.019125	0.00132564	0	0.0167023	0	0	0	0.0162662	0.0157835	0	0	0	0.00145037	0.0192356	0	0.0576593	0.038389	0.0273672	0.0212434	0	0	0	0.0246653	0.0173107	0	0	0	0.0658601	0	0.0278076	0.061175	0.026902	0.0192641	0.0527374	0.0649535	0.0242359	0	0.0259473	0.0228196	0.0261901	0.000737526	0.0561916	0	0	0	0.0186787	0
	D1T1(4-6cmbsf)	0.0428443	0.00606236	0.0247007	0.0162836	0.00660072	0.0177489	0.0117732	0.0144121	0.00680729	0.00447386	0.0106488	0.0229045	0.0280852	0.0447551	0.00843321	0.0435949	0.00771839	0.0055829	0.0128552	0.0104535	0.0414922	0.0303038	0.0486706	0.0117861	0.00867728	0.0375007	0.0166308	0.0381857	0.0129413	0.0198357	0.00388831	0.00989325	0.0140159	0.00850683	0.00851214	0.00252967	0.0120832	0.0261356	0.00472911	0.00967045	0.0121297	0.0423965	0.00854128	0.0246428	0	0.000761633	0.0108076	0
	D1T2(4-6cmbsf)	0	0.00170275	0	0	0	0	0	0	0	0.000872573	0	0	0	0	0.000892723	0	0	0	0.00630424	0.00542615	0	0	0	0.00541709	0	0	0	0	0.00146861	0	0	0.00231616	0.00911964	0	0.000882804	0	0.00605098	0	0	0.00337599	0.00686623	0	0	0	0	0	0.0236679	0
	D1T2(24-26cmbsf)	0	0	0	0	0	0	0	0	0	0	0	0	0	0	0	0	0	0	0	0	0	0	0	0	0	0	0	0	0	0	0	0	0	0	0	0	0	0	0	0	0	0	0	0	0.00444882	0.0247348	0.00523647	0.012249
	MC02(8-10cmbsf)	0	0.00907189	0	0	0	0	0	0	0	0.00568254	0	0	0	0	0.00367825	0	0.00244308	0	0.00882753	0.00772627	0	0	0	0.00944311	0.013597	0	0	0	0.00607485	0	0	0.00331626	0.00960564	0.011235	0.00190828	0	0.00878148	0	0	0.00707104	0.00975462	0	0.00303103	0	0	0.00239785	0.0190745	0
	MC02(28-30cmbsf)	0	0.00307127	0	0	0	0	0	0	0	0.0020949	0	0	0	0	0.00221183	0	0.0031007	0	0.00561011	0.00417523	0	0	0	0.00584733	0.00202309	0	0	0	0.00333907	0	0	0.00288835	0.00605657	0.00251133	0.00297038	0	0.00513092	0	0	0.00545305	0.00513709	0	0.00312682	0	0	0	0.0125331	0
	T1B3R1(0-3cmbsf)	0	0	0	0	0	0	0	0	0	0	0	0	0	0	0	0	0	0	0	0	0	0	0	0	0	0	0	0	0	0	0.00549663	0	0	0	0	0	0	0	0	0	0	0.00260008	0	0	0	0	0.0130454	0
	T1B3R1(0-3cmbsf)	0	0	0	0	0	0	0	0	0	0	0	0	0	0.00489541	0	0	0	0	0	0	0	0	0	0	0	0	0	0	0	0	0	0	0	0	0	0	0	0	0	0	0	0.00513355	0	0	0	0	0.017311	0
	T1B5(0-2cmbsf)	0	0	0	0	0	0	0	0	0	0	0	0	0	0	0	0	0	0	0.000872415	0.000577838	0	0	0	0.00121474	0	0	0	0	0	0	0	0	0.00100835	0	0	0	0.00102266	0	0	0.000576848	0.00128201	0	0	0	0	0	0.0194133	0
	T1B5(8-10cmbsf)	0	0	0	0	0	0	0	0	0	0	0	0	0	0	0	0	0	0	0	0	0	0	0	0	0	0	0	0	0	0	0	0	0	0	0	0	0	0	0	0	0	0	0	0	0	0	0.00734445	0
	T1B5(28-30cmbsf)	0	0	0	0	0	0	0	0	0	0	0	0	0	0	0	0	0	0	0	0	0	0	0	0	0	0	0	0	0	0	0	0	0	0	0	0	0	0	0	0	0	0	0	0	0	0	0.00272635	0
	T1B5(38-40cmbsf)	0	0	0	0	0	0	0	0	0	0	0	0	0	0	0	0	0	0	0	0	0	0	0	0	0	0	0	0	0	0	0	0	0	0	0	0	0	0	0	0	0	0	0	0	0	0	0.00117257	0
	T1B8(2-4cmbsf)	0	0	0	0	0	0	0	0	0	0	0	0	0	0	0	0	0	0	0	0	0	0	0	0	0	0	0	0	0	0	0	0	0	0	0	0	0	0	0	0	0	0	0	0	0	0	0.00324042	7.17487e-05
	T1B8(16-18cmbsf)	0	0	0	0	0	0	0	0	0	0	0	0	0	0	0	0	0	0	0	0	0	0	0	0	0	0	0	0	0	0	0	0	0	0	0	0	0	0	0	0	0	0	0	0	0	0	0.00155555	0
	T1B10(0-2cmbsf)	0	0	0	0	0	0	0	0	0	0	0	0	0	0	0	0	0	0	0	0	0	0	0	0	0	0	0	0	0	0	0	0	0	0	0	0	0	0	0	0	0	0	0	0	0	0	0.00904339	0
	T1B10(36-38cmbsf)	0	0	0	0	0	0	0	0	0	0	0	0	0	0	0	0	0	0	0	0	0	0	0	0	0	0	0	0	0	0	0	0	0	0	0	0	0	0	0	0	0	0	0	0	0	0	0.0011538	0
	T1B10(44-46cmbsf)	0	0	0	0	0	0	0	0	0	0	0	0	0	0	0	0	0	0	0	0	0	0	0	0	0	0	0	0	0	0	0	0	0	0	0	0	0	0	0	0	0	0	0	0	0	0	0.000902429	0.00812629
	T1B11(0-3cmbsf)	0	0	0	0	0	0	0	0	0	0	0	0	0	0	0	0	0	0	0	0	0	0	0	0	0	0	0	0	0	0	0	0	0	0	0	0	0	0	0	0	0	0	0	0	0	0	0	0.00112143
	T1L6T1(0-3cmbsf)	0	0	0	0	0	0	0	0	0	0.000542084	0	0	0	0	0	0	0	0	0	0	0	0	0	0	0	0	0	0	0	0	0	0	0	0	0	0	0	0	0	0	0	0	0	0	0	0	0.0106817	0
	T1L6T2(0-3cmbsf)	0	0	0	0	0	0	0	0	0	0	0	0	0	0	0	0	0	0	0	0	0	0	0	0	0	0	0	0	0	0	0	0	0	0	0	0	0	0	0	0	0	0	0	0	0	0	0.0126388	0
	T1L10(0-3cmbsf)	0	0	0	0	0	0	0	0	0	0	0	0	0	0	0.000474668	0	0	0	0.000503879	0	0	0	0	0.000301547	0	0	0	0	0	0	0	0	0	0	0	0	0.00059042	0	0	0	0	0	0	0	0	0	0	0
	T1L10(6-9cmbsf)	0	0	0	0	0	0	0	0	0	0	0	0	0	0	0	0	0	0	0	0	0	0	0	0	0	0	0	0	0	0	0	0	0	0	0	0	0	0	0	0	0	0	0	0	0	0	0	0
	T1L10(12-15cmbsf)	0	0	0	0	0	0	0	0	0	0	0	0	0	0	0	0	0	0	0	0	0	0	0	0	0	0	0	0	0	0	0	0	0	0	0	0	0	0	0	0	0	0	0	0	0	0	0	0
	T1L10(18-21cmbsf)	0	0	0	0	0	0	0	0	0	0	0	0	0	0	0	0	0	0	0	0	0	0	0	0	0	0	0	0	0	0	0	0	0	0	0	0	0	0	0	0	0	0	0	0	0	0	0	0
	T3L8(0-3cmbsf)	0	0	0	0	0	0	0	0	0	0	0	0	0	0	0.000847852	0	0	0	0.00065955	0.000511233	0	0	0	0.000686368	0	0	0	0	0	0	0	0	0.0010696	0	0	0	0.000589658	0	0	0.000819781	0.000729248	0	0	0	0	0	0	0
	T3L8(6-9cmbsf)	0	0	0	0	0	0	0	0	0	0.00056653	0	0	0	0	0.00167797	0	0	0	0.000668015	0	0	0	0	0.000581009	0	0	0	0	0	0	0	0	0.000832619	0	0	0	0.00060637	0	0	0	0.000626601	0	0	0	0	0	0	0
	T3L8(12-15cmbsf)	0	0	0	0	0	0	0	0	0	0	0	0	0	0	0	0	0	0	0	0	0	0	0	0	0	0	0	0	0	0	0	0	0	0	0	0	0	0	0	0	0	0	0	0	0	0	0	0
	T3L8(18-21cmbsf)	0.000337498	0	0.000651933	0	0.000119294	0	0	0	0.000221499	0.00019304	0	0	0.000191179	0.000634603	0.000255473	0	0	0	0.000420394	0.000278884	0.000146143	0.000441625	0	0.000357342	0	0.000194249	0	0.000196956	0	0	0	0	0.000454065	0	0	0	0.000479355	0	0	0.000306135	0.000401442	0.000559743	0	0	0	0	0	0
	T3L11(0-3cmbsf)	0	0	0	0	0.000208137	0	0	0	0.000313457	0.000729765	0	0	0	0	0.00116751	0	0	0	0.000855991	0.000675993	0	0	0	0.000589483	0.000249785	0	0	0	0	0	0	0	0.000810934	0	0	0	0.000848282	0	0	0.000875881	0.000944298	0	0	0	0	0	0	0
	T3L11(6-9cmbsf)	0	0	0	0	0.000207459	0	0	0	0.000136486	0.000327649	0	0	0	0	0.000877736	0	0	0	0.000602272	0.000705068	0	0	0	0.000561651	0.000130172	0	0	0	0	0	0	0	0.000565777	0	0	0	0.000773241	0	0	0.000419629	0.000653132	0	0	0	0	0	0	0
	T3L11(12-15cmbsf)	0	0	0	0	0.000319302	0	0	0	0.00039949	0.00109672	0	0	0	0	0.00081942	0	0	0	0.00115423	0.00107933	0	0	0	0.00115254	0	0	0	0	0	0	0	0	0.00131496	0	0	0	0.000556897	0	0	0.000652646	0.00109304	0	0	0	0	0	0	0
	T3L11(18-21cmbsf)	0.000810354	0.000282516	0.00169387	0	0.000216213	0	0	0	0.00013536	0.000631988	0	0	0.000134868	0.000282965	0.00081329	0.000206407	0	0	0.000970748	0.000652658	0.000379457	0.000664761	0	0.000945538	0.000137629	0.000490458	0	0.000429018	0	0.000161469	0.000398604	0	0.000912771	0.000202681	0	0	0.00100948	0	0.0001879	0.00052007	0.000855621	0.000466402	0	0.000320694	0	0	0	0
	T3L14(0-2cmbsf)	0	0	0	0	0	0	0	0	0	0	0	0	0	0	0	0	0	0	0	0	0	0	0	0	0	0	0	0	0	0	0	0	0	0	0	0	0	0	0	0	0	0	0	0	0	0	0	0
	T3L14(4-6cmbsf)	0	0	0	0	0	0	0	0	0	0	0	0	0	0	0.000501503	0	0	0	0.000614043	0.00049983	0	0	0	0.000733625	0	0	0	0	0	0	0	0	0.000461063	0	0	0	0.000849252	0	0	0.000576419	0.000518703	0	0	0	0	0	0	0
	T3L14(6-8cmbsf)	0	0	0	0	0	0	0	0	0	0	0	0	0	0	0	0	0	0	0.000632002	0.000608338	0	0	0	0.000581867	0	0	0	0	0	0	0	0	0.000614729	0	0	0	0.00103765	0	0	0.000558258	0.000845206	0	0	0	0	0	0	0
	T3L14(12-14cmbsf)	0	0	0	0	0	0	0	0	0.00061051	0	0	0	0	0	0	0	0	0	0.00112827	0.000755695	0	0	0	0	0	0	0	0	0	0	0	0	0.000735874	0	0	0	0.00107617	0	0	0.00153079	0.000931976	0	0	0	0	0	0	0
	T3L14(18-20cmbsf)	0	0	0	0	0	0	0	0	0	0	0	0	0	0	0.00216571	0	0	0	0	0	0	0	0	0	0	0	0	0	0	0	0	0	0	0	0	0	0	0	0	0	0	0	0	0	0	0	0	0
Metatranscriptome (Mapped reads)	T3L11(6-9cmbsf)	0	0	0	0	0	0	0	0	0	0	0	0	0	0	0	0	0	0	64	0	0	0	0	144	0	0	0	0	0	0	0	0	16	0	0	0	0	0	0	0	0	0	0	0	0	0	0	0
	T3L11(12-15cmbsf)	0	0	0	0	0	0	0	0	0	0	0	0	0	0	0	0	0	0	50	0	0	0	0	63	0	0	0	0	0	0	0	0	0	0	0	0	0	0	0	0	0	0	0	0	0	0	0	0
	T3L11(18-21cmbsf)	0	0	0	0	0	0	0	0	0	0	0	0	0	0	0	0	0	0	684	0	0	0	0	1014	0	0	0	0	0	0	0	0	265	0	0	0	0	0	0	0	0	0	0	0	0	0	0	0
[truncated: 1,580 more columns]
