# Supplementary material for: Ecogenomics reveals viral communities across the Challenger Deep oceanic trench
Source: Commun Biol. 2022 Oct 4;5:1055. doi: 10.1038/s42003-022-04027-y (PMC9529941; doi:10.1038/s42003-022-04027-y)
Supplement: Supplementary file 9 — Supplementary Data 6 [file 42003_2022_4027_MOESM9_ESM.xlsx]

## Sheet: Sheet1
Supplementary Data 6. Relative abundance of CD viruses at family level
Site	Siphoviridae	Myoviridae	Podoviridae	Autographiviridae	Zobellviridae	Mimiviridae	Phycodnaviridae	Baculoviridae	unknow
D1T1(0-2cmbsf)	0.0820198	0.0278482	0.0795936	0.00592459	0	0	0	0	0.804614
D1T1(4-6cmbsf)	0.339398	0.125545	0.0442653	0	0	0	0	0	0.490793
D1T2(4-6cmbsf)	0.261083	0.0109056	0.0221132	0.0613584	0	0	0.00210803	0	0.642431
D1T2(24-26cmbsf)	0.369544	0.00463819	0.0467264	0.00822817	0	0	0.000276387	0	0.570587
MC02(8-10cmbsf)	0.0597584	0.00707104	0.0224709	0	0	0	0	0	0.9107
MC02(28-30cmbsf)	0.0594834	0.00892115	0.0198923	0	0	0	0	0	0.911703
T1B5(0-2cmbsf)	0.211688	0.0416383	0.0730152	0	0.0250013	0	0.00185247	0	0.646805
T1B5(8-10cmbsf)	0.379763	0.0520285	0.0160993	0	0.000247243	0	0.000343377	0	0.551518
T1B5(28-30cmbsf)	0.168137	0.0279079	0.0180339	0	0	0	0.00246208	0.00194454	0.781514
T1B5(38-40cmbsf)	0.172866	0.041366	0.0350852	0	0	0.00241905	0.00513378	0.0037061	0.739424
T1B3R1(0-3cmbsf)	0.268215	0.00513244	0.0538904	0	0	0	0	0	0.672762
T1B3R2(0-3cmbsf)	0.201012	0.0171681	0.145399	0	0	0	0	0	0.636421
T1B8(2-4cmbsf)	0.319959	0.0194251	0.035003	0	0	0.000130995	0.0064998	0.000287222	0.618694
T1B8(16-18cmbsf)	0.261419	0.0155427	0.0351052	0	0	0.000173212	0.0105655	0.0061069	0.671088
T1B10(0-2cmbsf)	0.0463114	0.0357007	0.0678347	0	0	0	0	0	0.850153
T1B10(36-38cmbsf)	0.271376	0.0320245	0.0232273	0	0	0	0	0	0.673372
T1B10(44-46cmbsf)	0.251902	0.0502183	0.0378249	0	0	0	0	0	0.660055
T1B11(0-3cmbsf)	0.473002	0.00588021	0.0635623	0	0	0	0	0	0.457555
T1L6T1(0-3cmbsf)	0.251646	0.00661413	0.0545918	0	0	0	0	0	0.687148
T1L6T2(0-3cmbsf)	0.38389	0.0536625	0.0404204	0	0	0	0	0	0.522027
T1L10(0-3cmbsf)	0.175036	0.0504198	0.0466084	0	0	0	0.000532397	0.00757938	0.719824
T1L10(6-9cmbsf)	0.293677	0.0514584	0.0563992	0	0.000129776	0	0.000770994	0.0037005	0.593864
T1L10(12-15cmbsf)	0.359622	0.0364314	0.02299	0	0.000718511	0	0	0.00042136	0.579816
T1L10(18-21cmbsf)	0.161631	0.0477714	0.0460318	0	0	0	0	0.000229374	0.744336
T3L8(0-3cmbsf)	0.237439	0.0657872	0.0465348	0	0	0	0.000562007	0.00129091	0.648386
T3L8(6-9cmbsf)	0.233268	0.125787	0.0448325	0	0	0	0	0	0.596113
T3L8(12-15cmbsf)	0.165439	0.0988182	0.0335589	0	0	0	0	0	0.702183
T3L8(18-21cmbsf)	0.219001	0.0406741	0.0664814	0.00414227	0.00267143	0	0	0	0.66703
T3L11(0-3cmbsf)	0.20979	0.0585335	0.0346057	0	0.000635977	0	0.000268093	0.00113069	0.695036
T3L11(6-9cmbsf)	0.25267	0.0881753	0.0251571	0	0.000369196	0	0	0.000497443	0.633131
T3L11(12-15cmbsf)	0.179301	0.0554672	0.033718	0	0	0	0	0	0.731514
T3L11(18-21cmbsf)	0.182072	0.112121	0.078736	0.000765304	0.0107818	0	0.00012149	0.00011696	0.615285
T3L14(0-2cmbsf)	0.15441	0.0914599	0.0486773	0	0.00821114	0	0.0153245	0.00418089	0.677736
T3L14(4-6cmbsf)	0.170745	0.0875719	0.0381786	0	0.00292919	0	0.000523963	0.000998049	0.699053
T3L14(6-8cmbsf)	0.20911	0.0674934	0.0458467	0	0.000525103	0	0.000535122	0.00136933	0.67512
T3L14(12-14cmbsf)	0.21545	0.0662143	0.0588673	0	0.00151912	0	0.0221798	0.000542148	0.635227
T3L14(18-20cmbsf)	0.151436	0.0342068	0.0689905	0	0	0	0.0825528	0	0.662814
