# Supplementary material for: Ecogenomics reveals viral communities across the Challenger Deep oceanic trench
Source: Commun Biol. 2022 Oct 4;5:1055. doi: 10.1038/s42003-022-04027-y (PMC9529941; doi:10.1038/s42003-022-04027-y)
Supplement: Supplementary file 10 — Supplementary Data 7 [file 42003_2022_4027_MOESM10_ESM.xlsx]

## Sheet: Sheet1
Supplementary Data 7. Predicted prokaryotic hosts of CD vOTUs. The confidence score in the virus-host pairing was evaluated by VirMatcher(https://bitbucket.org/MAVERICLab/virmatcher/src/master/).
vOTU	Host MAG	Lifesyle of virus	Represent host at species level	Host tax	Final confidence score	Number of CRISPR matches	Max number of end mismatches detected in any CRISPR spacer	CRISPR score	Prophage blast percent identity	Prophage blast viral contig coverage	Prophage blast host contig coverage	Prophage blast score	tRNA match	Max number of end mismatches detected in host tRNA	Non-promiscuous tRNA match score	WIsH p-value	WIsH score
D1T2_NODE_1074	B51T1B5	NA	B51T1B5	d__Archaea;p__Thaumarchaeota;c__Nitrososphaeria;o__Nitrososphaerales;f__Nitrosopumilaceae;g__;s__	3								Yes	0	3
T1B10_NODE_2974	B15MC02	NA	B10T1B11	d__Archaea;p__Thaumarchaeota;c__Nitrososphaeria;o__Nitrososphaerales;f__Nitrosopumilaceae;g__;s__	3								Yes	0	3
D1T2_NODE_1074	B15MC02	NA		d__Archaea;p__Thaumarchaeota;c__Nitrososphaeria;o__Nitrososphaerales;f__Nitrosopumilaceae;g__;s__	3								Yes	0	3
T1B10_NODE_2974	B10T1B11	NA		d__Archaea;p__Thaumarchaeota;c__Nitrososphaeria;o__Nitrososphaerales;f__Nitrosopumilaceae;g__;s__	3								Yes	0	3
D1T2_NODE_1074	B10T1B11	NA		d__Archaea;p__Thaumarchaeota;c__Nitrososphaeria;o__Nitrososphaerales;f__Nitrosopumilaceae;g__;s__	3								Yes	0	3
D1T2_NODE_1074	B89T1L10	NA	B44T3L14	d__Archaea;p__Thaumarchaeota;c__Nitrososphaeria;o__Nitrososphaerales;f__Nitrosopumilaceae;g__Nitrosopumilus;s__	3								Yes	0	3
D1T2_NODE_1074	B44T3L14	NA		d__Archaea;p__Thaumarchaeota;c__Nitrososphaeria;o__Nitrososphaerales;f__Nitrosopumilaceae;g__Nitrosopumilus;s__	3								Yes	0	3
T1L10_NODE_10823	B7T1B11	NA	B17T3L8	d__Archaea;p__Thaumarchaeota;c__Nitrososphaeria;o__Nitrososphaerales;f__Nitrosopumilaceae;g__Nitrosopumilus;s__	4	2	0	4
T1B10_NODE_2974	B7T1B11	NA		d__Archaea;p__Thaumarchaeota;c__Nitrososphaeria;o__Nitrososphaerales;f__Nitrosopumilaceae;g__Nitrosopumilus;s__	3								Yes	0	3
D1T2_NODE_1074	B7T1B11	NA		d__Archaea;p__Thaumarchaeota;c__Nitrososphaeria;o__Nitrososphaerales;f__Nitrosopumilaceae;g__Nitrosopumilus;s__	3								Yes	0	3
D1T2_NODE_1074	B17T3L8	NA		d__Archaea;p__Thaumarchaeota;c__Nitrososphaeria;o__Nitrososphaerales;f__Nitrosopumilaceae;g__Nitrosopumilus;s__	3								Yes	0	3
T1L10_NODE_10823	B17T3L8	NA		d__Archaea;p__Thaumarchaeota;c__Nitrososphaeria;o__Nitrososphaerales;f__Nitrosopumilaceae;g__Nitrosopumilus;s__	8.5	3	0	5	0.9977	0.54719	0.48	2				5.9e-05	1.5
D1T2_NODE_1074	B52T3L11	NA	B52T3L11	d__Archaea;p__Thaumarchaeota;c__Nitrososphaeria;o__Nitrososphaerales;f__Nitrosopumilaceae;g__Nitrosopumilus;s__	3								Yes	0	3
D1T2_NODE_1074	B19T1B10	NA	B12T1B11	d__Archaea;p__Thaumarchaeota;c__Nitrososphaeria;o__Nitrososphaerales;f__Nitrosopumilaceae;g__Nitrosopumilus;s__	3								Yes	0	3
D1T2_NODE_1074	B12T1B11	NA		d__Archaea;p__Thaumarchaeota;c__Nitrososphaeria;o__Nitrososphaerales;f__Nitrosopumilaceae;g__Nitrosopumilus;s__	3.5								Yes	0	3	0.0130703	0.5
T1B3_NODE_7	B10D1T1	NA	B10D1T1	d__Archaea;p__Thaumarchaeota;c__Nitrososphaeria;o__Nitrososphaerales;f__Nitrosopumilaceae;g__Nitrosopumilus;s__	3								Yes	0	3
D1T2_NODE_1074	B10D1T1	NA		d__Archaea;p__Thaumarchaeota;c__Nitrososphaeria;o__Nitrososphaerales;f__Nitrosopumilaceae;g__Nitrosopumilus;s__	3								Yes	0	3
T1B8_NODE_11573	B46T1B5	lysogenic	B46T1B5	d__Bacteria;p__Binatota;c__Binatia;o__UBA9968;f__UBA9967;g__;s__	4								Yes	0	3	0.00463194	1
T3L11_NODE_4183	B31T1L10	lysogenic	B31T1L10	d__Bacteria;p__Chloroflexota;c__Dehalococcoidia;o__UBA3495;f__UBA3494;g__;s__	3				0.99179	0.87386	0.32	3
T1B5_NODE_3609	B94T1B8	NA	B94T1B8	d__Bacteria;p__Marinisomatota;c__Marinisomatia;o__;f__;g__;s__	4				0.99232	1	0.44	4
T1B5_NODE_7229	B58T1B8	NA	B58T1B8	d__Bacteria;p__Nitrospinota;c__2-12-FULL-45-21;o__;f__;g__;s__	4				0.99034	0.475599	0.12	1	Yes	0	3
T1B8_NODE_122	B15D1T1	NA	B15D1T1	d__Bacteria;p__Nitrospinota;c__Nitrospinia;o__Nitrospinales;f__Nitrospinaceae;g__SZUA-225;s__	3								Yes	0	3
T3L11_NODE_5946	B22T3L8	NA	B22T3L8	d__Bacteria;p__Planctomycetota;c__Brocadiae;o__Brocadiales;f__Scalinduaceae;g__Scalindua;s__	3								Yes	0	3
T1B5_NODE_7940	B3D1T2	NA	B3D1T2	d__Bacteria;p__Planctomycetota;c__Phycisphaerae;o__Phycisphaerales;f__SM1A01;g__;s__	3								Yes	0	3
T1B5_NODE_7184	B9T3L8	lysogenic	B9T3L8	d__Bacteria;p__Proteobacteria;c__Alphaproteobacteria;o__Rhodospirillales_A;f__2-02-FULL-58-15;g__;s__	3								Yes	0	3
T1B5_NODE_7184	B75T1L10	lysogenic	B1T1B11	d__Bacteria;p__Proteobacteria;c__Alphaproteobacteria;o__Rhodospirillales_A;f__2-02-FULL-58-15;g__;s__	3								Yes	0	3
T1B5_NODE_7184	B1T1B11	lysogenic		d__Bacteria;p__Proteobacteria;c__Alphaproteobacteria;o__Rhodospirillales_A;f__2-02-FULL-58-15;g__;s__	3								Yes	0	3
T1B5_NODE_7184	B10T1B3	lysogenic		d__Bacteria;p__Proteobacteria;c__Alphaproteobacteria;o__Rhodospirillales_A;f__2-02-FULL-58-15;g__;s__	3								Yes	0	3
T1B5_NODE_7184	B60T3L14	lysogenic	B60T3L14	d__Bacteria;p__Proteobacteria;c__Alphaproteobacteria;o__Rhodospirillales_A;f__Casp-alpha2;g__Casp-alpha1;s__	3								Yes	0	3
T1B5_NODE_7184	B56T1B8	lysogenic	B56T1B8	d__Bacteria;p__Proteobacteria;c__Alphaproteobacteria;o__Rhodospirillales_A;f__Casp-alpha2;g__Casp-alpha1;s__	3.5								Yes	0	3	0.0260999	0.5
T1B8_NODE_11024	B7T1L6	NA	B21D1T1	d__Bacteria;p__Proteobacteria;c__Alphaproteobacteria;o__UBA11136;f__UBA11135;g__;s__	3								Yes	0	3
T1B8_NODE_11024	B21D1T1	NA		d__Bacteria;p__Proteobacteria;c__Alphaproteobacteria;o__UBA11136;f__UBA11135;g__;s__	3								Yes	0	3
T1B8_NODE_11024	B73T1B5	NA	B73T1B5	d__Bacteria;p__Proteobacteria;c__Alphaproteobacteria;o__UBA11136;f__UBA11135;g__;s__	3								Yes	0	3
T1B8_NODE_11024	B18T1B10	NA		d__Bacteria;p__Proteobacteria;c__Alphaproteobacteria;o__UBA11136;f__UBA11135;g__;s__	3								Yes	0	3
T1B10_NODE_2878	B91T1L10	NA	B13T1B5	d__Bacteria;p__Proteobacteria;c__Gammaproteobacteria;o__Woeseiales;f__Woeseiaceae;g__;s__	3								Yes	0	3
T1B10_NODE_2878	B39T1B8	NA		d__Bacteria;p__Proteobacteria;c__Gammaproteobacteria;o__Woeseiales;f__Woeseiaceae;g__;s__	3								Yes	0	3
T1B10_NODE_2878	B13T1B5	NA		d__Bacteria;p__Proteobacteria;c__Gammaproteobacteria;o__Woeseiales;f__Woeseiaceae;g__;s__	3								Yes	0	3
T1B10_NODE_2878	B41T3L11	NA		d__Bacteria;p__Proteobacteria;c__Gammaproteobacteria;o__Woeseiales;f__Woeseiaceae;g__;s__	3								Yes	0	3
T1B10_NODE_2878	B65T1B5	NA	B93T1B8	d__Bacteria;p__Proteobacteria;c__Gammaproteobacteria;o__Woeseiales;f__Woeseiaceae;g__;s__	3								Yes	0	3
T1B10_NODE_2878	B93T1B8	NA		d__Bacteria;p__Proteobacteria;c__Gammaproteobacteria;o__Woeseiales;f__Woeseiaceae;g__UBA1843;s__	3								Yes	0	3
T1B10_NODE_2878	B64T3L11	NA	B64T3L11	d__Bacteria;p__Proteobacteria;c__Gammaproteobacteria;o__Woeseiales;f__Woeseiaceae;g__;s__	3								Yes	0	3
T1B10_NODE_2878	B42T1B8	NA	B42T1B8	d__Bacteria;p__Proteobacteria;c__Gammaproteobacteria;o__Woeseiales;f__Woeseiaceae;g__SZUA-116;s__	3								Yes	0	3
T1B10_NODE_2878	B2T1B3	NA	B2T1B3	d__Bacteria;p__Proteobacteria;c__Gammaproteobacteria;o__Woeseiales;f__Woeseiaceae;g__SZUA-116;s__	3								Yes	0	3
T1B10_NODE_2878	B23D1T1	NA		d__Bacteria;p__Proteobacteria;c__Gammaproteobacteria;o__Woeseiales;f__Woeseiaceae;g__SZUA-116;s__	3								Yes	0	3
T1B10_NODE_2878	B20D1T2	NA		d__Bacteria;p__Proteobacteria;c__Gammaproteobacteria;o__Woeseiales;f__Woeseiaceae;g__SZUA-116;s__	3								Yes	0	3
T1B10_NODE_2878	B29T3L14	NA	B29T3L14	d__Bacteria;p__Proteobacteria;c__Gammaproteobacteria;o__Woeseiales;f__Woeseiaceae;g__SZUA-116;s__	3								Yes	0	3
T1B10_NODE_2878	B33T1B5	NA	B16D1T2	d__Bacteria;p__Proteobacteria;c__Gammaproteobacteria;o__Woeseiales;f__Woeseiaceae;g__UBA1846;s__	3								Yes	0	3
T1B10_NODE_2878	B16D1T2	NA		d__Bacteria;p__Proteobacteria;c__Gammaproteobacteria;o__Woeseiales;f__Woeseiaceae;g__UBA1846;s__	3								Yes	0	3

## Sheet: Sheet2
Relative abundance of hosts of CD vOTUs in metagenomes
Site	B10D1T1	B10T1B11	B12T1B11	B13T1B5	B16D1T2	B17T3L8	B21D1T1	B29T3L14	B2T1B3	B3D1T2	B44T3L14	B46T1B5	B51T1B5	B52T3L11	B56T1B8	B60T3L14	B64T3L11	B73T1B5	B93T1B8	B94T1B8	B9T3L8	B15D1T1	B1T1B11	B22T3L8	B31T1L10	B42T1B8	B58T1B8
D1T1(0-2cmbsf)	0.0861935	0.0183663	0.00202532	0.00131396	0.00948231	0.0145165	0.0122657	0	0.00689421	0.000966712	0.00693631	0	0.0145639	0.00228301	0	0	0	0	0.0114908	0	0	0.0153391	0.00249192	0	0.00136294	0.000728479	0.00083262
D1T1(4-6cmbsf)	0.0718757	0.0325013	0.00158652	0.00129393	0.00820276	0.00916184	0.0265205	0	0.00958554	0.00118892	0.00223102	0.000709581	0.0152585	0	0	0	0	0.00103911	0.0148514	0.000468682	0	0.00885366	0.00276349	0	0.0020031	0.000869265	0.00285059
D1T2(4-6cmbsf)	0.00988525	0.116665	0	0.00152082	0.00775369	0.00105752	0.021741	0	0.0122688	0.00310838	0	0.00318146	0.0168329	0	0	0	0	0.00470978	0.0179585	0.00135766	0	0	0.00336251	0	0.00561566	0	0.00205426
D1T2(24-26cmbsf)	0.000578386	0.189739	0	0.0012282	0.111073	0	0.0190934	0	0.0109628	0.0716768	0	0	0.00918673	0	0	0.000491821	0	0.0142301	0.0226937	0.00796665	0	0	0.00175816	0	0.0017805	0.00166158	0.00219508
MC02(8-10cmbsf)	0.0242324	0.0292547	0	0.00136726	0.0108251	0	0.0434763	0	0.00736933	0.00282775	0	0.0035579	0.0116158	0	0	0	0	0.00205388	0.0118672	0.00512955	0	0.0010834	0.00586215	0	0.00276232	0.000943065	0.00227771
MC02(28-30cmbsf)	0.051066	0.0484685	0.00126299	0.00234224	0.0214267	0.00677149	0.0338497	0	0.00915871	0.0015392	0.00671496	0.00236368	0.0131227	0.0023181	0	0	0	0.00482903	0.00559807	0	0	0.00444333	0.00609511	0	0.00137221	0	0.00231718
T1B5(0-2cmbsf)	0.0184402	0.0551604	0.0112113	0.0051501	0.00158599	0.0101927	0.0296739	0.00457902	0.0485024	0.00069838	0.00895402	0.00102481	0.00576112	0.00246198	0.000338718	0.000800245	0	0.00103808	0.0286527	0	0	0.00265139	0.00323754	0	0.0045949	0.00269129	0.010525
T1B5(8-10cmbsf)	0.00169605	0.120063	0.00132189	0.0398167	0.00168733	0.00898291	0.0418551	0.0037349	0.118827	0	0.000792545	0.000974537	0.0162931	0.00925498	0	0.000636969	0	0.00761496	0.024448	0	0	0.00212943	0.00454658	0	0.00160535	0.00391607	0.0262114
T1B5(28-30cmbsf)	0	0.139411	0	0	0.00201679	0	0.0402545	0.000443233	0.0127596	0	0	0.00374394	0.0088727	0	0	0.000412938	0	0.0347957	0.00633337	0.00181677	0	0	0.0101459	0	0.00290144	0.000576032	0.0255222
T1B5(38-40cmbsf)	0	0.132159	0.000660864	0	0.00200565	0	0.0277237	0.000217025	0.00516063	0.000177741	0	0.00484725	0.00715869	0	0.000467055	0.00152939	0	0.0137483	0.0111642	0.0063775	0	0.00141099	0.00771888	0	0.00248195	0.00178381	0.0249774
T1B3R1(0-3cmbsf)	0.035987	0.0585145	0.01275	0.00674756	0.00290045	0.0385206	0.0095258	0.00196638	0.0290957	0	0.0384023	0	0.00840132	0.00935709	0	0.00127961	0	0.00116432	0.0509641	0	0	0.00612447	0.00821771	0	0.00103535	0.00342138	0
T1B3R2(0-3cmbsf)	0.0337503	0.106039	0.0175947	0.00764655	0.00134077	0.0360771	0.00803924	0.0011951	0.0305649	0.00162478	0.0371687	0	0.00721085	0.0073532	0.00279933	0.00201871	0	0.00296185	0.0663353	0	0	0.00539218	0.0177461	0	0.00310366	0.00283004	0
T1B8(2-4cmbsf)	0.000164434	0.107899	0.000478442	0.00190577	0.00527655	0.000310412	0.012022	0.000342162	0.0307468	9.51573e-05	0.000581121	0	0.00607731	0	0.00781865	7.37547e-05	0	0.0281296	0.0241173	0.00245613	0.00046792	0.000215731	0.00366057	0	0.00627657	0.00539852	0.0301368
T1B8(16-18cmbsf)	0	0.080823	0.000325262	0.000520011	0.00844618	0	0.00985052	0	0.00437858	0.00157009	0	0.0028808	0.00210484	0	0.000108471	0.0003109	0	0.0337007	0.0333797	0.00904295	0.000623242	0.000205192	0.008696	0	0.00468561	0.00544585	0.0127088
T1B10(0-2cmbsf)	0	0.193499	0.0118218	0.0351598	0	0	0.031998	0.0260294	0.00512303	0	0	0	0	0	0	0	0	0	0.0158461	0	0	0	0.0203945	0	0.0369037	0	0
T1B10(36-38cmbsf)	0	0.226883	0.00452937	0.0107148	0	0	0.00348237	0.00809551	0	0	0	0	0.00851789	0	0	0.000448311	0	0.0102524	0.00317097	0	0	0	0.011341	0	0.00365473	0.000804174	0
T1B10(44-46cmbsf)	0	0.159642	0.00568498	0.00905804	0	0.000288541	0.000491823	0.00176183	0	0	0	0	0.00503055	0	0.000328393	0.00103525	0	0.0172583	0.00116105	0	0.00027986	0	0.0137956	0	0.00307116	0.00351148	0
T1B11(0-3cmbsf)	0	0.125662	0.0527995	0	0	0.012716	0	0	0	0	0.00203759	0	0	0.000776388	0.00310388	0	0.000991539	0.00764778	0.00181635	0	0	0.000330546	0.0349753	0	0.0119412	0	0
T1L6T1(0-3cmbsf)	0.0243082	0.0783284	0.0736992	0.00640962	0	0.0490577	0.00795958	0.00493345	0.0279457	0	0.0405488	0	0.0112901	0.00602357	0.000725609	0.00100942	0	0.00604281	0.0300865	0	0	0.00080169	0.00886602	0	0.00155056	0.00282934	0
T1L6T2(0-3cmbsf)	0.0207485	0.0280444	0.0295681	0.0100786	0	0.0585323	0.00458291	0.00388635	0.0251495	0	0.0815991	0	0.0114433	0.00772708	0	0.00067232	0	0.00445066	0.0328994	0	0	0.00109075	0.00460529	0	0	0.00423914	0
T1L10(0-3cmbsf)	0	0	0	0.00257887	0	0.268732	0	0.00739587	0	0	0	0	0	0	0	0.00218913	0.0133585	0	0	0	0	0	0.000804008	0	0.0242581	0	0
T1L10(6-9cmbsf)	0	0	0	0.000453764	0	0.270731	0	0.00201573	0	0	0.000774657	0	0	0.000683769	0	0.00377042	0.00191312	0.000355061	0	0	0	0	0.00203912	0	0.00616625	0	0
T1L10(12-15cmbsf)	0	0	0	0.00104189	0	0.226759	0	0.00065428	0	0	0.00671368	0	0	0.00561771	0	0.00300646	0.00136036	0.000262943	0	0	0	0	0.00320444	0	0.000558749	0	0
T1L10(18-21cmbsf)	0	0	0	0	0	0.111068	0	0	0	0	0.00189849	0	0	0.00144949	0.00068605	0.00740003	0.000511395	0	0	0	0.000866075	0	0.00343131	0.00186967	0	0	0
T3L8(0-3cmbsf)	0	0	0	0.00200148	0	0.288264	0	0.00476384	0	0	0.00125395	0	0	0	0	0.00703926	0.0238412	0	0	0	0	0	0.00197566	0	0.00934342	0	0
T3L8(6-9cmbsf)	0	0	0	0	0	0.286366	0	0	0	0	0.00658532	0	0	0	0.000513989	0.00931981	0.0110064	0.00233522	0	0	0	0	0.00318132	0	0	0	0
T3L8(12-15cmbsf)	0	0	0	0	0	0.193027	0	0	0	0	0	0	0	0.00320819	0.000889088	0.0170367	0.00105046	0.00159744	0	0	0	0	0.00253911	0.028578	0	0	0
T3L8(18-21cmbsf)	0	0	0	0	0	0.0042742	0	0	0	0	0.00546827	0	0	0	0.000632999	0.000590427	0	0	0	0	0.0496441	0	0.0012623	0.0105964	0	0	0
T3L11(0-3cmbsf)	0	0	0	0.00154621	0	0.385595	0	0.00676674	0	0	0.00113633	0	0	0	0	0.00200959	0.0161019	0	0	0	0	0	0.00053274	0	0.0102833	0	0
T3L11(6-9cmbsf)	0	0	0.000298555	0.00188542	0	0.313498	0	0.0038251	0	0	0.00112132	0	0	0.000479112	0	0.00326645	0.0260184	0.00018239	0	0	0	0	0.00121256	0	0.00420354	0	0
T3L11(12-15cmbsf)	0	0	0	0	0	0.206733	0	0	0	0	0	0	0	0.0568909	0.000388614	0.00794887	0.00111816	0.00233783	0	0	0.000290924	0	0.00337121	0	0	0	0
T3L11(18-21cmbsf)	0	0	0	0	0	0.0179994	0	0	0	0	0.0131652	0	0	0.00305411	0.000468704	0.00260624	0	0	0	0	0.0140527	0	0.000285333	0.11102	0	0	0
T3L14(0-2cmbsf)	0	0	0	0.00538976	0	0.235756	0	0.0131535	0	0	0.0433403	0	0	0.00763331	0	0.00338994	0.0282828	0	0	0	0	0	0.000570671	0	0.00887082	0	0
T3L14(4-6cmbsf)	0	0	0	0.00192727	0	0.393518	0	0.00726346	0	0	0.0161207	0	0	0.00398693	0	0.00283509	0.0129091	0	0	0	0	0	0.000867452	0	0.0153876	0	0
T3L14(6-8cmbsf)	0	0	0	0.00173389	0	0.297458	0	0.00688977	0	0	0.00271831	0	0	0.000694536	0	0.00561052	0.0155464	0	0	0	0	0	0.00111882	0	0.013578	0	0
T3L14(12-14cmbsf)	0	0	0	0	0	0.259094	0	0.00135421	0	0	0.00170571	0	0	0	0	0.00943762	0.0246439	0.00127096	0	0	0	0	0.00190339	0	0	0	0
T3L14(18-20cmbsf)	0	0	0	0	0	0.230979	0	0	0	0	0	0	0	0.0155728	0.00109422	0.0157546	0	0.00195525	0	0	0	0	0.00655987	0.0309284	0	0	0
