# Supplementary material for: Ecogenomics reveals viral communities across the Challenger Deep oceanic trench
Source: Commun Biol. 2022 Oct 4;5:1055. doi: 10.1038/s42003-022-04027-y (PMC9529941; doi:10.1038/s42003-022-04027-y)
Supplement: Supplementary file 11 — Supplementary Data 8 [file 42003_2022_4027_MOESM11_ESM.xlsx]

## Sheet: sheet1
Supplementary Data 8. Gene annotations of in CD vOTUs using CheckV, eggNOG, VIBRANT and DRAM-v. Sheet1: Functional annotations of 1 628 CD vOTUs, Sheet2: manually curated vOTUs for analysis of functional metabolic genes (AMGs; see also main text). Sheet3: CD vOTUs removed from AMGs analysis.metabolism genes analysis in main text. Sheet3: CD vOTUs removed from AMGs analysis.
						CheckV					eggNOG-mapper	VIBRANT																DRAM-V
gene_id	viral contig	start_position	end_position	strandedness	gc content (%)	hmm_cat	hmm_db	hmm_name	evalue	score	EggNOG v5.0	KO	AMG	KO name	KO evalue	KO score	KO v-score	Pfam	Pfam name	Pfam evalue	Pfam score	Pfam v-score	VOG	VOG name	VOG evalue	VOG score	VOG v-score	rank	kegg_id	kegg_hit	viral_id	viral_hit	viral_RBH	viral_identity	viral_bitScore	viral_eVal	peptidase_id	peptidase_family	peptidase_hit	peptidase_RBH	peptidase_identity	peptidase_bitScore	peptidase_eVal	pfam_hits	cazy_hits	vogdb_id	vogdb_categories	vogdb_hit	heme_regulatory_motif_count
D1T1_NODE_78_1	D1T1_NODE_78	24	1145	-1	49.7	0					Phage integrase family	K14059		int; integrase	8.6e-51	173.3	7	PF00589.22	Phage integrase family	3.5e-11	43.1	9.33	VOG00041	sp|O10330|VLF1_NPVOP Very late expression factor 1	2.5e-34	119.2	10	D			YP_009017566.1	YP_009017566.1 phage integrase [Psychrobacter phage Psymv2]	FALSE	0.268	142	2.85e-35								Phage integrase family [PF00589.24]		sp|P22877|INTR_SACER	Xr;Xh	sp|P22877|INTR_SACER Integrase; XhXr	0
D1T1_NODE_78_2	D1T1_NODE_78	1319	1576	-1	45.3	1	vog	VOG10997	2.8e-09	39.7																		E																					0
D1T1_NODE_78_3	D1T1_NODE_78	1573	2163	-1	49.9	0					-												VOG04102	REFSEQ hypothetical protein	7.3e-26	91.3	0.29	E			YP_008859602.1	YP_008859602.1 hypothetical protein X813_gp24 [Lactobacillus virus LLKu]	FALSE	0.459	93	1.49e-20										REFSEQ	Xu	REFSEQ hypothetical protein; Xu	0
D1T1_NODE_78_4	D1T1_NODE_78	2138	2347	-1	51.4	0																						E																					0
D1T1_NODE_78_5	D1T1_NODE_78	2313	2633	-1	53.3	0																						E																					0
D1T1_NODE_78_6	D1T1_NODE_78	2708	3130	-1	48.2	0					Peptidase S24-like																	D																Bacteriophage CI repressor helix-turn-helix domain [PF07022.15]					0
D1T1_NODE_78_7	D1T1_NODE_78	3197	3379	1	41	1	pfam_a	P22_Cro	5.4e-14	53.6	sequence-specific DNA binding	K22302		dicC; transcriptional repressor of cell division inhibition gene dicB	2.7e-15	56.4	0.24	PF14549.6	DNA-binding transcriptional regulator Cro	1.3e-14	53.6	0.2						C	K22302	transcriptional repressor of cell division inhibition gene dicB														DNA-binding transcriptional regulator Cro [PF14549.8]		sp|P03040|RCRO_LAMBD	Xp;Xh	sp|P03040|RCRO_LAMBD Regulatory protein cro; XhXp	0
D1T1_NODE_78_8	D1T1_NODE_78	3376	3594	1	43.4	0																						E																					0
D1T1_NODE_78_9	D1T1_NODE_78	3616	4446	1	48	1	vog	VOG00317	6.9e-12	47.7	Transcriptional regulator																	D																Helix-turn-helix domain [PF13730.8]					0
D1T1_NODE_78_10	D1T1_NODE_78	4403	4702	1	58.3	0					-																	E																					0
D1T1_NODE_78_11	D1T1_NODE_78	4702	5133	1	45.4	0					-												VOG22895	REFSEQ hypothetical protein	1.8e-11	44	0.12	E																					0
D1T1_NODE_78_12	D1T1_NODE_78	5314	5850	1	46.4	0					Involved in the tonB-independent uptake of proteins	K16669		FAT4; protocadherin Fat 4	1e-11	41.9	0.04											D																Cadherin domain [PF00028.19]					0
D1T1_NODE_78_13	D1T1_NODE_78	5893	6213	1	43.6	0																						E																					0
D1T1_NODE_78_14	D1T1_NODE_78	6204	6665	1	50.2	0					-												VOG00451	REFSEQ hypothetical protein	9e-15	54.7	3.77	E																					0
D1T1_NODE_78_15	D1T1_NODE_78	6662	6868	1	40.6	0																						E																					0
D1T1_NODE_78_16	D1T1_NODE_78	6960	7538	1	44.7	-1	pfam_a	OmpA_membrane	7e-09	37.6	OmpA-like transmembrane domain							PF13505.6	Outer membrane protein beta-barrel domain	1.6e-12	47.8	0.02						D																OmpA-like transmembrane domain [PF01389.19]; Outer membrane protein beta-barrel domain [PF13505.8]					0
D1T1_NODE_78_17	D1T1_NODE_78	7576	7812	-1	46.8	0																						E																					0
D1T1_NODE_78_18	D1T1_NODE_78	7826	8119	-1	49.7	0																						E																					0
D1T1_NODE_78_19	D1T1_NODE_78	8219	8407	-1	45.5	0																						E																					0
D1T1_NODE_78_20	D1T1_NODE_78	8433	8894	-1	49.1	0					Belongs to the UPF0758 family	K03630		radC; DNA repair protein RadC	2.9e-60	204.8	0.05	PF04002.15	RadC-like JAB domain	1.6e-45	153.9	0.05						C	K03630	DNA repair protein RadC														RadC-like JAB domain [PF04002.17]					0
D1T1_NODE_78_21	D1T1_NODE_78	8988	9764	-1	52.5	0					Domain of unknown function (DUF932)																	E																					0
D1T1_NODE_78_22	D1T1_NODE_78	10100	10381	1	48.2	0																						E																					0
D1T1_NODE_78_23	D1T1_NODE_78	10553	10693	1	45.4	0																						E																					0
D1T1_NODE_78_24	D1T1_NODE_78	10656	12314	1	49.7	1	vog	VOG09528	5.8e-13	50.7	phage Terminase large subunit												VOG09810	sp|P17312|TERL_BPT4 Terminase, large subunit	3.5e-13	50.1	10	D			YP_024923.1	YP_024923.1 putative TerL [Burkholderia virus BcepC6B]	FALSE	0.333	260	6.11e-73								Phage terminase large subunit [PF04466.15]		REFSEQ	Xu	REFSEQ hypothetical protein; Xu	0
D1T1_NODE_78_25	D1T1_NODE_78	12314	14572	1	48	1	vpfs	3300000116@DelMOSpr2010_c10000111@DelMOSpr2010_1000011133	1.1e-84	287	Binds to Cpn60 in the presence of Mg-ATP and suppresses the ATPase activity of the latter																	E																					0
D1T1_NODE_78_26	D1T1_NODE_78	14547	14843	1	45.1	0																						E																					0
D1T1_NODE_78_27	D1T1_NODE_78	14833	15183	1	49.3	0																						E																					0
D1T1_NODE_78_28	D1T1_NODE_78	15187	16026	1	50.2	0																						E																					0
D1T1_NODE_78_29	D1T1_NODE_78	16026	16571	1	52.2	0																						E																					0
D1T1_NODE_78_30	D1T1_NODE_78	16704	17300	1	50.6	0																						E																					0
D1T1_NODE_78_31	D1T1_NODE_78	17304	18227	1	46.3	1	vpfs	3300000439@TBL_comb48_EPIDRAFT_1000149@TBL_comb48_EPIDRAFT_100014912	1.6e-101	341.2	-																	D																Mu-like prophage major head subunit gpT [PF10124.11]					0
D1T1_NODE_78_32	D1T1_NODE_78	18306	18995	1	43.2	0																						E																					0
D1T1_NODE_78_33	D1T1_NODE_78	18998	19693	1	46.1	0																						E																					0
D1T1_NODE_78_34	D1T1_NODE_78	19696	20247	1	44.7	0					-																	E																					0
D1T1_NODE_78_35	D1T1_NODE_78	20247	22541	1	47.5	0					-																	E																					0
D1T1_NODE_78_36	D1T1_NODE_78	22552	23196	1	46.8	0																						E																					0
D1T1_NODE_78_37	D1T1_NODE_78	23196	24296	1	48.6	0																						E																					0
D1T1_NODE_78_38	D1T1_NODE_78	24308	24484	1	44.6	0																						E																					0
D1T1_NODE_78_39	D1T1_NODE_78	24484	24642	1	45.3	1	vog	VOG03952	5.7e-22	79.3	-												VOG03830	REFSEQ hypothetical protein	4.5e-22	77.6	1.45	E																		REFSEQ	Xu	REFSEQ hypothetical protein; Xu	0
D1T1_NODE_78_40	D1T1_NODE_78	24639	24902	1	50.8	0																						E																					0
D1T1_NODE_78_41	D1T1_NODE_78	24902	26227	1	46.5	1	vpfs	3300000101@DelMOSum2010_c10000225@DelMOSum2010_100002256	8.4e-11	43.2																		E																					0
D1T1_NODE_78_42	D1T1_NODE_78	26342	26827	1	44.2	0																						D																Protein of unknown function (DUF2824) [PF11039.10]					0
D1T1_NODE_78_43	D1T1_NODE_78	26820	27308	1	49.7	0																						E																					0
D1T1_NODE_78_44	D1T1_NODE_78	27311	29890	1	53.9	1	vog	VOG13877	1.3e-05	27	membrane							PF13946.6	Domain of unknown function (DUF4214)	4.1e-17	61.9	0.01						D																Domain of unknown function (DUF4214) [PF13946.8]					0
D1T1_NODE_78_45	D1T1_NODE_78	29890	30960	1	47.6	0																						E																					0
D1T1_NODE_78_46	D1T1_NODE_78	30960	33203	1	47.4	1	vog	VOG01493	3e-19	71	-												VOG01450	sp|Q9T1R3|VP35_BPAPS Putative DNA transfer protein p35	7e-31	107.6	0.94	E			YP_009784225.1	YP_009784225.1 transglycosylase [Enterobacteria phage IME_EC2]	FALSE	0.228	141	6.38e-33													0
D1T1_NODE_78_47	D1T1_NODE_78	33525	34349	1	41.2	0																						E																					0
D1T1_NODE_78_48	D1T1_NODE_78	34349	35512	1	43.5	0					Regulator of chromosome condensation (RCC1) repeat	K10614		HERC3; E3 ubiquitin-protein ligase HERC3 [EC:2.3.2.26]	1e-43	149	0.59	PF00415.18	Regulator of chromosome condensation (RCC1) repeat	6.2e-42	141.9	0.14	VOG00037	sp|P25171|RCC1_DROME Regulator of chromosome condensation	2.2e-40	139.1	2.44	D			YP_009221629.1	YP_009221629.1 regulator of chromosome condensation (RCC1) repeat family protein [Clostridium phage phiCD211]	FALSE	0.217	75	3.38e-13	MER0987837	S08A	MER0987837 - subfamily S8A non-peptidase homologues (Actinokineospora spheciospongiae) [S08.UNA]#S08A#{peptidase unit: 404-858}~source W7IY69~	FALSE	0.261	67	2.46e-10	Regulator of chromosome condensation (RCC1) repeat [PF00415.20]					0
D1T1_NODE_78_49	D1T1_NODE_78	35513	36952	1	39.2	1	vpfs	3300001729@JGI24651J20071_1000011@JGI24651J20071_100001152	1.1e-84	286.5	Phage stabilisation protein							PF11134.8	Phage stabilisation protein	3.1e-19	69.1	1	VOG11709	sp|P26749|VG10_BPP22 Packaged DNA stabilization protein gp10	4e-63	213.5	1.04	D			YP_009222582.1	YP_009222582.1 hypothetical protein AXJ08_gp32 [Rhodoferax phage P26218]	FALSE	0.248	149	2.01e-36								Phage stabilisation protein [PF11134.10]		sp|P26749|VG10_BPP22	Xh	sp|P26749|VG10_BPP22 Packaged DNA stabilization protein gp10; Xh	0
D1T1_NODE_78_50	D1T1_NODE_78	36949	37191	1	44.9	0																						E																					0
D1T1_NODE_78_51	D1T1_NODE_78	37193	37381	-1	43.9	-1	tigr	TIGR00202	2.7e-26	93.3	Could accelerate the degradation of some genes transcripts potentially through selective RNA binding	K03563		csrA; carbon storage regulator	7.3e-27	93.5	0.07	PF02599.16	Global regulator protein family	4e-26	90.6	0.07	VOG03742	sp|C4K832|CSRA_HAMD5 Translational regulator CsrA	8.9e-23	80.7	0.47	C	K03563	carbon storage regulator	YP_009638943.1	YP_009638943.1 carbon storage regulator CsrA [Pseudomonas virus H66]	FALSE	0.65	68	1.65e-14								Global regulator protein family [PF02599.18]		sp|C4K832|CSRA_HAMD5	Xr	sp|C4K832|CSRA_HAMD5 Translational regulator CsrA; Xr	0
D1T1_NODE_78_52	D1T1_NODE_78	37392	37706	-1	45.1	0																						E																					0
D1T1_NODE_78_53	D1T1_NODE_78	37699	38259	-1	38.1	0																						E																					0
D1T1_NODE_78_54	D1T1_NODE_78	38662	39114	1	41.5	0																						E																					0
D1T1_NODE_78_55	D1T1_NODE_78	39111	39347	1	47.3	0					Transcriptional regulator	K07733		alpA; prophage regulatory protein	5.5e-24	84.6	1	PF05930.12	Prophage CP4-57 regulatory protein (AlpA)	6.6e-24	83.4	1						C	K07733	prophage regulatory protein	NP_042041.1	NP_042041.1 transcriptional regulator [Enterobacteria phage P4]	FALSE	0.535	64	1.61e-12								Prophage CP4-57 regulatory protein (AlpA) [PF05930.14]					0
D1T1_NODE_78_56	D1T1_NODE_78	39358	39615	1	39.9	0																						E																					0
D1T1_NODE_78_57	D1T1_NODE_78	39612	39944	1	44.4	0					-																	E																					0
D1T1_NODE_78_58	D1T1_NODE_78	39985	40416	1	45.1	0																						E																					0
D1T1_NODE_78_59	D1T1_NODE_78	40364	40624	1	40.6	0																						E																					0
D1T1_NODE_78_60	D1T1_NODE_78	40621	41043	1	50.1	-1	pfam_a	HemolysinCabind	7.4e-31	107.6		K11005		hlyA; hemolysin A	1.1e-19	70.2	0	PF00353.19	RTX calcium-binding nonapeptide repeat (4 copies)	1.8e-31	107.6	0.02						C	K01406	serralysin [EC:3.4.24.40]							MER0283960	U69	MER0283960 - family U69 unassigned peptidases (Pseudovibrio sp. FO-BEG1) [U69.UPW]#U69#{peptidase unit: 332-618}~source YP_005079708~	FALSE	0.296	60	1.36e-09	Peptidase M10 serralysin C terminal [PF08548.13]; RTX calcium-binding nonapeptide repeat (4 copies) [PF00353.21]					0
D1T2_NODE_1864_1	D1T2_NODE_1864	44	277	-1	61.5	0																						E																					0
D1T2_NODE_1864_2	D1T2_NODE_1864	309	494	-1	55.9	0																						E																					0
D1T2_NODE_1864_3	D1T2_NODE_1864	517	804	-1	59	1	vog	VOG04096	1e-09	40.1	-																	E																					0
D1T2_NODE_1864_4	D1T2_NODE_1864	801	1043	-1	58.4	0																						E																					0
D1T2_NODE_1864_5	D1T2_NODE_1864	1052	1402	-1	61.3	0																						E																					0
D1T2_NODE_1864_6	D1T2_NODE_1864	1399	1644	-1	60.6	0																						E																					0
D1T2_NODE_1864_7	D1T2_NODE_1864	1641	1916	-1	57.6	0																						E																					0
D1T2_NODE_1864_8	D1T2_NODE_1864	1927	3309	-1	67.7	1	vog	VOG09528	5e-24	87.2	phage Terminase large subunit	K06909		xtmB; phage terminase large subunit	4.3e-16	58.9	4.5						VOG09810	sp|P17312|TERL_BPT4 Terminase, large subunit	2.5e-19	70.3	10	C	K06909	phage terminase large subunit														Terminase large subunit, T4likevirus-type, N-terminal [PF03237.17]; Phage terminase large subunit [PF04466.15]		sp|Q05219|VG13_BPML5	Xu	sp|Q05219|VG13_BPML5 Gene 13 protein; Xu	0
D1T2_NODE_1864_9	D1T2_NODE_1864	3417	3752	-1	61.9	0																						E																					0
D1T2_NODE_1864_10	D1T2_NODE_1864	4028	4522	-1	60	1	vpfs	2199352012_2200564496_2201074363_MRSJC2b_31318	3.7e-19	71.5	-												VOG04182	REFSEQ hypothetical protein	1.4e-12	47.9	0.22	E																		REFSEQ	Xu	REFSEQ hypothetical protein; Xu	0
D1T2_NODE_1864_11	D1T2_NODE_1864	4575	5363	-1	61.6	0					-																	D																Helix-turn-helix domain [PF13730.8]					0
D1T2_NODE_1864_12	D1T2_NODE_1864	5374	5904	-1	58.9	0																						E																					0
D1T2_NODE_1864_13	D1T2_NODE_1864	5894	6955	-1	63.9	0					ParB-like nuclease domain	K03497		parB, spo0J; ParB family transcriptional regulator, chromosome partitioning protein	3.9e-18	66	1.4	PF05063.14	MT-A70	1.8e-28	99.5	0.51	VOG03076	sp|P43641|MTMU_MYCSP Modification methylase MunI	5.2e-37	127.3	1.33	C	K03497	ParB family transcriptional regulator, chromosome partitioning protein	YP_009220246.1	YP_009220246.1 DNA Methyltransferase [Phormidium phage MIS-PhV1A]	FALSE	0.386	124	1.53e-29								MT-A70 [PF05063.16]; ParB-like nuclease domain [PF02195.20]		sp|P43641|MTMU_MYCSP	Xp;Xh	sp|P43641|MTMU_MYCSP Modification methylase MunI; XhXp	0
D1T2_NODE_1864_14	D1T2_NODE_1864	6952	7200	-1	64.7	0																						E																					0
D1T2_NODE_384_1	D1T2_NODE_384	2	145	-1	56.2	0																						E																					0
D1T2_NODE_384_2	D1T2_NODE_384	175	399	1	54.7	0																						E																					0
D1T2_NODE_384_3	D1T2_NODE_384	354	515	1	52.5	0																						E																					0
D1T2_NODE_384_4	D1T2_NODE_384	721	951	-1	51.1	0																						E																					0
D1T2_NODE_384_5	D1T2_NODE_384	980	1180	-1	57.2	0																						E																					0
D1T2_NODE_384_6	D1T2_NODE_384	1376	1783	1	54.7	0					-																	E																		REFSEQ	Xu	REFSEQ terminase small subunit; Xu	0
D1T2_NODE_384_7	D1T2_NODE_384	1780	1881	1	51	0																						E																					0
D1T2_NODE_384_8	D1T2_NODE_384	2250	2489	1	54.2	0																						E																					0
D1T2_NODE_384_9	D1T2_NODE_384	2987	3172	1	50.5	0																						E																					0
D1T2_NODE_384_10	D1T2_NODE_384	3378	3626	1	50.6	0																						E																					0
D1T2_NODE_384_11	D1T2_NODE_384	3623	3946	1	52.2	0					-																	E																					0
D1T2_NODE_384_12	D1T2_NODE_384	4148	4300	1	54.9	0																						E																					0
D1T2_NODE_384_13	D1T2_NODE_384	4334	4738	1	46.9	0																						E																					0
D1T2_NODE_384_14	D1T2_NODE_384	4748	5332	1	43.9	0					-																	E																					0
D1T2_NODE_384_15	D1T2_NODE_384	5381	5548	1	55.4	0																						E																					0
D1T2_NODE_384_16	D1T2_NODE_384	5774	7093	1	54.2	1	vpfs	3300001546@JGI12659J15293_10000012@JGI12659J15293_1000001270	6.6e-111	373.5	Terminase RNaseH-like domain												VOG20626	REFSEQ hypothetical protein	1.2e-43	149.5	1.06	C	K06909	phage terminase large subunit	YP_007517700.1	YP_007517700.1 phage terminase large subunit [Pelagibacter phage HTVC010P]	FALSE	0.389	276	5.84e-80										REFSEQ	Xu	REFSEQ hypothetical protein; Xu	0
D1T2_NODE_384_17	D1T2_NODE_384	7086	7265	1	51.1	0																						E																					0
D1T2_NODE_384_18	D1T2_NODE_384	7265	7549	1	49.1	0																						E																					0
D1T2_NODE_384_19	D1T2_NODE_384	7561	7992	1	53.7	0					-																	E																					0
D1T2_NODE_384_20	D1T2_NODE_384	7982	8443	1	52.6	0					-												VOG08266	REFSEQ hypothetical protein	1.5e-19	70.5	0.63	E			YP_008059280.1	YP_008059280.1 hypothetical protein M199_gp264 [Halovirus HGTV-1]	FALSE	0.522	76	2.41e-15													1
D1T2_NODE_384_21	D1T2_NODE_384	8443	8868	1	52.1	0																						E																					0
D1T2_NODE_384_22	D1T2_NODE_384	8884	9978	1	56.9	0																						E																					0
D1T2_NODE_384_23	D1T2_NODE_384	9978	10520	1	51.2	0																						E																					0
D1T2_NODE_384_24	D1T2_NODE_384	10490	10669	1	48.3	0																						E																					0
D1T2_NODE_384_25	D1T2_NODE_384	10716	11141	1	49.3	0																						E																					0
D1T2_NODE_384_26	D1T2_NODE_384	11167	11388	1	57.7	0																						E																					0
D1T2_NODE_384_27	D1T2_NODE_384	11388	11606	1	51.1	0																						E																					0
D1T2_NODE_384_28	D1T2_NODE_384	11666	13246	1	55.3	1	vog	VOG02580	8.2e-62	211.1	Bacteriophage head to tail connecting protein							PF12236.8	Bacteriophage head to tail connecting protein	5.2e-110	368.1	1.99	VOG03064	sp|P03728|PORTL_BPT7 Portal protein	1e-63	215.5	8.02	D			YP_007517703.1	YP_007517703.1 head-tail connector protein [Pelagibacter phage HTVC010P]	FALSE	0.342	289	6.66e-83								Bacteriophage head to tail connecting protein [PF12236.10]		sp|P03728|PORTL_BPT7	Xp;Xs;Xr	sp|P03728|PORTL_BPT7 Portal protein; XpXrXs	0
D1T2_NODE_384_29	D1T2_NODE_384	13246	13662	1	47.5	0																						E																					0
D1T2_NODE_384_30	D1T2_NODE_384	13659	13949	1	47.4	1	vpfs	YP_007517704@NC_020481	3.5e-12	47.8	-												VOG03894	REFSEQ hypothetical protein	1.5e-10	40.7	0.09	E																					0
D1T2_NODE_384_31	D1T2_NODE_384	13989	14900	1	53.6	0					-																	E																					0
D1T2_NODE_384_32	D1T2_NODE_384	14914	15333	1	46.4	0																						E																					0
D1T2_NODE_384_33	D1T2_NODE_384	15573	16466	1	55.8	1	vpfs	3300000116@DelMOSpr2010_c10000223@DelMOSpr2010_100002239	2.4e-34	120.7	-												VOG02562	REFSEQ hypothetical protein	1.7e-14	53.6	0.5	D			YP_009020986.1	YP_009020986.1 hypothetical protein DVVG_00002 [Dunaliella viridis virus SI2]	FALSE	0.259	106	6.7e-24								Phage capsid protein [PF19821.1]		REFSEQ	Xu	REFSEQ hypothetical protein; Xu	0
D1T2_NODE_384_34	D1T2_NODE_384	16479	16805	1	52.3	0					-																	E																					0
D1T2_NODE_384_35	D1T2_NODE_384	16812	17393	1	55.5	0																						E																					0
T1B5_NODE_2751_1	T1B5_NODE_2751	3	77	-1	60	0																						E																					0
T1B5_NODE_2751_2	T1B5_NODE_2751	110	301	-1	64.1	0																						E																					0
T1B5_NODE_2751_3	T1B5_NODE_2751	538	762	1	59.6	0																						E																					0
T1B5_NODE_2751_4	T1B5_NODE_2751	823	993	1	49.7	0																						E																					0
T1B5_NODE_2751_5	T1B5_NODE_2751	990	1097	1	55.6	0																						E																					0
T1B5_NODE_2751_6	T1B5_NODE_2751	1206	1799	1	52	0																						E																					0
T1B5_NODE_2751_7	T1B5_NODE_2751	2278	2862	1	41.9	1	vog	VOG10172	1.1e-30	108.6	-																	E			YP_009012100.1	YP_009012100.1 hypothetical protein CM09_gp221 [Mycobacterium virus Courthouse]	FALSE	0.489	115	3.62e-28										REFSEQ	Xu	REFSEQ hypothetical protein; Xu	0
T1B5_NODE_2751_8	T1B5_NODE_2751	2855	3274	1	45.5	0																						E																					0
T1B5_NODE_2751_9	T1B5_NODE_2751	3277	3447	1	47.4	0																						E																					0
T1B5_NODE_2751_10	T1B5_NODE_2751	3449	3628	1	50.6	0																						E																					0
T1B5_NODE_2751_11	T1B5_NODE_2751	3640	3936	1	44.8	0																						E																					0
T1B5_NODE_2751_12	T1B5_NODE_2751	3946	4131	1	45.7	1	vpfs	3300001866@JGI24729J20445_1000117@JGI24729J20445_1000117109	5.5e-10	41.2																		E																					0
T1B5_NODE_2751_13	T1B5_NODE_2751	4133	4333	1	42.8	0																						E																					0
T1B5_NODE_2751_14	T1B5_NODE_2751	4330	4815	1	45.5	0																						E																					0
T1B5_NODE_2751_15	T1B5_NODE_2751	4828	5076	1	47	0																						E																					0
T1B5_NODE_2751_16	T1B5_NODE_2751	5100	5249	1	46.7	0																						E																					0
T1B5_NODE_2751_17	T1B5_NODE_2751	5307	5570	1	43.9	0																						E																					0
T1B5_NODE_2751_18	T1B5_NODE_2751	5746	5982	1	44.3	0																						E																					0
T1B5_NODE_2751_19	T1B5_NODE_2751	5979	6281	1	45.2	0																						E																					0
T1B5_NODE_2751_20	T1B5_NODE_2751	6405	6692	1	45.1	0																						E																					0
T1B5_NODE_2751_21	T1B5_NODE_2751	6738	7289	1	55.3	0																						E																					0
T1B5_NODE_2751_22	T1B5_NODE_2751	7504	7671	1	40.5	0																						D																Bacteriophage Lambda NinG protein [PF05766.14]					0
T1B5_NODE_2751_23	T1B5_NODE_2751	7671	7904	1	41.9	0																						E																					1
T1B5_NODE_2751_24	T1B5_NODE_2751	8185	8388	1	44.6	0																						E																					0
T1B5_NODE_2751_25	T1B5_NODE_2751	8385	8537	1	43.8	0																						E																					0
T1B5_NODE_2751_26	T1B5_NODE_2751	8537	8746	1	47.6	0																						E																					0
T1B5_NODE_2751_27	T1B5_NODE_2751	8752	9243	1	45.3	0					Putative molybdenum carrier																	D			YP_009165122.1	YP_009165122.1 hypothetical protein ml_156 [Mollivirus sibericum]	FALSE	0.259	63	5.13e-11								Circularly permutated YpsA SLOG family [PF12694.9]					0
T1B5_NODE_2751_28	T1B5_NODE_2751	9350	10399	1	58.7	0																						E																					0
T1B5_NODE_5810_1	T1B5_NODE_5810	77	439	-1	58.4	0																						E																					0
T1B5_NODE_5810_2	T1B5_NODE_5810	487	1953	-1	56	1	vog	VOG09528	2.2e-15	58.7	A helicase nuclease that prepares dsDNA breaks (DSB) for recombinational DNA repair. Binds to DSBs and unwinds DNA via a highly rapid and processive ATP-dependent bidirectional helicase activity. Unwinds dsDNA until it encounters a Chi (crossover hotspot instigator) sequence from the 3' direction. Cuts ssDNA a few nucleotides 3' to the Chi site. The properties and activities of the enzyme are cha…												VOG09810	sp|P17312|TERL_BPT4 Terminase, large subunit	2.7e-14	53.7	10	C	K06909	phage terminase large subunit	YP_007237177.1	YP_007237177.1 putative terminase large subunit [Pseudomonas phage AF]	TRUE	0.487	440	1.85e-135										sp|Q05219|VG13_BPML5	Xu	sp|Q05219|VG13_BPML5 Gene 13 protein; Xu	0
T1B5_NODE_5810_3	T1B5_NODE_5810	1994	5962	-1	62.2	0																						E																					0
T1B5_NODE_5810_4	T1B5_NODE_5810	5941	7077	-1	57.7	0																						E																					0
T1B5_NODE_5810_5	T1B5_NODE_5810	7086	8267	-1	59.6	1	vog	VOG13877	3.4e-40	140.2	-												VOG14090	REFSEQ hypothetical protein	1.2e-40	139.7	0.14	E			YP_009222579.1	YP_009222579.1 hypothetical protein AXJ08_gp29 [Rhodoferax phage P26218]	FALSE	0.335	89	1.52e-17										sp|Q01074|GP7_BPP22	Xp;Xr;Xs;Xh	sp|Q01074|GP7_BPP22 Internal virion protein gp7; XhXpXrXs	0
T1B5_NODE_5810_6	T1B5_NODE_5810	8267	8821	-1	55.7	0					Acetyltransferase (GNAT) domain																	E																					0
T1B5_NODE_5810_7	T1B5_NODE_5810	8821	9516	-1	58.6	0																						E																					0
T1B5_NODE_5810_8	T1B5_NODE_5810	9624	10019	-1	56.3	0																						E																					0
T1B5_NODE_2056_1	T1B5_NODE_2056	2	352	1	39.3	0																						E																					0
T1B5_NODE_2056_2	T1B5_NODE_2056	352	750	1	38.6	0																						E																					0
T1B5_NODE_2056_3	T1B5_NODE_2056	751	2196	1	39.5	0					PFAM Pentapeptide repeats (8 copies)																	D																Concanavalin A-like lectin/glucanases superfamily [PF13385.8]					0
T1B5_NODE_2056_4	T1B5_NODE_2056	2235	2522	1	38.2	0																						E																					0
T1B5_NODE_2056_5	T1B5_NODE_2056	2527	2961	1	44.4	0					Mu-like prophage protein GP36							PF07030.12	Protein of unknown function (DUF1320)	5.9e-11	42.5	0.37						D																Protein of unknown function (DUF1320) [PF07030.14]					0
T1B5_NODE_2056_6	T1B5_NODE_2056	2942	3772	1	39.5	1	vog	VOG00526	3.1e-09	38.3	Phage Mu protein F like protein							PF04233.14	Phage Mu protein F like protein	8.1e-19	68.3	2.29	VOG02806	sp|P44226|VPF_HAEIN Mu-like prophage FluMu F protein	4.5e-20	72.5	1.52	D			YP_007002936.1	YP_007002936.1 MuF [Haemophilus phage SuMu]	FALSE	0.461	81	5.84e-16								Phage Mu protein F like protein [PF04233.16]					0
T1B5_NODE_2056_7	T1B5_NODE_2056	3829	4854	1	40.6	0																						E																					0
T1B5_NODE_2056_8	T1B5_NODE_2056	4915	5298	1	42.4	0																						E																					0
T1B5_NODE_2056_9	T1B5_NODE_2056	5350	6351	1	44.8	1	vpfs	YP_002003562@NC_011041	8.8e-87	293.2	Phage major capsid protein E							PF03864.15	Phage major capsid protein E	2.9e-91	306	2.1	VOG00744	sp|Q6KGI8|CAPSD_BPFO1 Major capsid protein	1.4e-37	129.7	9.32	D			YP_009167714.1	YP_009167714.1 gp07 protein [Vibrio phage VP585]	FALSE	0.366	202	5.34e-56								Phage major capsid protein E [PF03864.17]		sp|D6RRG1|CAPSD_BPKPP	Xh;Xs	sp|D6RRG1|CAPSD_BPKPP Major capsid protein; XhXs	0
T1B5_NODE_2056_10	T1B5_NODE_2056	6425	6928	1	44	1	vog	VOG00655	1.5e-10	43.4																		E																					0
T1B5_NODE_2056_11	T1B5_NODE_2056	6921	7418	1	39.8	0																						E																					0
T1B5_NODE_2056_12	T1B5_NODE_2056	7431	8228	1	45.7	0																						E																					0
T1B5_NODE_2056_13	T1B5_NODE_2056	8269	8742	1	39	0																						E																					0
T1B5_NODE_2056_14	T1B5_NODE_2056	8739	8912	1	37.9	0																						E																					0
T1B5_NODE_2056_15	T1B5_NODE_2056	8950	10581	1	42.7	1	vog	VOG01627	1.1e-19	72.7	Prophage tail length tape measure protein												VOG01709	REFSEQ tape measure	1.8e-17	62.9	0.72	D			YP_009213480.1	YP_009213480.1 tapemeasure [Rhodobacter phage RcRhea]	FALSE	0.376	143	2.37e-34								Prophage tail length tape measure protein [PF06791.15]		REFSEQ	Xu	REFSEQ tape measure; Xu	0
T1B5_NODE_2056_16	T1B5_NODE_2056	10581	11357	1	39.6	0																						E																					0
T1B5_NODE_2056_17	T1B5_NODE_2056	11357	11830	1	39.7	0																						E																					0
T1B5_NODE_2056_18	T1B5_NODE_2056	11831	13066	1	35.6	0																						E																					0
T1B5_NODE_3609_1	T1B5_NODE_3609	122	505	1	75	0																						E																					0
T1B5_NODE_3609_2	T1B5_NODE_3609	502	1749	1	67.5	1	vog	VOG09528	3.3e-28	101	DNA packaging	K06909		xtmB; phage terminase large subunit	4.1e-18	65.5	4.5						VOG00694	sp|O31952|YONF_BACSU SPBc2 prophage-derived uncharacterized protein YonF	6.2e-28	97.9	4.48	C	K06909	phage terminase large subunit	YP_007111876.1	YP_007111876.1 terminase large subunit [Vibrio phage vB_VpaS_MAR10]	FALSE	0.385	265	2.12e-76								Terminase large subunit, T4likevirus-type, N-terminal [PF03237.17]; Phage terminase large subunit [PF04466.15]		sp|Q05219|VG13_BPML5	Xu	sp|Q05219|VG13_BPML5 Gene 13 protein; Xu	0
T1B5_NODE_3609_3	T1B5_NODE_3609	1733	3115	1	68.5	0					-																	E																					0
T1B5_NODE_3609_4	T1B5_NODE_3609	3130	3354	-1	60	0					-																	E																					0
T1B5_NODE_3609_5	T1B5_NODE_3609	3759	3956	1	72.7	0																						D																Zinc ribbon domain [PF09723.12]					0
T1B5_NODE_3609_6	T1B5_NODE_3609	3975	4460	1	65.6	0																						E																					0
T1B5_NODE_3609_7	T1B5_NODE_3609	4472	5347	1	64.6	1	vog	VOG00976	1.1e-20	75.8	P22 coat protein-protein 5 domain protein												VOG00241	sp|P19727|CAPSB_BPT7 Minor capsid protein	1.3e-17	64.1	10	E			YP_001285797.1	YP_001285797.1 capsid protein [Phormidium virus WMP3]	FALSE	0.239	74	2.88e-13										sp|P19727|CAPSB_BPT7	Xs;Xr	sp|P19727|CAPSB_BPT7 Minor capsid protein; XrXs	0
T1B5_NODE_3609_8	T1B5_NODE_3609	5404	5604	1	63.2	0																						E																					0
T1B5_NODE_3609_9	T1B5_NODE_3609	5588	5974	1	67.4	0					-																	E																					0
T1B5_NODE_3609_10	T1B5_NODE_3609	6040	6168	1	58.9	0																						E																					0
T1B5_NODE_3609_11	T1B5_NODE_3609	6161	6331	1	66.1	0																						E																					0
T1B5_NODE_3609_12	T1B5_NODE_3609	6347	7300	1	65.9	0																						E																					0
T1B5_NODE_3609_13	T1B5_NODE_3609	7305	7754	1	67.8	0																						E																					0
T1B5_NODE_3609_14	T1B5_NODE_3609	7791	8855	1	66.6	0																						E																					0
T1B5_NODE_3609_15	T1B5_NODE_3609	8865	9167	1	69.3	0																						E																					0
T1B5_NODE_3609_16	T1B5_NODE_3609	9062	9346	-1	67	0																						E																					0
T1B5_NODE_3609_17	T1B5_NODE_3609	9567	10076	1	68.4	0																						E																					0
T1B5_NODE_3609_18	T1B5_NODE_3609	10076	12400	1	63.1	0																						E																					0
T1B5_NODE_3609_19	T1B5_NODE_3609	12400	13800	1	53.2	0					Leucine-rich repeat (LRR) protein							PF13385.6	Concanavalin A-like lectin/glucanases superfamily	2.9e-11	43.6	1.04	VOG00287	REFSEQ hypothetical protein	2.8e-11	41.9	1.2	D																Concanavalin A-like lectin/glucanases superfamily [PF13385.8]					0
T1B5_NODE_42_1	T1B5_NODE_42	1	171	-1	42.7	0																						E																					0
T1B5_NODE_42_2	T1B5_NODE_42	207	368	-1	35.8	0																						E																					0
T1B5_NODE_42_3	T1B5_NODE_42	365	712	-1	48.9	0																						E																					0
T1B5_NODE_42_4	T1B5_NODE_42	712	1224	-1	46	0																						E																					0
T1B5_NODE_42_5	T1B5_NODE_42	1217	1582	-1	40.7	0																						E																					0
T1B5_NODE_42_6	T1B5_NODE_42	1936	2220	-1	48.1	0																						E																					0
T1B5_NODE_42_7	T1B5_NODE_42	2220	2468	-1	46.2	0																						E																					0
T1B5_NODE_42_8	T1B5_NODE_42	2863	2955	1	50.5	0																						E																					0
T1B5_NODE_42_9	T1B5_NODE_42	3198	3452	1	55.7	0																						E																					0
T1B5_NODE_42_10	T1B5_NODE_42	3507	3701	1	56.9	0																						E																					0
T1B5_NODE_42_11	T1B5_NODE_42	3903	4259	1	60.5	0																						E																					0
T1B5_NODE_42_12	T1B5_NODE_42	4304	4462	1	50.9	0																						E																					0
T1B5_NODE_42_13	T1B5_NODE_42	4617	4883	1	59.2	0																						E																					0
T1B5_NODE_42_14	T1B5_NODE_42	4880	5170	1	58.1	0																						E																					0
T1B5_NODE_42_15	T1B5_NODE_42	5222	5536	-1	52.1	0																						E																					0
T1B5_NODE_42_16	T1B5_NODE_42	6021	6197	1	51.4	0																						E																					1
T1B5_NODE_42_17	T1B5_NODE_42	6261	6452	1	51	0																						E																					0
T1B5_NODE_42_18	T1B5_NODE_42	6445	6840	1	55.6	0																						E																					0
T1B5_NODE_42_19	T1B5_NODE_42	7097	7567	1	62.8	0																						E																					0
T1B5_NODE_42_20	T1B5_NODE_42	7672	7851	1	54.4	0																						E																					0
T1B5_NODE_42_21	T1B5_NODE_42	8071	8241	1	59.1	0																						E																					0
T1B5_NODE_42_22	T1B5_NODE_42	8281	8433	1	52.3	0																						E																					0
T1B5_NODE_42_23	T1B5_NODE_42	8445	8663	1	62.6	0																						E																					0
T1B5_NODE_42_24	T1B5_NODE_42	8815	9009	1	53.8	0																						E																					0
T1B5_NODE_42_25	T1B5_NODE_42	9035	9394	1	52.2	0																						E																					0
T1B5_NODE_42_26	T1B5_NODE_42	9391	9882	1	56.9	0																						E																					0
T1B5_NODE_42_27	T1B5_NODE_42	9894	10058	1	61.8	0																						E																					0
T1B5_NODE_42_28	T1B5_NODE_42	10076	10369	1	55.4	0																						E																					0
T1B5_NODE_42_29	T1B5_NODE_42	10494	10763	1	58.1	0																						E																					0
T1B5_NODE_42_30	T1B5_NODE_42	10760	11446	1	58.7	-1	ko	K21084	1.1e-39	138.1	diguanylate cyclase	K13590		dgcB; diguanylate cyclase [EC:2.7.7.65]	6.8e-56	190.2	0.01	PF00990.21	Diguanylate cyclase, GGDEF domain	1.9e-39	134.9	0.13	VOG02375	sp|Q5PLI4|DGCQ_SALPA Probable diguanylate cyclase DgcQ	2.5e-25	89.2	0.21	D			YP_009015653.1	YP_009015653.1 gp350 [Bacillus virus G]	FALSE	0.292	70	1.03e-12								Diguanylate cyclase, GGDEF domain [PF00990.23]; Cation efflux system protein CusB domain 1 [PF00529.22]		sp|Q5PLI4|DGCQ_SALPA	Xh	sp|Q5PLI4|DGCQ_SALPA Probable diguanylate cyclase DgcQ; Xh	0
T1B5_NODE_42_31	T1B5_NODE_42	11461	11595	1	60	0																						E																					0
T1B5_NODE_42_32	T1B5_NODE_42	12048	12200	1	57.5	0																						E																					0
T1B5_NODE_42_33	T1B5_NODE_42	12188	12541	1	56.5	0																						E																					0
T1B5_NODE_42_34	T1B5_NODE_42	12603	13151	1	58.7	0																						E																					0
T1B5_NODE_42_35	T1B5_NODE_42	13145	13720	1	55.9	0																						E																					0
T1B5_NODE_42_36	T1B5_NODE_42	13793	14113	1	54.8	0																						E																					0
T1B5_NODE_42_37	T1B5_NODE_42	14127	14558	1	57.4	0																						E																					0
T1B5_NODE_42_38	T1B5_NODE_42	14578	15216	1	61.2	-1	ko	K08306	3.1e-21	78.1	Lytic murein transglycosylase	K08309		slt; soluble lytic murein transglycosylase [EC:4.2.2.-]	1.8e-37	130.2	0.74	PF01464.20	Transglycosylase SLT domain	5e-24	84.1	1.58	VOG00498	sp|P27380|EXLYS_BPPRD Transglycosylase	8.1e-18	64.3	1.64	D			YP_009223750.1	YP_009223750.1 putative tape measure protein [Geobacillus virus E3]	FALSE	0.394	73	1.16e-13								Transglycosylase SLT domain [PF01464.22]	GH23 lysozyme type G (EC 3.2.1.17); peptidoglycan lyase (EC 4.2.2.n1) also known in the literature as peptidoglycan lytic transglycosylase; chitinase (EC 3.2.1.14) [GH23]				0
T1B5_NODE_42_39	T1B5_NODE_42	15301	15504	1	55.9	0																						E																					0
T1B5_NODE_42_40	T1B5_NODE_42	15446	15994	1	57.6	1	vpfs	YP_004009690@NC_014661	4e-22	80.3	DNA mediated transformation																	E			YP_007006748.1	YP_007006748.1 gp141 [Sphingomonas phage PAU]	FALSE	0.312	79	3.71e-16										sp|O64253|VG61_BPMD2	Xu	sp|O64253|VG61_BPMD2 Gene 61 protein; Xu	0
T1B5_NODE_42_41	T1B5_NODE_42	16019	16312	1	52.4	0																						E																					0
T1B5_NODE_42_42	T1B5_NODE_42	16312	16719	1	57.4	0																						E																					0
T1B5_NODE_42_43	T1B5_NODE_42	16756	17118	1	57.9	0																						E																					0
T1B5_NODE_42_44	T1B5_NODE_42	17122	17307	1	55.9	0																						E																					0
T1B5_NODE_42_45	T1B5_NODE_42	17488	17913	1	55.6	0					Protein conserved in bacteria	K09935		K09935; uncharacterized protein	2.6e-41	141.7	1.03	PF08719.11	Domain of unknown function (DUF1768)	6.4e-30	104.4	1.02	VOG00311	sp|P32276|Y12G_BPT4 Uncharacterized 17.1 kDa protein in Gp30-rIII intergenic region	1.1e-18	67.3	8.81	D			YP_009664229.1	YP_009664229.1 YbiA-like protein [Bacillus virus PBS1]	FALSE	0.51	137	9.91e-37								NADAR domain [PF08719.13]		sp|P32276|Y12G_BPT4	Xu	sp|P32276|Y12G_BPT4 Uncharacterized 17.1 kDa protein in Gp30-rIII intergenic region; Xu	0
T1B5_NODE_42_46	T1B5_NODE_42	17923	18279	1	55.2	1	vog	VOG00499	2.1e-16	61.8	Domain of unknown function (DUF4326)							PF14216.6	Domain of unknown function (DUF4326)	1.3e-16	61	1.95	VOG00493	sp|P32279|Y14A_BPT4 Uncharacterized 12.4 kDa protein in nrdA-td intergenic region	2e-14	53.3	6.82	D			YP_007236904.1	YP_007236904.1 hypothetical protein BN405_2-10_Ab1_orf_83 [Pseudomonas phage vB_PaeM_C2-10_Ab1]	FALSE	0.328	61	5.61e-11								Domain of unknown function (DUF4326) [PF14216.8]					0
T1B5_NODE_42_47	T1B5_NODE_42	18295	18501	1	60.9	0																						E																					0
T1B5_NODE_42_48	T1B5_NODE_42	18504	18782	1	58.1	0					-																	E																					0
T1B5_NODE_42_49	T1B5_NODE_42	18799	19086	1	52.8	0																						E																					0
T1B5_NODE_42_50	T1B5_NODE_42	19118	19798	1	55.8	0																						E																					0
T1B5_NODE_42_51	T1B5_NODE_42	19820	20041	1	58.1	0																						E																					0
T1B5_NODE_42_52	T1B5_NODE_42	20199	20804	1	59.7	0																						E																					0
T1B5_NODE_42_53	T1B5_NODE_42	20983	21267	1	55.8	0																						E																					0
T1B5_NODE_42_54	T1B5_NODE_42	21269	21850	1	56.2	0					-												VOG00247	sp|P13309|Y06D_BPT4 Uncharacterized 17.5 kDa protein in tk-vs intergenic region	2.5e-14	53.6	10	E			YP_008239419.1	YP_008239419.1 hypothetical protein SP058_00075 [Salmonella phage FSL SP-058]	FALSE	0.338	106	3.38e-25													0
T1B5_NODE_42_55	T1B5_NODE_42	21853	22053	1	59.2	0																						E																					0
T1B5_NODE_42_56	T1B5_NODE_42	22107	22340	1	55.6	0																						E																					0
T1B5_NODE_42_57	T1B5_NODE_42	22344	23012	1	55.9	1	vog	VOG00320	1e-19	72.3	RNA ligase							PF09414.10	RNA ligase	1.1e-16	61.5	1.87	VOG00323	sp|P32277|RLIG2_BPT4 RNA ligase 2	7e-22	78.1	10	D																RNA ligase [PF09414.12]		sp|P32277|RLIG2_BPT4	Xh	sp|P32277|RLIG2_BPT4 RNA ligase 2; Xh	0
T1B5_NODE_42_58	T1B5_NODE_42	23017	23574	1	55.6	0																						E																					0
T1B5_NODE_42_59	T1B5_NODE_42	23675	24256	1	56.7	0					Belongs to the sigma-70 factor family	K03091		sigH; RNA polymerase sporulation-specific sigma factor	8.4e-25	87.7	0.37	PF04542.14	Sigma-70 region 2	6.1e-11	41.8	0.33	VOG00140	sp|P33658|RPSG_CLOAB RNA polymerase sigma-G factor	1.7e-20	73.2	4.54	E																					0
T1B5_NODE_42_60	T1B5_NODE_42	24285	24587	1	59.1	0																						E																					0
T1B5_NODE_42_61	T1B5_NODE_42	24601	24843	1	58.8	0																						E																					0
T1B5_NODE_42_62	T1B5_NODE_42	24846	25109	1	56.4	0																						E																					0
T1B5_NODE_42_63	T1B5_NODE_42	25121	25603	1	55.7	0																						E																					0
T1B5_NODE_42_64	T1B5_NODE_42	25652	26296	1	55.3	0					endonuclease activity							PF14279.6	HNH endonuclease	5.1e-12	45.4	0.42	VOG00380	REFSEQ putative endonuclease	9.2e-16	58	1.64	D																HNH endonuclease [PF14279.8]; HNH endonuclease [PF13395.8]		REFSEQ	Xu	REFSEQ hypothetical protein; Xu	0
T1B5_NODE_42_65	T1B5_NODE_42	26369	27601	1	58.1	0					tRNA-splicing ligase RtcB	K14415		RTCB, rtcB; tRNA-splicing ligase RtcB (3'-phosphate/5'-hydroxy nucleic acid ligase) [EC:6.5.1.8]	3.7e-143	479	0.78	PF01139.17	tRNA-splicing ligase RtcB	1.2e-123	413.3	0.78	VOG01100	sp|P46850|RTCB_ECOLI RNA-splicing ligase RtcB	7.6e-118	394.1	2.89	C	K14415	tRNA-splicing ligase RtcB (3'-phosphate/5'-hydroxy nucleic acid ligase) [EC:6.5.1.8]	YP_009004840.1	YP_009004840.1 putative RtcB-like protein [Erwinia phage Ea35-70]	TRUE	0.55	432	4.18e-134								tRNA-splicing ligase RtcB [PF01139.19]		sp|P46850|RTCB_ECOLI	Xr;Xh	sp|P46850|RTCB_ECOLI RNA-splicing ligase RtcB; XhXr	0
T1B5_NODE_42_66	T1B5_NODE_42	27654	28052	1	55.6	1	vog	VOG01968	1.7e-07	33.5																		E																					0
T1B5_NODE_42_67	T1B5_NODE_42	28107	28589	1	59.2	0																						E																					0
T1B5_NODE_42_68	T1B5_NODE_42	28610	28864	1	58.4	0																						E																					0
T1B5_NODE_42_69	T1B5_NODE_42	28879	29388	1	56.9	0																						E																					0
T1B5_NODE_42_70	T1B5_NODE_42	29428	29904	1	56.8	0																						E																					0
T1B5_NODE_42_71	T1B5_NODE_42	29997	30437	1	60.8	0																						E																					0
T1B5_NODE_42_72	T1B5_NODE_42	30520	30729	1	57.6	0																						E																					0
T1B5_NODE_42_73	T1B5_NODE_42	30766	30855	1	54.4	0																						E																					0
T1B5_NODE_42_74	T1B5_NODE_42	30859	31347	1	54.6	0																						E																					0
T1B5_NODE_42_75	T1B5_NODE_42	31299	31952	-1	53.5	1	pfam_a	Endonuclease_7	1.1e-17	65.6	Recombination endonuclease VII							PF02945.15	Recombination endonuclease VII	2.7e-18	65.6	2.73	VOG00559	sp|O64200|VG04_BPMD2 Gene 4 protein	3.6e-15	56.4	10	D			YP_001285800.1	YP_001285800.1 PfWMP3_35 [Phormidium virus WMP3]	FALSE	0.402	88	1.14e-18								Recombination endonuclease VII [PF02945.17]		sp|O64250|VG59_BPMD2	Xu	sp|O64250|VG59_BPMD2 Gene 59 protein; Xu	0
T1B5_NODE_42_76	T1B5_NODE_42	32110	32319	1	55.2	0					Sigma-54 interaction domain																	E																					0
T1B5_NODE_42_77	T1B5_NODE_42	32321	32728	1	60.3	0																						E																					0
T1B5_NODE_42_78	T1B5_NODE_42	32725	33300	1	56.2	1	vog	VOG03582	8.8e-06	27.1																		E																					0
T1B5_NODE_42_79	T1B5_NODE_42	33300	33449	1	52.7	0																						E																					0
T1B5_NODE_42_80	T1B5_NODE_42	33630	33974	1	55.7	0																						E																					0
T1B5_NODE_42_81	T1B5_NODE_42	33974	34276	1	58.7	0																						E																					0
T1B5_NODE_42_82	T1B5_NODE_42	34249	34953	1	58.3	0																						E																					0
T1B5_NODE_42_83	T1B5_NODE_42	34958	35524	1	57.3	0					Sigma factors are initiation factors that promote the attachment of RNA polymerase to specific initiation sites and are then released	K03090		sigB; RNA polymerase sigma-B factor	2.3e-22	79.6	0.58	PF04542.14	Sigma-70 region 2	3.6e-13	49	0.33	VOG00140	sp|P33658|RPSG_CLOAB RNA polymerase sigma-G factor	3.5e-21	75.5	4.54	D																Sigma-70 region 2 [PF04542.16]					0
T1B5_NODE_42_84	T1B5_NODE_42	35524	35994	1	59.2	0					In eubacteria ppGpp (guanosine 3'-diphosphate 5-' diphosphate) is a mediator of the stringent response that coordinates a variety of cellular activities in response to changes in nutritional abundance	K00951		relA; GTP pyrophosphokinase [EC:2.7.6.5]	3e-21	75.5	0.05	PF13328.6	HD domain	1.4e-12	47.5	0.18	VOG01076	sp|O87331|RELA_CORGL GTP pyrophosphokinase	9.5e-30	103.2	3.31	D			YP_007677882.1	YP_007677882.1 hypothetical protein Aes012_165 [Aeromonas phage Aes012]	FALSE	0.358	84	2.73e-18								HD domain [PF13328.8]		sp|O87331|RELA_CORGL	Xh	sp|O87331|RELA_CORGL GTP pyrophosphokinase; Xh	0
T1B5_NODE_42_85	T1B5_NODE_42	36104	36511	1	56.6	0																						E																					0
T1B5_NODE_42_86	T1B5_NODE_42	36508	36858	1	59.3	0																						E																					0
T1B5_NODE_42_87	T1B5_NODE_42	36855	37094	1	56.7	0																						E																					0
T1B5_NODE_42_88	T1B5_NODE_42	37107	37517	1	58.9	0																						E																					0
T1B5_NODE_42_89	T1B5_NODE_42	37541	37963	1	58.9	0																						E																					0
T1B5_NODE_42_90	T1B5_NODE_42	38071	38442	1	53.2	0																						E																					0
T1B5_NODE_42_91	T1B5_NODE_42	38452	38805	1	59.9	0																						E																					0
T1B5_NODE_42_92	T1B5_NODE_42	38809	39186	1	53.2	0																						E																					0
T1B5_NODE_42_93	T1B5_NODE_42	39164	39544	1	54.9	0																						E																					0
T1B5_NODE_42_94	T1B5_NODE_42	39791	40396	1	62.7	0																						E																					0
T1B5_NODE_42_95	T1B5_NODE_42	40421	40639	1	58	0																						E																					0
T1B5_NODE_42_96	T1B5_NODE_42	40642	41085	1	59.5	0																						E																					0
T1B5_NODE_42_97	T1B5_NODE_42	41269	41817	1	63.6	0					Single-stranded DNA-binding protein	K03111		ssb; single-strand DNA-binding protein	4.1e-14	53.1	4.34	PF00436.25	Single-strand binding protein family	2.5e-14	53.1	4.28	VOG00404	sp|P9WGD4|SSB_MYCTO Single-stranded DNA-binding protein	4.1e-14	53.2	10	C	K03111	single-strand DNA-binding protein														Single-strand binding protein family [PF00436.27]					0
T1B5_NODE_42_98	T1B5_NODE_42	41903	42169	1	53.6	0																						E																					0
T1B5_NODE_42_99	T1B5_NODE_42	42222	42419	1	50.5	0					Protein modifier that is covalently attached to lysine residues of substrate proteins, thereby targeting them for proteasomal degradation. The tagging system is termed pupylation	K13570		pup; prokaryotic ubiquitin-like protein Pup	2e-16	60.7	0	PF05639.11	Pup-like protein	1.2e-17	64.5	0						C	K13570	prokaryotic ubiquitin-like protein Pup														Pup-like protein [PF05639.13]					0
T1B5_NODE_42_100	T1B5_NODE_42	42462	42821	1	51.9	0																						E																					0
T1B5_NODE_42_101	T1B5_NODE_42	42836	43162	1	56.6	0																						E																					0
T1B5_NODE_42_102	T1B5_NODE_42	43149	43364	1	56.9	0																						E																					0
T1B5_NODE_42_103	T1B5_NODE_42	43325	43558	1	55.6	0																						E																					0
T1B5_NODE_42_104	T1B5_NODE_42	43591	44202	1	57.7	0																						E																					0
T1B5_NODE_42_105	T1B5_NODE_42	44192	44533	1	49.7	0																						E																					0
T1B5_NODE_42_106	T1B5_NODE_42	44546	45157	1	56.2	0																						E																					0
T1B5_NODE_42_107	T1B5_NODE_42	45223	45603	1	61.2	0																						E																					0
T1B5_NODE_42_108	T1B5_NODE_42	45603	45812	1	62.4	0																						E																					0
T1B5_NODE_42_109	T1B5_NODE_42	45802	46038	1	54.9	0																						E																					0
T1B5_NODE_42_110	T1B5_NODE_42	46110	46631	1	55.6	1	vog	VOG01779	1.4e-07	33.8																		E																					0
T1B5_NODE_42_111	T1B5_NODE_42	46635	46766	1	57.6	0																						E																					0
T1B5_NODE_42_112	T1B5_NODE_42	46781	47164	1	59.1	0																						E																					0
T1B5_NODE_42_113	T1B5_NODE_42	47294	48043	1	53.7	0					PFAM metallophosphoesterase	K07313		pphA; serine/threonine protein phosphatase 1 [EC:3.1.3.16]	7.2e-54	182.8	1.01	PF00149.28	Calcineurin-like phosphoesterase	2.8e-14	54	1.18	VOG01470	sp|Q8ZNY9|PRP1_SALTY Serine/threonine-protein phosphatase 1	1.2e-33	116.3	4.84	C	K07313	serine/threonine protein phosphatase 1 [EC:3.1.3.16]	YP_009143062.1	YP_009143062.1 calcineurin-like phosphoesterase [Sinorhizobium phage phiM12]	FALSE	0.311	113	5.56e-27								Calcineurin-like phosphoesterase [PF00149.30]		sp|Q8ZNY9|PRP1_SALTY	Xh	sp|Q8ZNY9|PRP1_SALTY Serine/threonine-protein phosphatase 1; Xh	0
T1B5_NODE_42_114	T1B5_NODE_42	48045	48239	1	52.3	0																						E																					0
T1B5_NODE_42_115	T1B5_NODE_42	48392	49132	1	54.9	0																						E																					0
T1B5_NODE_42_116	T1B5_NODE_42	49132	49347	1	52.3	0																						E																					0
T1B5_NODE_42_117	T1B5_NODE_42	49375	49701	1	54.1	0																						E																					0
T1B5_NODE_42_118	T1B5_NODE_42	49889	50239	1	59.8	0																						E																					0
T1B5_NODE_42_119	T1B5_NODE_42	50267	50458	1	55.7	0																						E																					0
T1B5_NODE_42_120	T1B5_NODE_42	50497	50916	1	51.4	0																						E																					0
T1B5_NODE_42_121	T1B5_NODE_42	50897	51235	1	51.9	0					Single-stranded DNA-binding protein																	D																Single-strand binding protein family [PF00436.27]					0
T1B5_NODE_42_122	T1B5_NODE_42	51174	51626	1	57.8	0																						E																					0
T1B5_NODE_42_123	T1B5_NODE_42	51640	52317	1	55.6	-1	ko	K08306	3.3e-19	71.4	Transglycosylase SLT domain	K08309		slt; soluble lytic murein transglycosylase [EC:4.2.2.-]	1.2e-36	127.4	0.74	PF01464.20	Transglycosylase SLT domain	3.5e-22	78.2	1.58	VOG00498	sp|P27380|EXLYS_BPPRD Transglycosylase	1e-15	57.3	1.64	D			YP_009223750.1	YP_009223750.1 putative tape measure protein [Geobacillus virus E3]	FALSE	0.34	69	2.41e-12								Transglycosylase SLT domain [PF01464.22]	GH23 lysozyme type G (EC 3.2.1.17); peptidoglycan lyase (EC 4.2.2.n1) also known in the literature as peptidoglycan lytic transglycosylase; chitinase (EC 3.2.1.14) [GH23]				0
T1B5_NODE_42_124	T1B5_NODE_42	52271	52600	1	51.8	0																						E																					0
T1B5_NODE_42_125	T1B5_NODE_42	52600	53421	1	55.5	0					Lariat debranching enzyme	K07096		K07096; uncharacterized protein	3.5e-11	43	0.16						VOG00980	sp|Q5UQ73|YL509_MIMIV Uncharacterized protein L509	2.8e-12	46.6	2.21	D																Calcineurin-like phosphoesterase [PF00149.30]		sp|Q5UQ73|YL509_MIMIV	Xu	sp|Q5UQ73|YL509_MIMIV Uncharacterized protein L509; Xu	0
T1B5_NODE_42_126	T1B5_NODE_42	53480	53884	1	56.8	0					Single-stranded DNA-binding protein	K03111		ssb; single-strand DNA-binding protein	4.1e-12	46.5	4.34	PF00436.25	Single-strand binding protein family	3.1e-14	52.8	4.28	VOG00404	sp|P9WGD4|SSB_MYCTO Single-stranded DNA-binding protein	2.4e-16	60.5	10	C	K03111	single-strand DNA-binding protein	YP_007678050.1	YP_007678050.1 hypothetical protein K203_gp24 [Bacillus phage PM1]	FALSE	0.391	70	9.96e-14								Single-strand binding protein family [PF00436.27]					0
T1B5_NODE_42_127	T1B5_NODE_42	53889	54752	1	53.5	0																						E																					1
T1B5_NODE_42_128	T1B5_NODE_42	54752	55159	1	54.7	0																						E																					0
T1B5_NODE_42_129	T1B5_NODE_42	55152	55451	1	52.7	0					One of the essential components for the initiation of protein synthesis. Stabilizes the binding of IF-2 and IF-3 on the 30S subunit to which N-formylmethionyl-tRNA(fMet) subsequently binds. Helps modulate mRNA selection, yielding the 30S pre- initiation complex (PIC). Upon addition of the 50S ribosomal subunit IF-1, IF-2 and IF-3 are released leaving the mature 70S translation initation complex	K02518		infA; translation initiation factor IF-1	2.4e-20	72.8	0.01	PF01176.19	Translation initiation factor 1A / IF-1	2.2e-16	59.3	0.01						C	K02518	translation initiation factor IF-1														Translation initiation factor 1A / IF-1 [PF01176.21]					0
T1B5_NODE_42_130	T1B5_NODE_42	55448	55657	1	53.3	0																						E																					0
T1B5_NODE_42_131	T1B5_NODE_42	55654	55899	1	58.1	0																						E																					0
T1B5_NODE_42_132	T1B5_NODE_42	55896	57050	1	56.5	0					ATPase family associated with various cellular activities (AAA)	K08900		BCS1; mitochondrial chaperone BCS1	1.1e-15	57.3	0.31	PF00004.29	ATPase family associated with various cellular activities (AAA)	2e-10	41.1	2.06	VOG00320	sp|P32839|BCS1_YEAST Mitochondrial chaperone BCS1	9.1e-18	64.5	1.19	D			YP_002225139.1	YP_002225139.1 gp262 [Mycobacterium phage Myrna]	FALSE	0.203	69	2.37e-11								ATPase family associated with various cellular activities (AAA) [PF00004.31]; AAA domain (dynein-related subfamily) [PF07728.16]		sp|Q7ZV60|BCS1_DANRE	Xh	sp|Q7ZV60|BCS1_DANRE Mitochondrial chaperone BCS1; Xh	0
T1B5_NODE_42_133	T1B5_NODE_42	57083	57265	1	53	0																						E																					0
T1B5_NODE_42_134	T1B5_NODE_42	57287	57586	1	54.7	0																						E																					0
T1B5_NODE_42_135	T1B5_NODE_42	57629	57838	1	50.5	0					-												VOG11841	REFSEQ hypothetical protein	1.7e-10	40.8	2.84	E																					0
T1B5_NODE_42_136	T1B5_NODE_42	57858	58076	1	54.3	0																						E																					0
T1B5_NODE_42_137	T1B5_NODE_42	58171	58362	1	52.1	0																						E																					0
T1B5_NODE_42_138	T1B5_NODE_42	58393	58641	1	50.6	0																						E																					0
T1B5_NODE_42_139	T1B5_NODE_42	58655	59083	1	52.9	0					Gamma-glutamyl cyclotransferase, AIG2-like							PF06094.12	Gamma-glutamyl cyclotransferase, AIG2-like	7.3e-17	62	0.28	VOG00490	sp|Q58909|Y1514_METJA Putative gamma-glutamylcyclotransferase MJ1514	1.9e-21	76.4	2.37	D			YP_009966417.1	YP_009966417.1 hypothetical protein HWA86_gp39 [Pseudoalteromonas phage HP1]	FALSE	0.331	71	5.16e-14								AIG2-like family [PF13772.8]		sp|Q58909|Y1514_METJA	Xh	sp|Q58909|Y1514_METJA Putative gamma-glutamylcyclotransferase MJ1514; Xh	0
T1B5_NODE_42_140	T1B5_NODE_42	59089	59358	1	50	0																						E																					0
T1B5_NODE_42_141	T1B5_NODE_42	59418	60323	1	55.6	0																						E																					0
T1B5_NODE_42_142	T1B5_NODE_42	60372	61274	1	54.5	1	vog	VOG11090	3e-64	218.6	Phage phiEco32-like COOH.NH2 ligase-type 2							PF14395.6	Phage phiEco32-like COOH.NH2 ligase-type 2	2e-12	46.8	1	VOG11231	REFSEQ hypothetical protein	7.4e-61	205.5	0.88	D			YP_009168444.1	YP_009168444.1 putative COOH-NH2 ligase [Citrobacter phage CVT22]	FALSE	0.365	162	5.62e-43								Phage phiEco32-like COOH.NH2 ligase-type 2 [PF14395.8]		REFSEQ	Xu	REFSEQ hypothetical protein; Xu	0
T1B5_NODE_42_143	T1B5_NODE_42	61271	61951	1	57	-1	ko	K23150	1.6e-15	59.1	Peptidase C26	K07010		K07010; putative glutamine amidotransferase	2.7e-29	102.5	0.08	PF07722.13	Peptidase C26	6.1e-21	75.1	0.07	VOG13971	REFSEQ putative amidotransferase	9.5e-36	123.3	0.17	D			YP_001294594.1	YP_001294594.1 hypothetical protein ORF001 [Pseudomonas phage PA11]	FALSE	0.37	105	2.52e-24	MER0173294	C26	MER0173294 - family C26 unassigned peptidases (Bacteroides dorei) [C26.UPW]#C26#{peptidase unit: 27-295}~source ZP_03301185~	FALSE	0.277	81	6.41e-16	Peptidase C26 [PF07722.15]; Glutamine amidotransferase class-I [PF00117.30]		REFSEQ	Xu	REFSEQ putative amidotransferase; Xu	0
T1B5_NODE_42_144	T1B5_NODE_42	61956	62267	1	55.4	0																						E																					0
T1B5_NODE_42_145	T1B5_NODE_42	62283	63230	1	54	1	vog	VOG00712	1.9e-62	213.1	Predicted nucleotidyltransferase	K07074		K07074; uncharacterized protein	1.6e-19	70.4	1.48	PF10127.9	RNA repair pathway DNA polymerase beta family	2.3e-14	53.5	1.45	VOG00812	sp|P39242|Y05G_BPT4 Uncharacterized 38.9 kDa protein in nrdC-mobD intergenic region	1e-60	205.4	8.24	C	K07074	uncharacterized protein	YP_009098866.1	YP_009098866.1 hypothetical protein OZ74_gp108 [Caulobacter phage Cr30]	FALSE	0.366	197	1.65e-54								RNA repair pathway DNA polymerase beta family [PF10127.11]		sp|P39242|Y05G_BPT4	Xu	sp|P39242|Y05G_BPT4 Uncharacterized 38.9 kDa protein in nrdC-mobD intergenic region; Xu	0
T1B5_NODE_42_146	T1B5_NODE_42	63241	63402	1	53.1	0																						E																					0
T1B5_NODE_42_147	T1B5_NODE_42	63562	64053	1	54.1	0					-												VOG01391	REFSEQ hypothetical protein	3.3e-14	52.5	0.54	E																		REFSEQ	Xu	REFSEQ hypothetical protein; Xu	0
T1B5_NODE_42_148	T1B5_NODE_42	64059	64460	1	55.2	0																						E																					0
T1B5_NODE_42_149	T1B5_NODE_42	64556	64747	1	54.2	0																						E																					0
T1B5_NODE_42_150	T1B5_NODE_42	64808	65230	1	55.6	0																						E																					1
T1B5_NODE_42_151	T1B5_NODE_42	65241	65522	-1	51.1	0																						E																					0
T1B5_NODE_42_152	T1B5_NODE_42	65634	66386	1	56.2	0																						E																					0
T1B5_NODE_42_153	T1B5_NODE_42	66448	66984	1	48.4	1	rvdb	FAM011649	3.9e-27	97	Involved in chromosome partitioning												VOG00154	sp|P24518|NADR_SALTY Trifunctional NAD biosynthesis/regulator protein NadR	6.2e-15	55.7	3.56	D			YP_006987241.1	YP_006987241.1 hypothetical protein GAP32_136 [Cronobacter phage vB_CsaM_GAP32]	FALSE	0.344	90	5.37e-20								AAA domain [PF13521.8]					0
T1B5_NODE_42_154	T1B5_NODE_42	66974	67294	1	49.2	0																						E																					0
T1B5_NODE_42_155	T1B5_NODE_42	67263	67460	1	54	0																						E																					0
T1B5_NODE_42_156	T1B5_NODE_42	67689	67955	1	56.2	-1	ko	K13091	7.3e-18	66.5	RNA recognition motif	K13195		CIRBP; cold-inducible RNA-binding protein	3.3e-27	95.8	0	PF00076.22	RNA recognition motif. (a.k.a. RRM, RBD, or RNP domain)	8.4e-19	67.1	0						D																RNA recognition motif. (a.k.a. RRM, RBD, or RNP domain) [PF00076.24]; RNA recognition motif [PF16367.7]					0
T1B5_NODE_42_157	T1B5_NODE_42	68209	69396	1	57.6	0																						E																					0
T1B5_NODE_42_158	T1B5_NODE_42	69452	70186	1	51.4	0					Calcineurin-like phosphoesterase												VOG00980	sp|Q5UQ73|YL509_MIMIV Uncharacterized protein L509	1e-43	149.7	2.21	D			YP_009150422.1	YP_009150422.1 Ser/Thr protein phosphatase family protein [Escherichia phage PBECO4]	FALSE	0.317	122	7.14e-30								Calcineurin-like phosphoesterase [PF00149.30]; Calcineurin-like phosphoesterase superfamily domain [PF12850.9]		sp|Q5UQ73|YL509_MIMIV	Xu	sp|Q5UQ73|YL509_MIMIV Uncharacterized protein L509; Xu	0
T1B5_NODE_42_159	T1B5_NODE_42	70206	70451	1	53.7	0																						E																					0
T1B5_NODE_42_160	T1B5_NODE_42	70451	70615	1	52.7	0																						E																					0
T1B5_NODE_42_161	T1B5_NODE_42	70585	70818	1	60.3	0																						E																					0
T1B5_NODE_42_162	T1B5_NODE_42	70861	71073	1	42.7	0																						E																					0
T1B5_NODE_42_163	T1B5_NODE_42	71223	71567	1	54.5	0																						E																					0
T1B5_NODE_42_164	T1B5_NODE_42	71569	71796	1	51.8	0																						E																					0
T1B5_NODE_42_165	T1B5_NODE_42	71793	72047	1	52.9	0					COG0526 Thiol-disulfide isomerase and thioredoxins	K03671		trxA; thioredoxin 1	2.6e-27	96.4	0.41	PF00085.20	Thioredoxin	3.5e-18	65.4	0.5	VOG00036	sp|P00276|GLRX_BPT4 Glutaredoxin	1.1e-11	44.4	4.88	D			YP_009200945.1	YP_009200945.1 thioredoxin [Streptomyces phage Lannister]	FALSE	0.414	62	1.03e-11								Thioredoxin [PF00085.22]; Thioredoxin [PF14595.8]; Thioredoxin-like [PF13905.8]; Thioredoxin domain [PF13192.8]; Thioredoxin-like [PF13899.8]					0
T1B5_NODE_42_166	T1B5_NODE_42	72439	72651	1	50.7	0																						E																					0
T1B5_NODE_42_167	T1B5_NODE_42	72668	73792	1	54.1	1	vog	VOG00074	2.5e-72	246.4	DNA ligase (ATP) activity	K10747		LIG1; DNA ligase 1 [EC:6.5.1.1 6.5.1.6 6.5.1.7]	6.6e-31	108.1	4.71	PF01068.21	ATP dependent DNA ligase domain	7.6e-19	68.1	1.8	VOG00079	sp|P00970|DNLI_BPT4 DNA ligase	3.1e-59	200.8	10	D			YP_009507209.1	YP_009507209.1 ATP-dependent DNA ligase [Tunisvirus fontaine2]	FALSE	0.301	191	8.73e-52								ATP dependent DNA ligase domain [PF01068.23]; DNA ligase OB-like domain [PF14743.8]		sp|P00970|DNLI_BPT4	Xr;Xh	sp|P00970|DNLI_BPT4 DNA ligase; XhXr	0
T1B5_NODE_42_168	T1B5_NODE_42	73789	74004	1	50	0																						E																					0
T1B5_NODE_42_169	T1B5_NODE_42	74073	74282	1	56.7	0																						E																					0
T1B5_NODE_42_170	T1B5_NODE_42	74291	74530	1	56.7	0					Putative regulatory protein																	E																					0
T1B5_NODE_42_171	T1B5_NODE_42	74527	74685	1	56.6	0																						E																					0
T1B5_NODE_42_172	T1B5_NODE_42	74725	74988	1	52.7	0					-												VOG10136	REFSEQ hypothetical protein	7.6e-20	70.5	0.19	E			YP_003969537.1	YP_003969537.1 hypothetical protein phiAS5_ORF0248 [Aeromonas phage phiAS5]	FALSE	0.502	74	6.29e-16										REFSEQ	Xu	REFSEQ hypothetical protein; Xu	0
T1B5_NODE_42_173	T1B5_NODE_42	75093	75389	1	57.9	0																						E																					0
T1B5_NODE_42_174	T1B5_NODE_42	75415	75738	1	55.2	-1	pfam_a	FeS_assembly_P	2.2e-20	74.4	PaaD-like protein	K02612	AMG	paaD; ring-1,2-phenylacetyl-CoA epoxidase subunit PaaD	1.2e-17	64.4	0	PF01883.19	Iron-sulfur cluster assembly protein	5.4e-21	74.4	0						D																Iron-sulfur cluster assembly protein [PF01883.21]					0
T1B5_NODE_42_175	T1B5_NODE_42	75795	76412	1	51.6	0																						E																					0
T1B5_NODE_42_176	T1B5_NODE_42	76452	76781	1	51.5	0																						E																					0
T1B5_NODE_42_177	T1B5_NODE_42	76785	77357	1	53.6	0					HNH endonuclease												VOG01521	sp|Q6QGL2|TFLIV_BPT5 H-N-H endonuclease F-TflIV	6.3e-30	104.2	0.51	C	K07451	5-methylcytosine-specific restriction enzyme A [EC:3.1.21.-]	YP_009177335.1	YP_009177335.1 HNH endonuclease [Citrobacter phage Michonne]	FALSE	0.492	132	4.4e-34										REFSEQ	Xu	REFSEQ hypothetical protein; Xu	1
T1B5_NODE_42_178	T1B5_NODE_42	77407	77685	1	52	0																						E																					0
T1B5_NODE_42_179	T1B5_NODE_42	77703	77915	1	49.3	0																						E																					0
T1B5_NODE_42_180	T1B5_NODE_42	77951	78223	1	54.2	0																						E																					0
T1B5_NODE_42_181	T1B5_NODE_42	78228	78680	1	58.9	0																						E																					0
T1B5_NODE_42_182	T1B5_NODE_42	78969	79391	1	52.7	0																						E																					0
T1B5_NODE_42_183	T1B5_NODE_42	79493	79903	1	53.8	0																						E																					0
T1B5_NODE_42_184	T1B5_NODE_42	79834	80094	-1	54.4	0																						E																					0
T1B5_NODE_42_185	T1B5_NODE_42	80872	81189	1	54.7	0																						E																					0
T1B5_NODE_42_186	T1B5_NODE_42	81173	81739	1	55.2	0					-																	E																					0
T1B5_NODE_42_187	T1B5_NODE_42	81853	82068	1	56	0																						E																					0
T1B5_NODE_42_188	T1B5_NODE_42	82065	82181	1	48.7	0																						E																					0
T1B5_NODE_42_189	T1B5_NODE_42	82456	82812	1	56.6	0																						E																					0
T1B5_NODE_42_190	T1B5_NODE_42	82853	83539	1	50.7	0																						E																					0
T1B5_NODE_42_191	T1B5_NODE_42	83521	83859	1	52.5	0																						E																					0
T1B5_NODE_42_192	T1B5_NODE_42	83941	84132	1	50	-1	pfam_a	DUF1289	1.6e-15	58.4	Protein of unknown function (DUF1289)	K06938		K06938; uncharacterized protein	1.3e-17	64.5	0.01	PF06945.13	Protein of unknown function (DUF1289)	4e-16	58.4	0.01						C	K06938	uncharacterized protein														Protein of unknown function (DUF1289) [PF06945.15]					0
T1B5_NODE_42_193	T1B5_NODE_42	84190	84663	1	53.2	1	vog	VOG01974	9.3e-25	88.4													VOG01822	REFSEQ hypothetical protein	1.7e-27	96	0.41	E			YP_009149239.1	YP_009149239.1 putative HNH homing endonuclease [Bacillus phage JBP901]	FALSE	0.524	96	1.7e-22													0
T1B5_NODE_42_194	T1B5_NODE_42	84756	84959	1	50.5	0																						E																					0
T1B5_NODE_42_195	T1B5_NODE_42	84962	85267	1	55.2	0																						E																					0
T1B5_NODE_42_196	T1B5_NODE_42	85264	85452	1	49.2	0																						E																					0
T1B5_NODE_42_197	T1B5_NODE_42	85400	85636	1	49.8	0																						E																					0
T1B5_NODE_42_198	T1B5_NODE_42	85714	85986	1	54.2	0																						E																					0
T1B5_NODE_42_199	T1B5_NODE_42	85989	86411	1	50.4	0					Protein of unknown function (DUF3307)												VOG03489	REFSEQ hypothetical protein	1.8e-11	44.3	1.56	D																Protein of unknown function (DUF3307) [PF11750.10]		REFSEQ	Xu	REFSEQ hypothetical protein; Xu	0
T1B5_NODE_42_200	T1B5_NODE_42	86428	86562	1	48.1	0																						E																					0
T1B5_NODE_42_201	T1B5_NODE_42	86664	86984	1	54.2	0																						E																					0
T1B5_NODE_42_202	T1B5_NODE_42	86993	87163	1	55.6	0																						E																					0
T1B5_NODE_42_203	T1B5_NODE_42	87165	87410	1	54.5	0																						E																					0
T1B5_NODE_42_204	T1B5_NODE_42	87802	88245	1	51.4	0																						E																					0
T1B5_NODE_42_205	T1B5_NODE_42	88314	88733	1	49.5	0																						E																					0
T1B5_NODE_42_206	T1B5_NODE_42	88826	89206	1	53.8	0																						E																					0
T1B5_NODE_42_207	T1B5_NODE_42	89203	89391	1	48.1	0																						E																					0
T1B5_NODE_42_208	T1B5_NODE_42	89493	89840	1	53.2	0					Catalyzes the decarboxylation of S-adenosylmethionine to S-adenosylmethioninamine (dcAdoMet), the propylamine donor required for the synthesis of the polyamines spermine and spermidine from the diamine putrescine							PF02675.15	S-adenosylmethionine decarboxylase	4.7e-13	49.2	0.33	VOG01945	sp|Q7U4L7|SPEH_SYNPX S-adenosylmethionine decarboxylase proenzyme	3.3e-12	46.3	1.11	D																S-adenosylmethionine decarboxylase [PF02675.17]					0
T1B5_NODE_42_209	T1B5_NODE_42	90103	90468	1	54.9	0																						E																					0
T1B5_NODE_42_210	T1B5_NODE_42	90469	90810	1	54.7	1	vpfs	7000000297@SRS056259_LANL_scaffold_48210@SRS056259_LANL_scaffold_48210_gene_105594	2.9e-18	67.6	-																	E																		REFSEQ	Xu	REFSEQ hypothetical protein; Xu	0
T1B5_NODE_42_211	T1B5_NODE_42	90843	90944	1	52.9	0																						E																					0
T1B5_NODE_42_212	T1B5_NODE_42	91098	91412	1	53.3	0																						E																					0
T1B5_NODE_42_213	T1B5_NODE_42	91414	91644	1	49.8	0																						E																					0
T1B5_NODE_42_214	T1B5_NODE_42	91607	91819	1	53.5	0																						E																					1
T1B5_NODE_42_215	T1B5_NODE_42	91895	92404	1	53.9	0																						E																					0
T1B5_NODE_42_216	T1B5_NODE_42	92426	92611	1	51.6	0																						E																					0
T1B5_NODE_42_217	T1B5_NODE_42	92620	92964	1	53.6	0					Staphylococcal nuclease homologue	K01174		nuc; micrococcal nuclease [EC:3.1.31.1]	4.2e-20	72.1	0.74						VOG01047	REFSEQ hypothetical protein	2.3e-26	92	4.24	C	K01174	micrococcal nuclease [EC:3.1.31.1]	YP_004062003.1	YP_004062003.1 hypothetical protein MpV1_120 [Micromonas sp. RCC1109 virus MpV1]	FALSE	0.35	68	3.11e-13								Staphylococcal nuclease homologue [PF00565.19]					0
T1B5_NODE_42_218	T1B5_NODE_42	92992	93171	1	49.4	0																						E																					0
T1B5_NODE_42_219	T1B5_NODE_42	93188	94192	1	55.8	0					Belongs to the arginase family																	E																					0
T1B5_NODE_42_220	T1B5_NODE_42	94176	94361	1	47.8	0																						E																					0
T1B5_NODE_42_221	T1B5_NODE_42	94334	95344	1	53.3	0																						E																					0
T1B5_NODE_42_222	T1B5_NODE_42	95262	95456	-1	54.9	0																						E																					0
T1B5_NODE_42_223	T1B5_NODE_42	95513	96523	1	56.6	0																						E																					0
T1B5_NODE_42_224	T1B5_NODE_42	96492	97004	1	55.6	0																						E																					0
T1B5_NODE_42_225	T1B5_NODE_42	96994	97653	1	50.9	0					Catalyzes the synthesis of GMP from XMP	K01951	AMG	guaA, GMPS; GMP synthase (glutamine-hydrolysing) [EC:6.3.5.2]	3.7e-34	118	0.01	PF00117.28	Glutamine amidotransferase class-I	1.4e-23	83.6	0.03						C	K01951	GMP synthase (glutamine-hydrolysing) [EC:6.3.5.2]							MER0440960	C26	MER0440960 - GMP synthase (Mitsuokella multacida) [C26.957]#C26#{peptidase unit: 2-227}~source ZP_05405216~	FALSE	0.351	120	4.86e-29	Glutamine amidotransferase class-I [PF00117.30]; Peptidase C26 [PF07722.15]					0
T1B5_NODE_42_226	T1B5_NODE_42	97663	99159	1	54	0																						E																					0
T1B5_NODE_42_227	T1B5_NODE_42	99200	99949	1	52.7	0																						E																					0
T1B5_NODE_42_228	T1B5_NODE_42	100001	103207	1	53.9	0																						E																					0
T1B5_NODE_42_229	T1B5_NODE_42	103144	103341	-1	60.1	0																						E																					0
T1B5_NODE_42_230	T1B5_NODE_42	103343	103786	1	52.5	0																						E																					0
T1B5_NODE_42_231	T1B5_NODE_42	103843	104340	1	52.2	0					Protein of unknown function (DUF2924)																	E																					0
T1B5_NODE_42_232	T1B5_NODE_42	104309	105007	1	52.2	0																						E																					0
T1B5_NODE_42_233	T1B5_NODE_42	104949	106385	1	53.2	1	vog	VOG01077	5.1e-26	92.8	Type III restriction protein res subunit	K17677		IRC3; ATP-dependent helicase IRC3 [EC:3.6.4.-]	1.5e-29	103.1	1.76	PF04851.15	Type III restriction enzyme, res subunit	2.3e-15	56.9	4.63	VOG00935	sp|P20703|UVSW_BPT4 ATP-dependent DNA helicase uvsW	1e-69	235.2	10	D			YP_007005925.1	YP_007005925.1 putative type III restriction protein res subunit [Bacillus phage BCD7]	FALSE	0.234	154	4.09e-38								Type III restriction enzyme, res subunit [PF04851.17]; DEAD/DEAH box helicase [PF00270.31]; Helicase conserved C-terminal domain [PF00271.33]		sp|P20703|UVSW_BPT4	Xh	sp|P20703|UVSW_BPT4 ATP-dependent DNA helicase uvsW; Xh	0
T1B5_NODE_42_234	T1B5_NODE_42	106382	107485	1	56.1	0					Phage phiEco32-like COOH.NH2 ligase-type 2							PF14395.6	Phage phiEco32-like COOH.NH2 ligase-type 2	9.6e-20	70.8	1						D			YP_007010516.1	YP_007010516.1 hypothetical protein F490_gp66 [Salinivibrio phage CW02]	FALSE	0.215	63	1.51e-09								Phage phiEco32-like COOH.NH2 ligase-type 2 [PF14395.8]					0
T1B5_NODE_42_235	T1B5_NODE_42	107482	109185	1	53.8	0					-																	E																					0
T1B5_NODE_42_236	T1B5_NODE_42	109201	110031	1	53.1	0					Glutamine amidotransferase domain	K00820	AMG	glmS, GFPT; glutamine---fructose-6-phosphate transaminase (isomerizing) [EC:2.6.1.16]	1.2e-17	63.3	0.13	PF13522.6	Glutamine amidotransferase domain	3.6e-12	46.5	0.29	VOG00473	REFSEQ glutamine amidotransferase	4.4e-20	72.1	1.01	D									MER0458207	C44	MER0458207 - family C44 unassigned peptidases (Dehalogenimonas lykanthroporepellens) [C44.UPW]#C44#{peptidase unit: 2-194}~source YP_003759230~	FALSE	0.328	104	8.21e-23	Glutamine amidotransferase domain [PF13522.8]; Glutamine amidotransferases class-II [PF13230.8]		REFSEQ	Xu	REFSEQ putative amidotransferase; Xu	0
T1B5_NODE_42_237	T1B5_NODE_42	110044	111705	1	54.2	0					Glutamine amidotransferase domain	K00820	AMG	glmS, GFPT; glutamine---fructose-6-phosphate transaminase (isomerizing) [EC:2.6.1.16]	1.1e-20	73.4	0.13	PF13522.6	Glutamine amidotransferase domain	4.1e-11	43.1	0.29	VOG00473	REFSEQ glutamine amidotransferase	4e-22	78.8	1.01	D			YP_009168445.1	YP_009168445.1 putative amidotransferase [Citrobacter phage CVT22]	FALSE	0.237	69	5.13e-11	MER0178141	C44	MER0178141 - family C44 non-peptidase homologues (Idiomarina baltica) [C44.UNW]#C44#{peptidase unit: 2-236}~source ZP_01043631~	FALSE	0.212	68	2.21e-10	Glutamine amidotransferase domain [PF13522.8]		REFSEQ	Xu	REFSEQ putative amidotransferase; Xu	0
T1B5_NODE_42_238	T1B5_NODE_42	111723	112973	1	55.2	0					Phage phiEco32-like COOH.NH2 ligase-type 2							PF14395.6	Phage phiEco32-like COOH.NH2 ligase-type 2	3e-22	79	1						D																Phage phiEco32-like COOH.NH2 ligase-type 2 [PF14395.8]					0
T1B5_NODE_42_239	T1B5_NODE_42	112973	114079	1	56	0																	VOG02634	sp|A0KFE0|RIMK_AERHH Probable alpha-L-glutamate ligase	6.6e-14	51.4	1.09	E																					0
T1B5_NODE_532_1	T1B5_NODE_532	2	217	-1	46.3	0																						E																					0
T1B5_NODE_532_2	T1B5_NODE_532	359	1207	-1	44.4	0																						E																					0
T1B5_NODE_532_3	T1B5_NODE_532	1204	1866	-1	41.5	0																						E																					0
T1B5_NODE_532_4	T1B5_NODE_532	1866	2546	-1	44.8	0																						E																					0
T1B5_NODE_532_5	T1B5_NODE_532	2546	3511	-1	43.4	0																						E																					0
T1B5_NODE_532_6	T1B5_NODE_532	3533	4072	-1	48.1	0																						E																					0
T1B5_NODE_532_7	T1B5_NODE_532	4086	4418	-1	37.8	0					-																	E																					0
T1B5_NODE_532_8	T1B5_NODE_532	4431	4718	-1	44.8	0					-																	E																					0
T1B5_NODE_532_9	T1B5_NODE_532	4929	5996	-1	50.2	1	vog	VOG01470	9.8e-10	39.8	N-acetylmuramoyl-L-alanine amidase activity																	E			YP_009015338.1	YP_009015338.1 gp27 [Bacillus virus G]	FALSE	0.236	70	8.09e-12													0
T1B5_NODE_532_10	T1B5_NODE_532	6018	6509	-1	47.8	0																						E																					0
T1B5_NODE_532_11	T1B5_NODE_532	6524	7408	-1	49	0																						E																					0
T1B5_NODE_532_12	T1B5_NODE_532	7555	7761	-1	49.3	0																						E																					0
T1B5_NODE_532_13	T1B5_NODE_532	7783	8028	-1	44.3	0																						E																					0
T1B5_NODE_532_14	T1B5_NODE_532	8094	9491	-1	43.8	0					PFAM D12 class N6 adenine-specific DNA methyltransferase																	E																					0
T1B5_NODE_532_15	T1B5_NODE_532	9501	9677	-1	40.7	0																						E																					0
T1B5_NODE_532_16	T1B5_NODE_532	9695	9943	-1	39	0																						E																					0
T1B5_NODE_532_17	T1B5_NODE_532	10330	12723	-1	50.5	1	pfam_a	CBM_14	3.7e-17	64.1	-							PF01607.24	Chitin binding Peritrophin-A domain	9.2e-18	64.1	0						D																	CBM14 Modules of approx. 70 residues. The chitin-binding function has been demonstrated in several cases. These modules are found attached to a number of chitinase catalytic domains, but also in non-catalytic proteins either in isolation or as multiple repeats; chitin binding (EC IIa.chitin) [CBM14]; CBM14 Modules of approx. 70 residues. The chitin-binding function has been demonstrated in severa…				0
T1B5_NODE_532_18	T1B5_NODE_532	12756	14624	-1	45.5	1	vog	VOG01313	4.2e-11	43.9													VOG01300	sp|O31953|YONE_BACSU SPBc2 prophage-derived uncharacterized protein YonE	1.8e-16	59.8	2.15	E																					0
T1B5_NODE_532_19	T1B5_NODE_532	14635	16488	-1	46.9	1	vpfs	2061766007@rumenHiSeq_NODE_4171496_len_100837_cov_1_816377@_HiSeq_02547850	2.2e-59	203	-												VOG09810	sp|P17312|TERL_BPT4 Terminase, large subunit	2.5e-25	90	10	D			YP_008770747.1	YP_008770747.1 terminase large subunit [Bacillus phage Staley]	FALSE	0.276	201	1.43e-52								Terminase large subunit, T4likevirus-type, N-terminal [PF03237.17]; Phage Terminase [PF03354.17]		sp|Q05219|VG13_BPML5	Xu	sp|Q05219|VG13_BPML5 Gene 13 protein; Xu	0
T1B5_NODE_532_20	T1B5_NODE_532	16495	17157	-1	46.3	0																						E																					0
T1B5_NODE_532_21	T1B5_NODE_532	17582	18202	-1	44.1	0					Participates in transcription elongation, termination and antitermination	K05785		rfaH; transcriptional antiterminator RfaH	8.5e-16	57.6	0											D																Transcription termination factor nusG [PF02357.21]					0
T1B5_NODE_532_22	T1B5_NODE_532	18259	18747	-1	44.8	0																						E																					0
T1B5_NODE_532_23	T1B5_NODE_532	18767	19618	-1	48.1	0																						E																					0
T1B5_NODE_532_24	T1B5_NODE_532	19602	20171	-1	44.4	1	vog	VOG00957	6.1e-43	149.2	kinase activity												VOG00517	sp|Q7Y4Y9|DNMK_BPR69 Deoxynucleotide monophosphate kinase	3.6e-38	131.2	10	E			YP_007354515.1	YP_007354515.1 Deoxynucleotide monophosphate kinase [Acanthamoeba polyphaga moumouvirus]	FALSE	0.315	101	1.25e-23										sp|Q7Y4Y9|DNMK_BPR69	Xh	sp|Q7Y4Y9|DNMK_BPR69 Deoxynucleotide monophosphate kinase; Xh	0
T1B5_NODE_532_25	T1B5_NODE_532	20186	20467	-1	41.8	0																						E																					0
T1B5_NODE_532_26	T1B5_NODE_532	20464	21015	-1	43.3	0					Key enzyme in folate metabolism. Catalyzes an essential reaction for de novo glycine and purine synthesis, and for DNA precursor synthesis	K00287	AMG	DHFR, folA; dihydrofolate reductase [EC:1.5.1.3]	1.2e-50	172.4	2.17	PF00186.19	Dihydrofolate reductase	5.5e-46	156.1	2.15	VOG01033	sp|Q920D2|DYR_RAT Dihydrofolate reductase	1.1e-29	103.8	2.43	C	K00287	dihydrofolate reductase [EC:1.5.1.3]	YP_009783617.1	YP_009783617.1 putative dihydrofolate reductase [Bacillus phage B5S]	FALSE	0.423	117	5.06e-29								Dihydrofolate reductase [PF00186.21]					0
T1B5_NODE_532_27	T1B5_NODE_532	21012	21848	-1	42.3	0					Catalyzes the reductive methylation of 2'-deoxyuridine- 5'-monophosphate (dUMP) to 2'-deoxythymidine-5'-monophosphate (dTMP) while utilizing 5,10-methylenetetrahydrofolate (mTHF) as the methyl donor and reductant in the reaction, yielding dihydrofolate (DHF) as a by-product. This enzymatic reaction provides an intracellular de novo source of dTMP, an essential precursor for DNA biosynthesis	K00560		thyA, TYMS; thymidylate synthase [EC:2.1.1.45]	5e-128	427.1	3.96	PF00303.19	Thymidylate synthase	9.1e-117	388.8	3.79	VOG00688	sp|P00471|TYSY_BPT4 Thymidylate synthase	8.6e-119	395.7	10	C	K00560	thymidylate synthase [EC:2.1.1.45]	YP_001285862.1	YP_001285862.1 putative thymidylate synthase [Geobacillus virus E2]	FALSE	0.658	348	1.82e-107								Thymidylate synthase [PF00303.21]		sp|P00471|TYSY_BPT4	Xr	sp|P00471|TYSY_BPT4 Thymidylate synthase; Xr	0
T1B5_NODE_532_28	T1B5_NODE_532	21961	22230	-1	48.5	0																						E																					0
T1B5_NODE_532_29	T1B5_NODE_532	22252	22482	-1	51.9	0																						E																					0
T1B5_NODE_532_30	T1B5_NODE_532	22568	22852	-1	43.9	0																						E																					0
T1B5_NODE_532_31	T1B5_NODE_532	22834	23163	-1	41.8	0																						E																					0
T1B5_NODE_532_32	T1B5_NODE_532	23174	23392	-1	46.6	0																						E																					0
T1B5_NODE_532_33	T1B5_NODE_532	23394	23642	-1	42.2	0																						E																					0
T1B5_NODE_532_34	T1B5_NODE_532	23623	23856	-1	44	0																						E																					0
T1B5_NODE_532_35	T1B5_NODE_532	23941	24762	-1	45.4	0																						E																					0
T1B5_NODE_532_36	T1B5_NODE_532	24844	25164	-1	44.5	0					MazG nucleotide pyrophosphohydrolase domain protein																	D																MazG nucleotide pyrophosphohydrolase domain [PF03819.19]					0
T1B5_NODE_532_37	T1B5_NODE_532	25285	25560	-1	42.4	0																						E																					0
T1B5_NODE_532_38	T1B5_NODE_532	25569	25940	-1	42.7	0																						E																					0
T1B5_NODE_532_39	T1B5_NODE_532	25909	26571	-1	46.3	0					HNH endonuclease	K09952		csn1, cas9; CRISPR-associated endonuclease Csn1 [EC:3.1.-.-]	8.8e-12	44.1	0.01	PF14279.6	HNH endonuclease	1.6e-16	59.8	0.42	VOG01755	REFSEQ HNH endonuclease	1.5e-23	83.1	0.95	C	K07451	5-methylcytosine-specific restriction enzyme A [EC:3.1.21.-]	YP_004508638.1	YP_004508638.1 HNH endonuclease [Synechococcus phage S-CRM01]	FALSE	0.304	91	1.06e-19								HNH endonuclease [PF14279.8]; HNH endonuclease [PF13395.8]; HNH endonuclease [PF01844.25]		REFSEQ	Xu	REFSEQ HNH endonuclease; Xu	0
T1B5_NODE_532_40	T1B5_NODE_532	26670	27023	-1	45.5	0																						E																					0
T1B5_NODE_532_41	T1B5_NODE_532	27039	27326	-1	46.2	0																						E																					0
T1B5_NODE_532_42	T1B5_NODE_532	27323	27847	-1	51	0																						E																					0
T1B5_NODE_532_43	T1B5_NODE_532	27848	28192	-1	54.2	0																						E																					0
T1B5_NODE_532_44	T1B5_NODE_532	28222	31143	-1	49	0																						E																					0
T1B5_NODE_532_45	T1B5_NODE_532	31145	31813	-1	45.3	0																						E																					0
T1B5_NODE_532_46	T1B5_NODE_532	31817	32266	-1	37.8	0																						E																					0
T1B5_NODE_532_47	T1B5_NODE_532	32333	33073	-1	45.1	0																						E																					0
T1B5_NODE_532_48	T1B5_NODE_532	33126	33494	-1	46.3	0																						E																					0
T1B5_NODE_532_49	T1B5_NODE_532	33549	33782	-1	43.6	0																						E																					0
T1B5_NODE_532_50	T1B5_NODE_532	33776	33937	-1	44.4	0																						E																					0
T1B5_NODE_532_51	T1B5_NODE_532	33968	34576	-1	46.3	0																						E																					0
T1B5_NODE_532_52	T1B5_NODE_532	34586	35263	-1	45	0																						E																					0
T1B5_NODE_532_53	T1B5_NODE_532	35304	35720	-1	44.6	0																						E																					0
T1B5_NODE_532_54	T1B5_NODE_532	35722	35988	-1	44.9	0																						E																					0
T1B8_NODE_1233_1	T1B8_NODE_1233	3	1181	1	34.7	0																						E																					0
T1B8_NODE_1233_2	T1B8_NODE_1233	1183	1551	1	37.4	0																						E																					0
T1B8_NODE_1233_3	T1B8_NODE_1233	1605	2129	1	35.4	0																						E																					0
T1B8_NODE_1233_4	T1B8_NODE_1233	2131	2409	1	28.3	0																						E																					0
T1B8_NODE_1233_5	T1B8_NODE_1233	2409	2633	1	28	0																						E																					0
T1B8_NODE_1233_6	T1B8_NODE_1233	2967	3521	1	41.6	0																						E																					0
T1B8_NODE_1233_7	T1B8_NODE_1233	4183	4767	1	42.2	0																						E																					0
T1B8_NODE_1233_8	T1B8_NODE_1233	4776	5066	1	41.6	0																						E																					0
T1B8_NODE_1233_9	T1B8_NODE_1233	5104	5268	1	34.5	0																						E																					0
T1B8_NODE_1233_10	T1B8_NODE_1233	5910	6116	1	30.9	0																						E																					0
T1B8_NODE_1233_11	T1B8_NODE_1233	6219	6449	1	30.3	0																						E																					0
T1B8_NODE_1233_12	T1B8_NODE_1233	6446	6817	1	28.2	0																						E																					0
T1B8_NODE_1233_13	T1B8_NODE_1233	6954	7493	1	24.8	1	vpfs	2061766007_rumenHiSeq_NODE_2742690_len_143829_cov_2_603084_HiSeq_25657030_2065225709	3.7e-26	94.3	YopX protein							PF09643.10	YopX protein	3.1e-18	65.7	2.75	VOG09910	sp|O34401|YOPX_BACSU SPBc2 prophage-derived uncharacterized protein YopX	2e-25	88.8	6.75	D			YP_009218053.1	YP_009218053.1 YopX-like protein (endogenous virus) [Clostridium phage phiCT19406C]	FALSE	0.259	66	9.22e-12								YopX protein [PF09643.12]		sp|O34401|YOPX_BACSU	Xu	sp|O34401|YOPX_BACSU SPbeta prophage-derived uncharacterized protein YopX; Xu	0
T1B8_NODE_1233_14	T1B8_NODE_1233	7644	7844	1	27.4	0																						E																					0
T1B8_NODE_1233_15	T1B8_NODE_1233	7841	8011	1	33.3	0																						E																					0
T1B8_NODE_1233_16	T1B8_NODE_1233	8008	8289	1	34	0																						E																					0
T1B8_NODE_1233_17	T1B8_NODE_1233	8286	8513	1	34.2	0																						E																					0
T1B8_NODE_1233_18	T1B8_NODE_1233	8569	9000	1	34.3	0																						E																					0
T1B8_NODE_1233_19	T1B8_NODE_1233	8997	9827	1	31.3	0																						D																Putative amidoligase enzyme [PF12224.10]					0
T1B8_NODE_1233_20	T1B8_NODE_1233	9820	10779	1	31	0																						D																Glutamine amidotransferase domain [PF13522.8]					0
T1B8_NODE_1233_21	T1B8_NODE_1233	10906	11337	1	33.1	0																						E																					0
T1B8_NODE_1233_22	T1B8_NODE_1233	11334	12239	1	34.2	0																						D																Putative amidoligase enzyme [PF12224.10]					0
T1B8_NODE_1233_23	T1B8_NODE_1233	12247	13200	1	33.1	0																						D																Glutamine amidotransferase domain [PF13522.8]					1
T1B8_NODE_1233_24	T1B8_NODE_1233	13197	13493	1	27.9	0																						E																					0
T1B8_NODE_1233_25	T1B8_NODE_1233	13490	14263	1	35.5	0																	VOG02634	sp|A0KFE0|RIMK_AERHH Probable alpha-L-glutamate ligase	1.1e-20	73.3	1.09	E																		sp|A0KFE0|RIMK_AERHH	Xh	sp|A0KFE0|RIMK_AERHH Probable alpha-L-glutamate ligase; Xh	0
T1B8_NODE_1233_26	T1B8_NODE_1233	14285	14479	1	44.6	0																						E																					0
T1B8_NODE_1233_27	T1B8_NODE_1233	14553	14900	1	37.4	0																						E																					0
T1B8_NODE_1233_28	T1B8_NODE_1233	14897	15070	1	32.2	0																						E																					0
T1B8_NODE_1233_29	T1B8_NODE_1233	15387	15554	1	19.6	0																						E																					0
T1B8_NODE_1233_30	T1B8_NODE_1233	15551	15826	1	32.6	0																						E																					0
T1B8_NODE_1233_31	T1B8_NODE_1233	15889	16584	1	27.9	0					Belongs to the N(4) N(6)-methyltransferase family	K00571		E2.1.1.72; site-specific DNA-methyltransferase (adenine-specific) [EC:2.1.1.72]	1.7e-49	168.7	3.81	PF01555.18	DNA methylase	2.5e-41	141.5	5.1	VOG00102	sp|P29538|MTH1_HAEPA Modification methylase HpaI	5.4e-52	176.2	10	C	K00571	site-specific DNA-methyltransferase (adenine-specific) [EC:2.1.1.72]	YP_004323987.1	YP_004323987.1 DNA adenine methylase [Synechococcus phage Syn19]	FALSE	0.305	120	1.63e-29								DNA methylase [PF01555.20]		sp|P14243|MTC9_CITFR	Xh;Xp	sp|P14243|MTC9_CITFR Modification methylase Cfr9I; XhXp	0
T1B8_NODE_1233_32	T1B8_NODE_1233	16604	18793	1	37.9	1	ko	K18942	1.3e-93	316.5	SMART DNA-directed DNA polymerase B	K02319		pol; DNA polymerase, archaea type [EC:2.7.7.7]	4.1e-156	521.1	2.28	PF00136.21	DNA polymerase family B	4.1e-54	183.7	1.65	VOG00109	sp|Q38087|DPOL_BPR69 DNA-directed DNA polymerase	2.1e-114	383	10	D			YP_007378996.1	YP_007378996.1 DNA polymerase [Halovirus HVTV-1]	FALSE	0.228	226	7.01e-60								DNA polymerase family B [PF00136.23]; DNA polymerase family B, exonuclease domain [PF03104.21]; RNase_H superfamily [PF13482.8]; Predicted 3'-5' exonuclease related to the exonuclease domain of PolB [PF10108.11]		sp|Q38087|DPOL_BPR69	Xh;Xr	sp|Q38087|DPOL_BPR69 DNA-directed DNA polymerase; XhXr	0
T1B8_NODE_1233_33	T1B8_NODE_1233	18769	20121	1	35.8	1	vog	VOG00151	2.2e-100	339	DNA methylase	K00571		E2.1.1.72; site-specific DNA-methyltransferase (adenine-specific) [EC:2.1.1.72]	1.9e-63	214.7	3.81	PF01555.18	DNA methylase	8.2e-41	139.9	5.1	VOG00119	sp|A6WWI2|MTB1_OCHA4 Modification methylase BabI	5.5e-84	282.7	3.44	C	K00571	site-specific DNA-methyltransferase (adenine-specific) [EC:2.1.1.72]	YP_009965025.1	YP_009965025.1 DNA methylase [Mycobacterium phage Majeke]	FALSE	0.384	278	3.34e-80								DNA methylase [PF01555.20]		sp|A6WWI2|MTB1_OCHA4	Xh;Xr	sp|A6WWI2|MTB1_OCHA4 Modification methylase BabI; XhXr	0
T1B8_NODE_1233_34	T1B8_NODE_1233	20136	21029	1	41.3	1	vog	VOG00921	1.2e-42	147.9	nucleic acid binding												VOG00614	sp|P00581|DPOL_BPT7 DNA-directed DNA polymerase	1.5e-41	142.1	7.11	D			YP_009225606.1	YP_009225606.1 exonuclease [Pseudoalteromonas phage H101]	FALSE	0.272	98	3.88e-21								RNase_H superfamily [PF13482.8]		sp|P00581|DPOL_BPT7	Xh;Xr	sp|P00581|DPOL_BPT7 DNA-directed DNA polymerase; XhXr	0
T1B8_NODE_1233_35	T1B8_NODE_1233	21030	21335	1	24.5	0					MazG nucleotide pyrophosphohydrolase domain																	D																MazG nucleotide pyrophosphohydrolase domain [PF03819.19]					0
T1B8_NODE_1233_36	T1B8_NODE_1233	21337	21681	1	37.7	0																						D																Domain of unknown function (DUF5664) [PF18909.2]					0
T1B8_NODE_1233_37	T1B8_NODE_1233	21742	22887	1	36.7	0																						E																					0
T1B8_NODE_1233_38	T1B8_NODE_1233	22884	22973	1	25.6	0																						E																					0
T1B8_NODE_1233_39	T1B8_NODE_1233	22994	23509	1	36	0																						E																					0
T1B8_NODE_1233_40	T1B8_NODE_1233	23525	23866	1	29.8	0																						E																					0
T1B8_NODE_1233_41	T1B8_NODE_1233	23868	24476	1	34	1	vog	VOG00733	1.9e-24	88.5	Belongs to the helicase family. UvrD subfamily	K19465		MGME1, DDK1; mitochondrial genome maintenance exonuclease 1 [EC:3.1.-.-]	5.3e-13	48.6	0.96						VOG01402	REFSEQ hypothetical protein	3.6e-28	98.3	6.56	E			YP_004324371.1	YP_004324371.1 exonuclease [Synechococcus phage S-SSM7]	FALSE	0.294	72	1.68e-13										REFSEQ	Xu	REFSEQ hypothetical protein; Xu	0
T1B8_NODE_1233_42	T1B8_NODE_1233	24502	24774	1	31.1	0																						E																					0
T1B8_NODE_1233_43	T1B8_NODE_1233	24847	25059	1	29.6	0																						E																					0
T1B8_NODE_9743_1	T1B8_NODE_9743	2	871	-1	54.5	1	vpfs	YP_004286250@NC_015210	5.5e-24	86.3	Terminase RNaseH-like domain												VOG19851	REFSEQ putative terminase large subunit	2.3e-80	270.5	1	D			YP_007002073.1	YP_007002073.1 putative terminase large subunit [Brucella phage Pr]	FALSE	0.554	148	2.8e-38								Terminase large subunit, T4likevirus-type, N-terminal [PF03237.17]					0
T1B8_NODE_9743_2	T1B8_NODE_9743	887	1618	-1	52.9	0					self proteolysis							PF13385.6	Concanavalin A-like lectin/glucanases superfamily	4e-12	46.4	1.04	VOG00287	REFSEQ hypothetical protein	8.2e-29	100	1.2	D			YP_007674373.1	YP_007674373.1 hypothetical protein SWZG_00008 [Synechococcus phage S-SKS1]	FALSE	0.339	118	1.13e-28	MER0881538	M43B	MER0881538 - subfamily M43B non-peptidase homologues () [M43.UNB]#M43B#{peptidase unit: 4101-4247}~source R9TM25~	FALSE	0.32	61	7.91e-09	Concanavalin A-like lectin/glucanases superfamily [PF13385.8]					0
T1B8_NODE_9743_3	T1B8_NODE_9743	1621	1983	-1	54.3	0																						E																					0
T1B8_NODE_9743_4	T1B8_NODE_9743	2064	2240	1	55.4	0																						E																					0
T1B8_NODE_9743_5	T1B8_NODE_9743	2705	3133	-1	57.1	0																						E																					0
T1B8_NODE_9743_6	T1B8_NODE_9743	3130	3342	-1	53.1	0																						E																					0
T1B8_NODE_9743_7	T1B8_NODE_9743	3857	4171	1	53.3	0																						E																					0
T1B8_NODE_9743_8	T1B8_NODE_9743	4572	4742	1	55	0																						E																					0
T1B8_NODE_9743_9	T1B8_NODE_9743	4742	4831	1	52.2	0																						E																					0
T1B8_NODE_9743_10	T1B8_NODE_9743	4898	5140	1	55.1	0																						E																					0
T1B8_NODE_9743_11	T1B8_NODE_9743	5137	5376	1	55.4	0																						E																					0
T1B8_NODE_9743_12	T1B8_NODE_9743	5453	5707	1	54.1	0																						E																					0
T1B8_NODE_9743_13	T1B8_NODE_9743	5704	6108	1	54.1	1	vog	VOG00270	8.5e-17	63.1	-												VOG00268	sp|P07693|ADOM_BPT3 S-adenosyl-L-methionine hydrolase	4.6e-16	58.9	1.65	E																		sp|P07693|ADOM_BPT3	Xp;Xh	sp|P07693|ADOM_BPT3 S-adenosyl-L-methionine hydrolase; XhXp	0
T1B8_NODE_9743_14	T1B8_NODE_9743	6159	6347	1	52.4	0																						E																					0
T1B8_NODE_9743_15	T1B8_NODE_9743	6423	6662	1	52.9	1	vpfs	3300001866@JGI24729J20445_1000117@JGI24729J20445_1000117109	2.4e-12	48.8																		E																					0
T1B8_NODE_9743_16	T1B8_NODE_9743	6659	6946	1	50.7	0																						E																					0
T1B8_NODE_9743_17	T1B8_NODE_9743	6943	7605	1	52.5	0																						E																					0
T1B8_NODE_9743_18	T1B8_NODE_9743	7612	7887	1	54.3	0																						E																					0
T1B8_NODE_9743_19	T1B8_NODE_9743	8081	8842	1	53	0																						E																					0
T1B8_NODE_9743_20	T1B8_NODE_9743	8839	9030	1	46.9	0																						E																					0
T1B8_NODE_9743_21	T1B8_NODE_9743	9034	9258	1	51.1	0																						E																					0
T1B8_NODE_9743_22	T1B8_NODE_9743	9255	9494	1	53.3	0																						E																					0
T1B8_NODE_9743_23	T1B8_NODE_9743	9622	9744	1	45.5	0																						E																					0
T1B8_NODE_9743_24	T1B8_NODE_9743	9892	10209	1	53.1	0																						E																					0
T1B8_NODE_9743_25	T1B8_NODE_9743	10216	10608	1	55.7	0																						E																					0
T1B8_NODE_1979_1	T1B8_NODE_1979	3	407	1	57	0																						E																					0
T1B8_NODE_1979_2	T1B8_NODE_1979	407	742	1	53.6	0																						E																					0
T1B8_NODE_1979_3	T1B8_NODE_1979	742	2061	1	56.3	0																						E																					0
T1B8_NODE_1979_4	T1B8_NODE_1979	2061	4307	1	55.8	0																						E																					0
T1B8_NODE_1979_5	T1B8_NODE_1979	4436	4570	1	48.9	1	vog	VOG03952	2.9e-21	77	-												VOG03830	REFSEQ hypothetical protein	1e-20	73.3	1.45	E																		REFSEQ	Xu	REFSEQ hypothetical protein; Xu	0
T1B8_NODE_1979_6	T1B8_NODE_1979	4691	4855	1	49.7	0																						E																					0
T1B8_NODE_1979_7	T1B8_NODE_1979	4927	5493	-1	60.5	0																						E																					1
T1B8_NODE_1979_8	T1B8_NODE_1979	5850	6344	-1	59.6	0																						E																					0
T1B8_NODE_1979_9	T1B8_NODE_1979	6331	6786	-1	61.8	0																						E																					0
T1B8_NODE_1979_10	T1B8_NODE_1979	6779	6925	-1	49.7	0																						E																					0
T1B8_NODE_1979_11	T1B8_NODE_1979	6956	7408	-1	59.4	1	vog	VOG00742	1.7e-08	36.6	magnesium ion binding							PF05866.11	Endodeoxyribonuclease RusA	7.8e-13	49	2.13	VOG00098	sp|Q9MCN8|RUSA_BPHK7 Crossover junction endodeoxyribonuclease rusA	2.2e-10	40.9	10	C	K01160	crossover junction endodeoxyribonuclease RusA [EC:3.1.21.10]														Endodeoxyribonuclease RusA [PF05866.13]					0
T1B8_NODE_1979_12	T1B8_NODE_1979	7389	7613	-1	52.4	0																						E																					0
T1B8_NODE_1979_13	T1B8_NODE_1979	7677	7886	-1	59.5	0																						E																					0
T1B8_NODE_1979_14	T1B8_NODE_1979	7883	8080	-1	59.1	0																						E																					0
T1B8_NODE_1979_15	T1B8_NODE_1979	8082	8258	-1	50.8	0																						E																					0
T1B8_NODE_1979_16	T1B8_NODE_1979	8263	8451	-1	57.7	0																						E																					0
T1B8_NODE_1979_17	T1B8_NODE_1979	8465	8770	-1	55.9	0																						E																					0
T1B8_NODE_1979_18	T1B8_NODE_1979	8795	9070	-1	53.3	0																						E																					0
T1B8_NODE_1979_19	T1B8_NODE_1979	9384	9737	-1	52.8	0																						E																					0
T1B8_NODE_1979_20	T1B8_NODE_1979	9737	9964	-1	48.2	0																						E																					0
T1B8_NODE_1979_21	T1B8_NODE_1979	9977	10420	-1	52.5	0					HNH endonuclease							PF01844.23	HNH endonuclease	6.5e-12	45.3	1.1	VOG00789	REFSEQ HNH endonuclease domain protein	2.4e-15	57	0.56	D																HNH endonuclease [PF14279.8]; HNH endonuclease [PF13395.8]; HNH endonuclease [PF01844.25]					0
T1B8_NODE_1979_22	T1B8_NODE_1979	10543	10713	-1	42.7	0																						E																					0
T1B8_NODE_1979_23	T1B8_NODE_1979	10706	11029	-1	60.2	0					-																	E																		REFSEQ	Xu	REFSEQ hypothetical protein; Xu	0
T1B8_NODE_1979_24	T1B8_NODE_1979	11104	11328	-1	55.6	0																						E																					0
T1B8_NODE_1979_25	T1B8_NODE_1979	11444	11686	-1	53.1	0																						E																					0
T1B8_NODE_1979_26	T1B8_NODE_1979	11683	12393	-1	57.1	0					-																	E																					0
T1B8_NODE_1979_27	T1B8_NODE_1979	12486	12731	-1	52	0																						E																					0
T1B8_NODE_1979_28	T1B8_NODE_1979	12724	12996	-1	62.3	0																						E																					0
T1B8_NODE_1979_29	T1B8_NODE_1979	12993	13265	-1	63	0																						E																					0
T1B8_NODE_1979_30	T1B8_NODE_1979	13258	13482	-1	63.1	0																						E																					0
T1B8_NODE_1979_31	T1B8_NODE_1979	13479	13799	-1	62.9	0																						E																					0
T1B8_NODE_1979_32	T1B8_NODE_1979	13828	14043	-1	58.3	0																						E																					0
T1B8_NODE_1979_33	T1B8_NODE_1979	14040	14342	-1	53.8	1	vog	VOG00094	5.3e-05	25.2																		E																					0
T1B8_NODE_1979_34	T1B8_NODE_1979	14339	14503	-1	58.2	0																						E																					0
T1B8_NODE_1979_35	T1B8_NODE_1979	14500	14682	-1	51.4	0																						E																					0
T1B8_NODE_1979_36	T1B8_NODE_1979	15309	15569	-1	60.2	0																						E																					0
T1B8_NODE_1979_37	T1B8_NODE_1979	15571	15744	1	47.7	0																						E																					0
T1B8_NODE_1979_38	T1B8_NODE_1979	15778	16344	1	52.4	1	vpfs	YP_007010971@NC_019545	7.4e-20	73.3	Terminase small subunit	K07474		xtmA; phage terminase small subunit	1.6e-11	44.7	2.24						VOG02869	sp|P68928|TERS_BPSF6 Terminase small subunit	6.3e-12	46.4	6.92	C	K07474	phage terminase small subunit	YP_007348914.1	YP_007348914.1 putative terminase, small subunit [Edwardsiella phage MSW-3]	FALSE	0.309	63	9.97e-11								Terminase small subunit [PF03592.18]		sp|P68928|TERS_BPSF6	Xr	sp|P68928|TERS_BPSF6 Terminase small subunit; Xr	0
T1B8_NODE_1979_39	T1B8_NODE_1979	16546	16863	1	54.1	0																						E																					0
T1B8_NODE_8338_1	T1B8_NODE_8338	3	155	-1	52.3	0					HicB family																	E																					0
T1B8_NODE_8338_2	T1B8_NODE_8338	157	636	-1	55.8	0																						E																					0
T1B8_NODE_8338_3	T1B8_NODE_8338	641	892	-1	54	0																						E																					0
T1B8_NODE_8338_4	T1B8_NODE_8338	896	1126	-1	55.8	0																						E																					0
T1B8_NODE_8338_5	T1B8_NODE_8338	1131	2414	-1	57.6	0					tRNA-splicing ligase RtcB	K14415		RTCB, rtcB; tRNA-splicing ligase RtcB (3'-phosphate/5'-hydroxy nucleic acid ligase) [EC:6.5.1.8]	2.6e-141	472.7	0.78	PF01139.17	tRNA-splicing ligase RtcB	1e-118	396.8	0.78	VOG01100	sp|P46850|RTCB_ECOLI RNA-splicing ligase RtcB	5.2e-115	384.5	2.89	C	K14415	tRNA-splicing ligase RtcB (3'-phosphate/5'-hydroxy nucleic acid ligase) [EC:6.5.1.8]	YP_009004840.1	YP_009004840.1 putative RtcB-like protein [Erwinia phage Ea35-70]	TRUE	0.512	409	9.19e-126								tRNA-splicing ligase RtcB [PF01139.19]		sp|P46850|RTCB_ECOLI	Xh;Xr	sp|P46850|RTCB_ECOLI RNA-splicing ligase RtcB; XhXr	0
T1B8_NODE_8338_6	T1B8_NODE_8338	2429	2572	-1	49.3	0																						E																					0
T1B8_NODE_8338_7	T1B8_NODE_8338	2578	2808	-1	53.7	0																						E																					0
T1B8_NODE_8338_8	T1B8_NODE_8338	2812	3480	-1	56.5	1	vog	VOG00320	2.1e-19	71.2	RNA ligase							PF09414.10	RNA ligase	4.6e-14	52.7	1.87	VOG00323	sp|P32277|RLIG2_BPT4 RNA ligase 2	9.5e-22	77.4	10	D																RNA ligase [PF09414.12]		sp|P32277|RLIG2_BPT4	Xh	sp|P32277|RLIG2_BPT4 RNA ligase 2; Xh	0
T1B8_NODE_8338_9	T1B8_NODE_8338	3683	3799	-1	58.1	0																						E																					0
T1B8_NODE_8338_10	T1B8_NODE_8338	3809	4036	-1	53.5	0																						E																					0
T1B8_NODE_8338_11	T1B8_NODE_8338	4026	4262	-1	54	0																						E																					0
T1B8_NODE_8338_12	T1B8_NODE_8338	4294	4593	-1	50.7	0																						E																					0
T1B8_NODE_8338_13	T1B8_NODE_8338	4622	4714	-1	50.5	0																						E																					0
T1B8_NODE_8338_14	T1B8_NODE_8338	4727	5380	-1	56.4	0					HNH endonuclease																	D																HNH endonuclease [PF14279.8]					0
T1B8_NODE_8338_15	T1B8_NODE_8338	5390	5881	-1	54.3	0					-												VOG00247	sp|P13309|Y06D_BPT4 Uncharacterized 17.5 kDa protein in tk-vs intergenic region	1.9e-16	60.2	10	D			YP_008239419.1	YP_008239419.1 hypothetical protein SP058_00075 [Salmonella phage FSL SP-058]	FALSE	0.414	123	1.12e-31								Macro domain [PF01661.23]					0
T1B8_NODE_8338_16	T1B8_NODE_8338	5878	6201	-1	53.7	0																						E																					0
T1B8_NODE_8338_17	T1B8_NODE_8338	6198	6485	-1	60.4	0					-																	E																					0
T1B8_NODE_8338_18	T1B8_NODE_8338	6497	7240	-1	56.2	1	vog	VOG00499	6e-20	73.4	Domain of unknown function (DUF4326)							PF14216.6	Domain of unknown function (DUF4326)	1.6e-13	50.8	1.95	VOG00493	sp|P32279|Y14A_BPT4 Uncharacterized 12.4 kDa protein in nrdA-td intergenic region	1.8e-17	63.1	6.82	D																Domain of unknown function (DUF4326) [PF14216.8]					0
T1B8_NODE_8338_19	T1B8_NODE_8338	7316	7579	-1	55.3	0																						E																					0
T1B8_NODE_8338_20	T1B8_NODE_8338	7576	7986	-1	54.3	0					CRISPR (clustered regularly interspaced short palindromic repeat) is an adaptive immune system that provides protection against mobile genetic elements (viruses, transposable elements and conjugative plasmids). CRISPR clusters contain spacers, sequences complementary to antecedent mobile elements, and target invading nucleic acids. CRISPR clusters are transcribed and processed into CRISPR RNA (cr…							PF14279.6	HNH endonuclease	9e-12	44.3	0.42						D																HNH endonuclease [PF14279.8]; HNH endonuclease [PF13395.8]					0
T1B8_NODE_8338_21	T1B8_NODE_8338	7986	8111	-1	59.5	0																						E																					0
T1B8_NODE_8338_22	T1B8_NODE_8338	8114	8338	-1	55.1	0																						E																					0
T1B8_NODE_8338_23	T1B8_NODE_8338	8418	8927	-1	57.3	0																						E																					0
T1B8_NODE_8338_24	T1B8_NODE_8338	8938	9609	-1	56.4	0																						E																					0
T1B8_NODE_8338_25	T1B8_NODE_8338	9639	10061	-1	55.1	0																						E																					0
T1B8_NODE_8338_26	T1B8_NODE_8338	10022	10201	-1	56.1	0																						E																					0
T1B8_NODE_8338_27	T1B8_NODE_8338	10213	10710	-1	54.6	1	vpfs	YP_004009690@NC_014661	1.7e-08	35.4	DNA mediated transformation																	E																					0
T1B8_NODE_10886_1	T1B8_NODE_10886	54	491	-1	50.7	0																						E																					0
T1B8_NODE_10886_2	T1B8_NODE_10886	542	961	-1	49.5	0																						E																					0
T1B8_NODE_10886_3	T1B8_NODE_10886	963	1361	-1	51.1	0																						E																					0
T1B8_NODE_10886_4	T1B8_NODE_10886	1362	1568	-1	48.8	0																						E																					0
T1B8_NODE_10886_5	T1B8_NODE_10886	1565	1894	-1	50	1	vpfs	YP_005098078@NC_016762	6.7e-06	28.5																		E																					0
T1B8_NODE_10886_6	T1B8_NODE_10886	1891	2247	-1	51	0																						E																					0
T1B8_NODE_10886_7	T1B8_NODE_10886	2258	2602	-1	49.6	1	vog	VOG00122	1.1e-11	46.5													VOG00106	sp|Q7Y5D9|FIBL2_BPT5 L-shaped tail fiber protein p132	4.2e-12	46.1	3.23	E																					0
T1B8_NODE_10886_8	T1B8_NODE_10886	2599	5808	-1	49	0																						E																					0
T1B8_NODE_10886_9	T1B8_NODE_10886	5798	6355	-1	57.5	0					PFAM Uncharacterised protein family (UPF0153)												VOG01620	REFSEQ hypothetical protein	2.3e-12	46.7	0.29	C	K06940	uncharacterized protein																			0
T1B8_NODE_10886_10	T1B8_NODE_10886	6360	7898	-1	58.2	0																						E																					0
T1B8_NODE_10886_11	T1B8_NODE_10886	7972	8427	-1	59	1	vog	VOG10030	1.9e-20	75.4	-												VOG03414	REFSEQ hypothetical protein	2e-18	66.5	4.77	E			YP_009958671.1	YP_009958671.1 hypothetical protein I5H53_gp022 [Mycobacterium phage Kingsley]	FALSE	0.341	63	4.89e-11													0
T1B8_NODE_10886_12	T1B8_NODE_10886	8431	9333	-1	50.9	-1	pfam_a	MAF_flag10	6.8e-15	57.1	-							PF01973.18	Protein of unknown function DUF115	1.7e-15	57.1	0						D																Protein of unknown function DUF115 [PF01973.20]					0
T1B8_NODE_10886_13	T1B8_NODE_10886	9324	9935	-1	52.1	0																						E																					0
T1B8_NODE_999_1	T1B8_NODE_999	3	455	1	68	0																						E																					0
T1B8_NODE_999_2	T1B8_NODE_999	645	1430	-1	63.1	0																						E																					0
T1B8_NODE_999_3	T1B8_NODE_999	1420	3669	-1	61.6	1	vpfs	YP_512269@NC_007804	4.6e-191	638.6	-												VOG04095	REFSEQ hypothetical protein	5.1e-178	593.3	0.95	E			YP_007517711.1	YP_007517711.1 putative tail tubular protein B [Pelagibacter phage HTVC010P]	TRUE	0.301	382	1.34e-111										sp|P03747|TUBE2_BPT7	Xs;Xp;Xr	sp|P03747|TUBE2_BPT7 Tail tubular protein gp12; XpXrXs	0
T1B8_NODE_999_4	T1B8_NODE_999	3669	4286	-1	58.6	1	vpfs	3300000558@Draft_10103252@Draft_101032523	4.1e-45	155.5	-												VOG03548	REFSEQ hypothetical protein	4.6e-32	111.2	1.09	E			YP_024931.1	YP_024931.1 hypothetical protein BcepC6B_gp11 [Burkholderia virus BcepC6B]	FALSE	0.385	127	2.42e-32													0
T1B8_NODE_999_5	T1B8_NODE_999	4372	4875	-1	63.1	0																						E			YP_007517708.1	YP_007517708.1 hypothetical protein I900_gp10 [Pelagibacter phage HTVC010P]	FALSE	0.407	120	2.23e-30													0
T1B8_NODE_999_6	T1B8_NODE_999	4984	5892	-1	62.3	1	vpfs	3300000116@DelMOSpr2010_c10000223@DelMOSpr2010_100002239	1.6e-75	255.8	-												VOG02562	REFSEQ hypothetical protein	6.8e-60	202.7	0.5	D			YP_007517707.1	YP_007517707.1 putative major capsid protein [Pelagibacter phage HTVC010P]	FALSE	0.403	211	1.86e-59								Phage capsid protein [PF19821.1]		REFSEQ	Xu	REFSEQ hypothetical protein; Xu	0
T1B8_NODE_999_7	T1B8_NODE_999	6065	7000	-1	63.7	1	vog	VOG04221	7.9e-20	73.7	-												VOG04123	REFSEQ hypothetical protein	1.9e-20	73.9	0.75	E			YP_007517705.1	YP_007517705.1 hypothetical protein I900_gp07 [Pelagibacter phage HTVC010P]	FALSE	0.261	92	4.63e-19										REFSEQ	Xu	REFSEQ hypothetical protein; Xu	0
T1B8_NODE_999_8	T1B8_NODE_999	6972	7292	-1	57	1	vpfs	YP_007517704@NC_020481	2.4e-13	51.5																		E																					0
T1B8_NODE_999_9	T1B8_NODE_999	7276	8889	-1	62.2	1	vog	VOG02580	1.2e-84	286.5	Bacteriophage head to tail connecting protein							PF12236.8	Bacteriophage head to tail connecting protein	3.6e-133	444.4	1.99	VOG03064	sp|P03728|PORTL_BPT7 Portal protein	5.3e-85	285.7	8.02	D			YP_007517703.1	YP_007517703.1 head-tail connector protein [Pelagibacter phage HTVC010P]	FALSE	0.38	332	2.05e-97								Bacteriophage head to tail connecting protein [PF12236.10]		sp|P03728|PORTL_BPT7	Xs;Xp;Xr	sp|P03728|PORTL_BPT7 Portal protein; XpXrXs	0
T1B8_NODE_999_10	T1B8_NODE_999	8893	9141	-1	71.1	0																						E																					0
T1B8_NODE_999_11	T1B8_NODE_999	9152	10663	-1	62.6	1	pfam_a	Terminase_6	4.8e-25	90.4	DNA packaging protein gp2							PF03237.15	Terminase-like family	1.2e-25	90.4	2.85	VOG00381	sp|P54308|TERL_BPSPP Terminase, large subunit gp2	5.2e-47	160.4	8.34	E			YP_003344921.1	YP_003344921.1 TerL [Xylella phage Xfas53]	FALSE	0.449	343	1.06e-101										sp|P39786|XTMB_BACSU	Xr	sp|P39786|XTMB_BACSU PBSX phage terminase large subunit; Xr	0
T1B8_NODE_999_12	T1B8_NODE_999	10650	11219	-1	59.5	0																						E																					0
T1B8_NODE_999_13	T1B8_NODE_999	11234	11515	-1	61	0																						E																					0
T1B8_NODE_999_14	T1B8_NODE_999	11512	11817	-1	51.6	0																						E																					0
T1B8_NODE_999_15	T1B8_NODE_999	11814	12029	-1	59.7	0																						E																					0
T1B8_NODE_999_16	T1B8_NODE_999	12173	12688	-1	69.6	1	vog	VOG00067	3.8e-13	51.6													VOG00065	sp|Q38441|YOR5_BPSPP Uncharacterized 10.3 kDa protein in GP2-GP6 intergenic region	1.3e-14	54.2	7.1	E																					0
T1B8_NODE_999_17	T1B8_NODE_999	12654	12941	-1	59.7	0																						E																					0
T1B8_NODE_999_18	T1B8_NODE_999	12928	13212	-1	55.8	1	vog	VOG00067	6.7e-31	109.9	-												VOG00065	sp|Q38441|YOR5_BPSPP Uncharacterized 10.3 kDa protein in GP2-GP6 intergenic region	6.8e-29	100.3	7.1	D			YP_009959964.1	YP_009959964.1 hypothetical protein I5H65_gp091 [Mycobacterium phage Minnie]	FALSE	0.483	80	5.39e-18								PGDYG protein [PF14083.8]		sp|Q38441|YOR5_BPSPP	Xu	sp|Q38441|YOR5_BPSPP Uncharacterized 10.3 kDa protein in GP2-GP6 intergenic region; Xu	0
T1B8_NODE_999_19	T1B8_NODE_999	14540	14707	1	60.7	0					-																	E																					0
T1B8_NODE_999_20	T1B8_NODE_999	14771	14965	1	62.6	0																						E																					0
T1B8_NODE_999_21	T1B8_NODE_999	15044	15268	1	62.2	0																						E																					0
T1B8_NODE_999_22	T1B8_NODE_999	15337	15558	1	56.3	0																						E																					0
T1B8_NODE_999_23	T1B8_NODE_999	15555	15770	1	63.9	0																						E																					0
T1B8_NODE_999_24	T1B8_NODE_999	15840	16070	1	67.5	0																						E																					0
T1B8_NODE_999_25	T1B8_NODE_999	16162	16401	1	68.3	0																						E																					0
T1B8_NODE_999_26	T1B8_NODE_999	16559	16810	1	59.5	0																						E																					0
T1B8_NODE_999_27	T1B8_NODE_999	16941	17315	1	58.4	0																						E																					0
T1B8_NODE_999_28	T1B8_NODE_999	17312	17812	1	62.1	0																						E																					0
T1B8_NODE_999_29	T1B8_NODE_999	17812	18867	1	64.9	0					-												VOG24542	REFSEQ hypothetical protein	3.6e-20	72.6	0.05	E			YP_007010953.1	YP_007010953.1 hypothetical protein F494_gp32 [Deep-sea thermophilic phage D6E]	FALSE	0.263	68	2.47e-11										REFSEQ	Xu	REFSEQ hypothetical protein; Xu	0
T1B8_NODE_999_30	T1B8_NODE_999	18867	19118	1	62.3	0					Represses a number of genes involved in the response to DNA damage (SOS response), including recA and lexA. In the presence of single-stranded DNA, RecA interacts with LexA causing an autocatalytic cleavage which disrupts the DNA-binding part of LexA, leading to derepression of the SOS regulon and eventually DNA repair																	D																LexA DNA binding domain [PF01726.18]					0
T1B8_NODE_999_31	T1B8_NODE_999	19151	20356	1	63.8	1	vog	VOG00460	1.3e-66	227.7	AAA domain	K19171		dndD; DNA sulfur modification protein DndD	9.8e-18	63.9	0.26	PF13476.6	AAA domain	1.1e-11	45.6	1.11	VOG00461	REFSEQ hypothetical protein	4.5e-63	214	1.35	D			YP_009126070.1	YP_009126070.1 recombinational DNA repair ATPase [Arthrobacter phage vB_ArtM-ArV1]	FALSE	0.357	242	8.96e-69								AAA domain [PF13476.8]; RecF/RecN/SMC N terminal domain [PF02463.21]					0
T1B8_NODE_999_32	T1B8_NODE_999	20346	20594	1	63.1	0																						E																					0
T1B8_NODE_999_33	T1B8_NODE_999	20591	21232	1	54.4	0																						E																					0
T1B8_NODE_999_34	T1B8_NODE_999	21704	21937	1	56.4	1	vog	VOG11186	1.5e-21	79.2	-												VOG11350	REFSEQ hypothetical protein	1e-21	77.7	0.87	E			YP_164271.1	YP_164271.1 hypothetical protein F116p07 [Pseudomonas virus F116]	FALSE	0.484	79	4.65e-18										REFSEQ	Xu	REFSEQ hypothetical protein; Xu	0
T1B8_NODE_999_35	T1B8_NODE_999	22472	22876	1	61	0																						E																					0
T1B8_NODE_999_36	T1B8_NODE_999	22870	23289	1	62.4	0																						E																					0
T1B8_NODE_999_37	T1B8_NODE_999	23286	23528	1	71.2	0																						E																					0
T1B8_NODE_999_38	T1B8_NODE_999	23530	23748	1	53	0																						E																					0
T1B8_NODE_999_39	T1B8_NODE_999	23901	24785	1	64.7	0					Protein of unknown function (DUF1376)							PF07120.11	Protein of unknown function (DUF1376)	1.2e-19	70.3	0.24						D																Protein of unknown function (DUF1376) [PF07120.13]					0
T1B8_NODE_999_40	T1B8_NODE_999	24769	25071	1	60.7	0																						E																					0
T1B8_NODE_999_41	T1B8_NODE_999	25071	25175	1	57.1	0																						E																					0
T1B8_NODE_999_42	T1B8_NODE_999	25172	25339	1	62.5	0																						E																					0
T1B8_NODE_999_43	T1B8_NODE_999	25584	25772	1	59.8	0																						E																					0
T1B8_NODE_999_44	T1B8_NODE_999	25769	26188	1	60.7	0																						E																					0
T1B8_NODE_999_45	T1B8_NODE_999	26181	26408	1	59.2	0																						E																					0
T1B8_NODE_999_46	T1B8_NODE_999	26401	27081	1	63.1	0																						E																					0
T1B8_NODE_999_47	T1B8_NODE_999	27023	27385	1	65.6	1	vog	VOG00742	2.2e-15	59.2	Endonuclease that resolves Holliday junction intermediates made during homologous genetic recombination and DNA repair. Exhibits sequence and structure-selective cleavage of four-way DNA junctions, where it introduces symmetrical nicks in two strands of the same polarity at the 5' side of dinucleotides. Corrects the defects in genetic recombination and DNA repair associated with inactivation of r…												VOG00098	sp|Q9MCN8|RUSA_BPHK7 Crossover junction endodeoxyribonuclease rusA	2.7e-10	40.6	10	C	K01160	crossover junction endodeoxyribonuclease RusA [EC:3.1.21.10]																sp|Q9MCN8|RUSA_BPHK7	Xr	sp|Q9MCN8|RUSA_BPHK7 Crossover junction endodeoxyribonuclease rusA; Xr	0
T1B8_NODE_999_48	T1B8_NODE_999	27369	28178	-1	64.8	0																						E																					0
T1B8_NODE_999_49	T1B8_NODE_999	28183	28413	-1	61.5	0					Domain of unknown function (DUF1508)																	D																Domain of unknown function (DUF1508) [PF07411.14]					0
T1B8_NODE_999_50	T1B8_NODE_999	28413	28736	-1	59	0																						E																					0
T1B8_NODE_999_51	T1B8_NODE_999	28733	28972	-1	55.4	0																						E																					0
T1B8_NODE_999_52	T1B8_NODE_999	28983	30140	-1	58.4	1	vpfs	2199352001@TB18AUG2009E_c15@TB18AUG2009E_00022990	5.2e-16	59	-												VOG02262	REFSEQ hypothetical protein	6.5e-18	65.2	0.13	E			YP_008320305.1	YP_008320305.1 hypothetical protein N386_gp43 [Puniceispirillum phage HMO-2011]	FALSE	0.456	101	1.63e-21										REFSEQ	Xu	REFSEQ hypothetical protein; Xu	0
T1B8_NODE_999_53	T1B8_NODE_999	30140	31945	-1	58.7	0					Collagen triple helix repeat (20 copies)																	E																					0
T1B8_NODE_999_54	T1B8_NODE_999	31956	32483	-1	58.3	0																						E																					0
T1B8_NODE_999_55	T1B8_NODE_999	32485	32727	-1	64.2	0																						E																					0
T1B8_NODE_999_56	T1B8_NODE_999	32732	34039	-1	63.2	1	vpfs	YP_007517721@NC_020481	1.9e-19	71.4	outer membrane												VOG01105	REFSEQ tail fiber protein	4.9e-20	71.8	1.24	D			YP_007237194.1	YP_007237194.1 putative tail spike protein [Pseudomonas phage AF]	FALSE	0.362	108	1.19e-23								Phage T7 tail fibre protein [PF03906.16]					0
T1B8_NODE_999_57	T1B8_NODE_999	34047	37436	-1	57.6	1	vpfs	YP_005097994@NC_016761	2.6e-06	27.9	-												VOG00533	sp|P03726|EXLYS_BPT7 Peptidoglycan transglycosylase gp16	5.6e-42	144.1	7.34	E			YP_007001989.1	YP_007001989.1 hypothetical protein F365_gp38 [Escherichia phage TL-2011b]	FALSE	0.185	188	1.15e-46										sp|P03726|EXLYS_BPT7	Xs;Xp;Xh;Xr	sp|P03726|EXLYS_BPT7 Peptidoglycan transglycosylase gp16; XhXpXrXs	0
T1B8_NODE_999_58	T1B8_NODE_999	37440	40004	-1	58.1	0																						E																					0
T1B8_NODE_999_59	T1B8_NODE_999	40004	40513	-1	71	1	vpfs	YP_005097991@NC_016761	5e-14	54.4	-												VOG02280	REFSEQ hypothetical protein	3.6e-10	40.1	0.54	E																					0
T1B8_NODE_999_60	T1B8_NODE_999	40506	40724	-1	61.2	0																						E																					0
T1B8_NODE_999_61	T1B8_NODE_999	40736	41596	-1	63.2	0																						E																					0
T1B8_NODE_1223_1	T1B8_NODE_1223	6	1112	-1	40.3	1	vpfs	3300001580@Draft_10000222@Draft_1000022210	1.1e-33	118.4	-																	E			YP_009151474.1	YP_009151474.1 capsid protein [Bacillus phage Pascal]	FALSE	0.204	74	5.13e-13													0
T1B8_NODE_1223_2	T1B8_NODE_1223	1129	1950	-1	36.7	0																						E																					0
T1B8_NODE_1223_3	T1B8_NODE_1223	1966	2313	-1	33.3	0																						E																					0
T1B8_NODE_1223_4	T1B8_NODE_1223	2316	4358	-1	38.7	1	vog	VOG02758	7.3e-39	135.6	translation initiation factor activity												VOG02486	sp|A0MZE1|PORTL_BPN4 Probable portal protein	6.5e-38	130.3	3.2	E																		sp|A0MZE1|PORTL_BPN4	Xp;Xs;Xh;Xr	sp|A0MZE1|PORTL_BPN4 Probable portal protein; XhXpXrXs	0
T1B8_NODE_1223_5	T1B8_NODE_1223	4470	6077	1	39.3	1	vpfs	3300001450@JGI24006J15134_10000101@JGI24006J15134_1000010178	3.9e-104	351.4	-												VOG09810	sp|P17312|TERL_BPT4 Terminase, large subunit	3.1e-35	122.4	10	D			NP_835653.1	NP_835653.1 large terminase protein [Rhodothermus phage RM378]	FALSE	0.225	138	9.5e-33								Terminase large subunit, T4likevirus-type, N-terminal [PF03237.17]		sp|P17312|TERL_BPT4	Xh;Xr	sp|P17312|TERL_BPT4 Terminase, large subunit; XhXr	0
T1B8_NODE_1223_6	T1B8_NODE_1223	6095	6685	1	41.3	0					Methyltransferase domain	K05303		K05303; O-methyltransferase [EC:2.1.1.-]	2.2e-46	158.4	0.09	PF05711.11	Macrocin-O-methyltransferase (TylF)	7.8e-41	139.7	0.02	VOG00945	sp|Q49492|MYCF_MICGR Mycinamicin III 3''-O-methyltransferase	1.7e-20	72.9	0.73	C	K05303	O-methyltransferase [EC:2.1.1.-]	NP_048409.1	NP_048409.1 hypothetical protein PBCV1_A061L [Paramecium bursaria Chlorella virus 1]	FALSE	0.334	99	7.52e-23								Macrocin-O-methyltransferase (TylF) [PF05711.13]		REFSEQ	Xu	REFSEQ glycosyltransferase; Xu	0
T1B8_NODE_1223_7	T1B8_NODE_1223	6678	6866	1	41.3	0																						E																					0
T1B8_NODE_1223_8	T1B8_NODE_1223	6863	7075	-1	42.3	0																						E																					0
T1B8_NODE_1223_9	T1B8_NODE_1223	7235	7447	-1	40.8	0																						E																					0
T1B8_NODE_1223_10	T1B8_NODE_1223	7440	7778	-1	36.3	0																						E																					0
T1B8_NODE_1223_11	T1B8_NODE_1223	8001	8246	-1	41.1	0																						E																					0
T1B8_NODE_1223_12	T1B8_NODE_1223	8243	8470	-1	40.4	0																						E																					0
T1B8_NODE_1223_13	T1B8_NODE_1223	9169	9519	-1	37	0																						E																					0
T1B8_NODE_1223_14	T1B8_NODE_1223	9582	9773	-1	44.8	0																						E																					0
T1B8_NODE_1223_15	T1B8_NODE_1223	10131	10592	-1	40.7	1	pfam_a	GP3_package	2.2e-09	39.3	DNA-packaging protein gp3																	D																DNA-packaging protein gp3 [PF16677.7]					0
T1B8_NODE_1223_16	T1B8_NODE_1223	10630	10794	-1	45.5	0																						E																					0
T1B8_NODE_1223_17	T1B8_NODE_1223	11026	11208	1	33.3	0																						E																					0
T1B8_NODE_1223_18	T1B8_NODE_1223	11238	11810	1	30	0																						E																					0
T1B8_NODE_1223_19	T1B8_NODE_1223	12062	12256	1	34.9	0																						E																					0
T1B8_NODE_1223_20	T1B8_NODE_1223	12331	12639	1	43	1	vog	VOG00094	3.7e-12	48.2													VOG00072	sp|P14107|Y8K6_BPP22 Uncharacterized 8.6 kDa protein in ral-gp17 intergenic region	1e-12	47.9	2.29	E																					0
T1B8_NODE_1223_21	T1B8_NODE_1223	12661	12873	1	29.1	0																						E																					0
T1B8_NODE_1223_22	T1B8_NODE_1223	13411	13590	1	33.9	0																						E																					0
T1B8_NODE_1223_23	T1B8_NODE_1223	13620	13745	1	32.5	0																						E																					0
T1B8_NODE_1223_24	T1B8_NODE_1223	13881	14171	1	35.4	0																						E																					0
T1B8_NODE_1223_25	T1B8_NODE_1223	14308	14433	1	42.1	0																						E																					0
T1B8_NODE_1223_26	T1B8_NODE_1223	14430	14663	1	43.2	0																						E																					0
T1B8_NODE_1223_27	T1B8_NODE_1223	14663	15481	1	36.9	1	vog	VOG00733	1e-08	36.7													VOG01402	REFSEQ hypothetical protein	1.1e-11	44.4	6.56	E																		REFSEQ	Xu	REFSEQ hypothetical protein; Xu	0
T1B8_NODE_1223_28	T1B8_NODE_1223	15495	15686	1	26	0																						E																					0
T1B8_NODE_1223_29	T1B8_NODE_1223	15688	16254	1	37.4	0																						E																					0
T1B8_NODE_1223_30	T1B8_NODE_1223	16398	16754	1	34.5	1	pfam_a	DUF1064	4e-13	51.6	Protein of unknown function (DUF1064)							PF06356.11	Protein of unknown function (DUF1064)	8.2e-14	51.6	0.56						D			YP_001686850.1	YP_001686850.1 phage protein [Azospirillum phage Cd]	FALSE	0.385	74	1.7e-15								Protein of unknown function (DUF1064) [PF06356.13]		REFSEQ	Xu	REFSEQ DUF1064 domain-containing protein; Xu	0
T1B8_NODE_1223_31	T1B8_NODE_1223	16782	17177	1	35.6	0					-																	E																					0
T1B8_NODE_1223_32	T1B8_NODE_1223	17177	17656	1	37.1	0																						E																					0
T1B8_NODE_1223_33	T1B8_NODE_1223	17983	18216	1	35	0																						E																					0
T1B8_NODE_1223_34	T1B8_NODE_1223	18204	19130	1	38.1	0																						E																					0
T1B8_NODE_1223_35	T1B8_NODE_1223	19130	19363	1	32.9	0																						E																					0
T1B8_NODE_1223_36	T1B8_NODE_1223	19363	19608	1	39.8	0																						E																					0
T1B8_NODE_1223_37	T1B8_NODE_1223	19608	19790	1	40.4	0																						E																		REFSEQ	Xu	REFSEQ hypothetical protein; Xu	0
T1B8_NODE_1223_38	T1B8_NODE_1223	19832	20101	1	30.4	0																						E																					0
T1B8_NODE_1223_39	T1B8_NODE_1223	20117	20296	1	43.3	0																						E																					0
T1B8_NODE_1223_40	T1B8_NODE_1223	20293	20565	1	37	0					-																	E																					0
T1B8_NODE_1223_41	T1B8_NODE_1223	20582	20812	1	33.3	0																						E																					0
T1B8_NODE_1223_42	T1B8_NODE_1223	21235	21795	1	38	1	vog	VOG01107	6.2e-22	80.5	HNH endonuclease												VOG01444	sp|P03795|Y28_BPT7 Protein 2.8	1.4e-19	70.4	1.86	D			YP_007392923.1	YP_007392923.1 hypothetical protein H390_gp34 [Xanthomonas citri phage CP2]	FALSE	0.462	83	2.57e-17								HNH endonuclease [PF13392.8]		REFSEQ	Xu	REFSEQ hypothetical protein; Xu	0
T1B8_NODE_1223_43	T1B8_NODE_1223	22123	22383	1	37.5	0																						E																					0
T1B8_NODE_1223_44	T1B8_NODE_1223	22383	22574	1	34.9	0																						E																					0
T1B8_NODE_1223_45	T1B8_NODE_1223	22571	22837	1	37.5	0																						E																					0
T1B8_NODE_1223_46	T1B8_NODE_1223	23180	23518	1	41	0												PF18066.1	Phage ABA sandwich domain	2.1e-13	50.4	1						D																Phage ABA sandwich domain [PF18066.3]					0
T1B8_NODE_1223_47	T1B8_NODE_1223	23515	23628	1	24.6	0																						E																					0
T1B8_NODE_1223_48	T1B8_NODE_1223	23625	24080	1	34.6	0					Staphylococcal nuclease homologue	K01174		nuc; micrococcal nuclease [EC:3.1.31.1]	1.7e-15	56.7	0.74						VOG01047	REFSEQ hypothetical protein	4.4e-19	68.1	4.24	D			YP_009507557.1	YP_009507557.1 nuclease [Heterosigma akashiwo virus 01]	FALSE	0.317	62	9.11e-11								Staphylococcal nuclease homologue [PF00565.19]					0
T1B8_NODE_1223_49	T1B8_NODE_1223	24064	24276	1	36.2	0																						E																					0
T1B8_NODE_1223_50	T1B8_NODE_1223	24283	24453	-1	31.6	0																						E																					0
T1B8_NODE_1223_51	T1B8_NODE_1223	24453	25145	-1	36.4	0																						E																					0
T1B8_NODE_1223_52	T1B8_NODE_1223	25175	25876	1	35	1	vog	VOG09529	3.7e-06	29.1	HNH endonuclease							PF13392.6	HNH endonuclease	1.4e-15	56.4	7.58	VOG00130	REFSEQ HNH endonuclease	1.6e-17	63.8	0.99	D			YP_009219680.1	YP_009219680.1 HNH endonuclease [Staphylococcus phage IME-SA4]	FALSE	0.318	66	2.33e-11								HNH endonuclease [PF13392.8]		REFSEQ	Xu	REFSEQ HNH endonuclease; Xu	0
T1B8_NODE_1223_53	T1B8_NODE_1223	25817	26071	-1	40.4	0																						E																					0
T1B8_NODE_1223_54	T1B8_NODE_1223	26071	27135	-1	40.1	0					protein secretion												VOG00293	sp|P07067|FIB37_BPT2 Long tail fiber protein p37	7.2e-27	93.8	1	D			YP_009213539.1	YP_009213539.1 hypothetical protein AVU42_gp027 [Prochlorococcus phage P-TIM68]	FALSE	0.378	81	1.85e-15								Chaperone of endosialidase [PF13884.8]					0
T1B8_NODE_1223_55	T1B8_NODE_1223	27171	28712	-1	41.4	0																						E																					0
T1B8_NODE_1223_56	T1B8_NODE_1223	28712	30658	-1	37.2	0																						E																					0
T1B8_NODE_1223_57	T1B8_NODE_1223	30660	31988	-1	41.6	0																						E																					0
T1B8_NODE_1223_58	T1B8_NODE_1223	31993	32208	-1	35.2	0																						E																					0
T1B8_NODE_1223_59	T1B8_NODE_1223	32215	32565	-1	36.5	0																						E																					0
T1B8_NODE_1223_60	T1B8_NODE_1223	32565	33419	-1	40.6	0																						E																					0
T1B8_NODE_1223_61	T1B8_NODE_1223	33429	33794	-1	34.2	0																						E																					0
T1B8_NODE_340_1	T1B8_NODE_340	3	842	1	53.2	0					glycosyl transferase family 8																	D																Nucleotide-diphospho-sugar transferase [PF03407.18]					0
T1B8_NODE_340_2	T1B8_NODE_340	835	1839	1	53.1	0					Catalyzes the conversion of GDP-D-mannose to GDP-4- dehydro-6-deoxy-D-mannose	K01711	AMG	gmd, GMDS; GDPmannose 4,6-dehydratase [EC:4.2.1.47]	4.2e-152	508	0.08	PF16363.5	GDP-mannose 4,6 dehydratase	4.9e-116	387.4	0.21	VOG00074	sp|Q9EQC1|3BHS7_MOUSE 3 beta-hydroxysteroid dehydrogenase type 7	3.9e-60	203.2	3.53	C	K01711	GDPmannose 4,6-dehydratase [EC:4.2.1.47]	YP_009778373.1	YP_009778373.1 GDP-D-mannose 4,6-dehydratase [Synechococcus phage ACG-2014f]	FALSE	0.541	340	1.46e-103								GDP-mannose 4,6 dehydratase [PF16363.7]; NAD dependent epimerase/dehydratase family [PF01370.23]; RmlD substrate binding domain [PF04321.19]; 3-beta hydroxysteroid dehydrogenase/isomerase family [PF01073.21]; Polysaccharide biosynthesis protein [PF02719.17]; Male sterility protein [PF07993.14]		sp|P27830|RMLB2_ECOLI	Xh	sp|P27830|RMLB2_ECOLI dTDP-glucose 4,6-dehydratase 2; Xh	0
T1B8_NODE_340_3	T1B8_NODE_340	1832	2764	1	57.8	0					Catalyzes the two-step NADP-dependent conversion of GDP- 4-dehydro-6-deoxy-D-mannose to GDP-fucose, involving an epimerase and a reductase reaction	K02377	AMG	TSTA3, fcl; GDP-L-fucose synthase [EC:1.1.1.271]	2.1e-105	352.6	0.12	PF01370.21	NAD dependent epimerase/dehydratase family	8.7e-57	192	0.59	VOG00074	sp|Q9EQC1|3BHS7_MOUSE 3 beta-hydroxysteroid dehydrogenase type 7	1.9e-49	168.1	3.53	C	K02377	GDP-L-fucose synthase [EC:1.1.1.271]	YP_007674419.1	YP_007674419.1 GDP-L-fucose synthase [Synechococcus phage S-SKS1]	FALSE	0.429	237	1.46e-68								GDP-mannose 4,6 dehydratase [PF16363.7]; NAD dependent epimerase/dehydratase family [PF01370.23]; RmlD substrate binding domain [PF04321.19]; 3-beta hydroxysteroid dehydrogenase/isomerase family [PF01073.21]; Polysaccharide biosynthesis protein [PF02719.17]		sp|P27830|RMLB2_ECOLI	Xh	sp|P27830|RMLB2_ECOLI dTDP-glucose 4,6-dehydratase 2; Xh	0
T1B8_NODE_340_4	T1B8_NODE_340	2818	3252	1	47.4	0																						E																					0
T1B8_NODE_340_5	T1B8_NODE_340	3502	3684	1	56.3	0																						E																					0
T1B8_NODE_340_6	T1B8_NODE_340	3927	4505	1	52.8	0																						E																					0
T1B8_NODE_340_7	T1B8_NODE_340	4636	4881	1	45.9	0					Peptidase S24-like	K07729		K07729; putative transcriptional regulator	5.1e-11	42.2	2.41	PF01381.22	Helix-turn-helix	2.7e-13	49.4	5.99	VOG02771	sp|P03034|RPC1_LAMBD Repressor protein cI	2.2e-14	53.9	10	D																Helix-turn-helix [PF01381.24]; Helix-turn-helix domain [PF12844.9]; Helix-turn-helix domain [PF13560.8]; Helix-turn-helix domain [PF13744.8]; Putative antitoxin of bacterial toxin-antitoxin system, YdaS/YdaT [PF15943.7]					0
T1B8_NODE_340_8	T1B8_NODE_340	5015	5917	1	56.9	0					chromosome segregation	K03497		parB, spo0J; ParB family transcriptional regulator, chromosome partitioning protein	2.9e-21	76.1	1.4	PF02195.18	ParB-like nuclease domain	2.4e-13	49.8	0.65	VOG01110	REFSEQ hypothetical protein	7.8e-15	54.7	1.42	C	K03497	ParB family transcriptional regulator, chromosome partitioning protein	YP_239764.1	YP_239764.1 ParB N-terminal domain-containing protein [Staphylococcus virus 85]	FALSE	0.289	88	7.54e-18								ParB-like nuclease domain [PF02195.20]		REFSEQ	Xu	REFSEQ hypothetical protein; Xu	0
T1B8_NODE_340_9	T1B8_NODE_340	5892	6260	1	48.8	0																						E																					0
T1B8_NODE_340_10	T1B8_NODE_340	6460	7449	1	58.2	0																						E																		sp|P22877|INTR_SACER	Xh;Xr	sp|P22877|INTR_SACER Integrase; XhXr	0
T1B8_NODE_340_11	T1B8_NODE_340	7453	7668	1	56.5	0																						E																					0
T1B8_NODE_340_12	T1B8_NODE_340	7672	8259	1	53.1	0					-																	E																					0
T1B8_NODE_340_13	T1B8_NODE_340	8252	8878	1	49.1	0																						E																					0
T1B8_NODE_340_14	T1B8_NODE_340	8880	9785	1	49.7	0					PFAM D12 class N6 adenine-specific DNA methyltransferase	K06223		dam; DNA adenine methylase [EC:2.1.1.72]	4.8e-52	177.3	2.63	PF02086.15	D12 class N6 adenine-specific DNA methyltransferase	8.8e-23	80.9	2.58	VOG00314	sp|P29347|MTS1_STRSA Modification methylase StsI	1.1e-30	106.1	10	C	K06223	DNA adenine methylase [EC:2.1.1.72]	YP_007677302.1	YP_007677302.1 DNA adenine methylase [Synechococcus phage S-SSM4]	FALSE	0.232	82	6.69e-16								D12 class N6 adenine-specific DNA methyltransferase [PF02086.17]		sp|P12427|DMA_BPT2	Xp;Xh;Xr	sp|P12427|DMA_BPT2 DNA adenine methylase; XhXpXr	0
T1B8_NODE_340_15	T1B8_NODE_340	9882	10097	1	58.8	0																						E																					0
T1B8_NODE_340_16	T1B8_NODE_340	10110	10292	1	49.7	0																						E																					0
T1B8_NODE_340_17	T1B8_NODE_340	10323	10529	1	44.9	0					Could accelerate the degradation of some genes transcripts potentially through selective RNA binding	K03563		csrA; carbon storage regulator	1.6e-21	76	0.07	PF02599.16	Global regulator protein family	4.2e-23	80.7	0.07	VOG03742	sp|C4K832|CSRA_HAMD5 Translational regulator CsrA	3.3e-15	56	0.47	C	K03563	carbon storage regulator														Global regulator protein family [PF02599.18]					0
T1B8_NODE_340_18	T1B8_NODE_340	10547	12238	1	55	1	vog	VOG00637	3.9e-111	374.7	helicase activity	K14440		SMARCAL1, HARP; SWI/SNF-related matrix-associated actin-dependent regulator of chromatin subfamily A-like protein 1 [EC:3.6.4.12]	7.8e-50	169.6	2.79	PF00176.23	SNF2 family N-terminal domain	2.9e-28	98.3	1.61	VOG00523	sp|Q9T1Q7|VP41_BPAPS Putative protein p41	9.6e-94	314.6	10	D			YP_006546319.1	YP_006546319.1 SNF2-related protein [Thermoanaerobacterium phage THSA-485A]	FALSE	0.348	306	1.91e-88								SNF2-related domain [PF00176.25]; Type III restriction enzyme, res subunit [PF04851.17]		sp|P04308|ETF1_VACCW	Xh;Xs	sp|P04308|ETF1_VACCW Early transcription factor 70 kDa subunit; XhXs	0
T1B8_NODE_340_19	T1B8_NODE_340	12264	12668	1	48.1	0					-																	E																					0
T1B8_NODE_340_20	T1B8_NODE_340	12661	13164	1	54	0																						E																					0
T1B8_NODE_340_21	T1B8_NODE_340	13257	14060	1	56	0					-																	E																		REFSEQ	Xu	REFSEQ hypothetical protein; Xu	0
T1B8_NODE_340_22	T1B8_NODE_340	14116	14463	1	52	0																						E																					0
T1B8_NODE_340_23	T1B8_NODE_340	14497	15999	1	55.2	0					Bifunctional DNA primase/polymerase, N-terminal							PF09250.11	Bifunctional DNA primase/polymerase, N-terminal	8.2e-28	97.4	1.34	VOG10365	REFSEQ hypothetical protein	8.3e-25	87.5	3.72	D			YP_009785516.1	YP_009785516.1 DNA primase [Caulobacter phage Seuss]	FALSE	0.22	68	5.64e-11								Bifunctional DNA primase/polymerase, N-terminal [PF09250.13]; Primase C terminal 1 (PriCT-1) [PF08708.13]		REFSEQ	Xu	REFSEQ DNA primase/polymerase; Xu	0
T1B8_NODE_340_24	T1B8_NODE_340	16011	16220	1	46.7	0																						E																					0
T1B8_NODE_340_25	T1B8_NODE_340	16317	17447	1	56.2	0					ParB-like nuclease domain	K03497		parB, spo0J; ParB family transcriptional regulator, chromosome partitioning protein	4.5e-13	49.1	1.4	PF05063.14	MT-A70	2e-30	105.6	0.51	VOG03076	sp|P43641|MTMU_MYCSP Modification methylase MunI	1.7e-45	154.8	1.33	C	K03497	ParB family transcriptional regulator, chromosome partitioning protein	YP_009220246.1	YP_009220246.1 DNA Methyltransferase [Phormidium phage MIS-PhV1A]	FALSE	0.414	153	8.2e-39								MT-A70 [PF05063.16]; ParB-like nuclease domain [PF02195.20]		sp|P43641|MTMU_MYCSP	Xp;Xh	sp|P43641|MTMU_MYCSP Modification methylase MunI; XhXp	0
T1B8_NODE_340_26	T1B8_NODE_340	17540	17734	1	48.7	0																						E																					0
T1B8_NODE_340_27	T1B8_NODE_340	17807	18013	1	53.6	0																						E																					0
T1B8_NODE_340_28	T1B8_NODE_340	18017	18274	1	50	1	vog	VOG00434	6.2e-11	44.3	-																	E																		REFSEQ	Xu	REFSEQ hypothetical protein; Xu	0
T1B8_NODE_340_29	T1B8_NODE_340	18432	19145	1	56.9	-1	pfam_b	Pfam-B_9806	6.9e-08	34.1	with chaperone activity ATP-binding	K03696		clpC; ATP-dependent Clp protease ATP-binding subunit ClpC	8.7e-50	169.6	0.03	PF02861.20	Clp amino terminal domain, pathogenicity island component	2.6e-34	116.8	0.02						D			YP_002225128.1	YP_002225128.1 gp251 [Mycobacterium phage Myrna]	FALSE	0.427	151	5.46e-40								Clp amino terminal domain, pathogenicity island component [PF02861.22]		REFSEQ	Xu	REFSEQ gp251; Xu	0
T1B8_NODE_340_30	T1B8_NODE_340	19180	21669	1	53.3	0					PFAM UvrD REP helicase	K03657		uvrD, pcrA; DNA helicase II / ATP-dependent DNA helicase PcrA [EC:3.6.4.12]	7.7e-47	160	0.41	PF00580.21	UvrD/REP helicase N-terminal domain	5.2e-17	62	0.16	VOG03317	sp|F1ND48|FBH1_CHICK F-box DNA helicase 1	1.3e-37	129.3	1.26	D			YP_002300444.1	YP_002300444.1 gp34.33 [Bacillus virus SPO1]	FALSE	0.267	120	2.95e-26								UvrD-like helicase C-terminal domain [PF13361.8]; UvrD/REP helicase N-terminal domain [PF00580.23]; AAA domain [PF13245.8]; UvrD-like helicase C-terminal domain [PF13538.8]; AAA domain [PF13087.8]		REFSEQ	Xu	REFSEQ intein; Xu	0
T1B8_NODE_340_31	T1B8_NODE_340	21672	22124	1	49.9	1	vog	VOG00385	1.2e-15	59.5	VRR_NUC												VOG00399	sp|Q9T1Q4|VP44_BPAPS Putative nuclease p44	6.5e-15	54.8	10	E																		sp|Q9T1Q4|VP44_BPAPS	Xu	sp|Q9T1Q4|VP44_BPAPS Putative nuclease p44; Xu	0
T1B8_NODE_340_32	T1B8_NODE_340	22289	22633	1	52.5	1	vpfs	2124908028@beta3_all_NODE_1165_len_67461_cov_13_599798@beta3_all_00338630	5.1e-29	102.6	-												VOG01808	REFSEQ hypothetical protein	1.2e-13	50.5	4.46	D																Domain of unknown function (DUF4406) [PF14359.8]		REFSEQ	Xu	REFSEQ hypothetical protein; Xu	0
T1B8_NODE_340_33	T1B8_NODE_340	22840	23325	1	57	0																						E																					0
T1B8_NODE_340_34	T1B8_NODE_340	23447	24193	1	49.4	1	vog	VOG24449	1.2e-13	52.8	-												VOG24032	REFSEQ gp61	2.5e-14	52.8	0.26	E			YP_009963784.1	YP_009963784.1 hypothetical protein I5I02_gp086 [Mycobacterium phage Demsculpinboyz]	FALSE	0.366	63	4.43e-10										REFSEQ	Xu	REFSEQ hypothetical protein; Xu	0
T1B8_NODE_340_35	T1B8_NODE_340	24233	25660	1	57.3	1	vog	VOG09528	6.2e-25	90.2	Terminase RNaseH-like domain	K06909		xtmB; phage terminase large subunit	1.1e-18	67.2	4.5	PF03237.15	Terminase-like family	1.2e-13	50.9	2.85	VOG01647	REFSEQ terminase large subunit	5.9e-29	100.6	1	C	K06909	phage terminase large subunit	YP_007010601.1	YP_007010601.1 terminase large subunit [Acinetobacter phage YMC/09/02/B1251]	FALSE	0.319	108	2.44e-23								Phage terminase large subunit [PF04466.15]; Terminase large subunit, T4likevirus-type, N-terminal [PF03237.17]; Terminase RNaseH-like domain [PF17289.4]		sp|Q05219|VG13_BPML5	Xu	sp|Q05219|VG13_BPML5 Gene 13 protein; Xu	0
T1B8_NODE_340_36	T1B8_NODE_340	25829	25975	1	49.7	0																						E																					0
T1B8_NODE_340_37	T1B8_NODE_340	25985	26233	1	53.8	0																						E																					0
T1B8_NODE_340_38	T1B8_NODE_340	26296	26688	1	50.6	0																						E																					0
T1B8_NODE_340_39	T1B8_NODE_340	26685	26852	1	50.6	0																						E																					0
T1B8_NODE_340_40	T1B8_NODE_340	26868	27734	1	52.6	0					PFAM D12 class N6 adenine-specific DNA methyltransferase	K06223		dam; DNA adenine methylase [EC:2.1.1.72]	8.9e-55	186.3	2.63	PF02086.15	D12 class N6 adenine-specific DNA methyltransferase	4.9e-19	68.7	2.58	VOG00314	sp|P29347|MTS1_STRSA Modification methylase StsI	1.7e-32	112.1	10	C	K06223	DNA adenine methylase [EC:2.1.1.72]	YP_009785478.1	YP_009785478.1 adenine-specific DNA methyltransferase [Caulobacter phage Sansa]	FALSE	0.327	143	1.52e-36								D12 class N6 adenine-specific DNA methyltransferase [PF02086.17]		sp|P12427|DMA_BPT2	Xp;Xh;Xr	sp|P12427|DMA_BPT2 DNA adenine methylase; XhXpXr	0
T1B8_NODE_340_41	T1B8_NODE_340	27750	28109	1	53.9	0					Domain of unknown function (DUF4326)																	E																					0
T1B8_NODE_340_42	T1B8_NODE_340	28118	28357	1	50	0																						E																					0
T1B8_NODE_340_43	T1B8_NODE_340	28394	28744	1	57	0					-																	E																					0
T1B8_NODE_340_44	T1B8_NODE_340	28757	29692	1	56.3	0					Pfam:DUF5131							PF07505.11	Protein of unknown function (DUF5131)	4.7e-51	173.3	0.46	VOG12804	REFSEQ hypothetical protein	7.6e-51	172.9	0.83	D			YP_009217065.1	YP_009217065.1 hypothetical protein AV945_gp40 [Phormidium phage MIS-PhV1B]	FALSE	0.353	157	6.11e-41								Protein of unknown function (DUF5131) [PF07505.13]		REFSEQ	Xu	REFSEQ hypothetical protein; Xu	0
T1B8_NODE_340_45	T1B8_NODE_340	30156	30557	1	52.7	0					-												VOG24560	REFSEQ hypothetical protein	1.9e-16	60	0.05	E			YP_001467868.1	YP_001467868.1 hypothetical protein P23p15 [Thermus virus P23-45]	FALSE	0.354	69	1.8e-13										REFSEQ	Xu	REFSEQ hypothetical protein; Xu	0
T1B8_NODE_340_46	T1B8_NODE_340	30723	31217	1	60.4	0					DNA N-6-adenine-methyltransferase (Dam)												VOG01116	sp|P51715|YO13_BPHC1 Uncharacterized adenine-specific methylase	4.1e-38	130.4	6.05	D			YP_009209618.1	YP_009209618.1 DNA methylase [Mycobacterium phage Llama]	FALSE	0.564	169	2.16e-47								DNA N-6-adenine-methyltransferase (Dam) [PF05869.13]		sp|P51715|YO13_BPHC1	Xh	sp|P51715|YO13_BPHC1 Uncharacterized adenine-specific methylase; Xh	0
T1B8_NODE_340_47	T1B8_NODE_340	31246	31677	1	55.6	0																						E																					0
T1B8_NODE_340_48	T1B8_NODE_340	31820	32077	1	52.3	0																						E																					0
T1B8_NODE_340_49	T1B8_NODE_340	32128	32370	1	45.3	0																						E																					0
T1B8_NODE_340_50	T1B8_NODE_340	32374	32649	1	50.7	0																						E																					0
T1B8_NODE_340_51	T1B8_NODE_340	32731	32895	1	52.7	0																						E																					0
T1B8_NODE_340_52	T1B8_NODE_340	32968	33324	1	56.3	0																						E																					0
T1B8_NODE_340_53	T1B8_NODE_340	33388	33534	1	57.8	0																						E																					0
T1B8_NODE_340_54	T1B8_NODE_340	33548	33700	1	54.9	0																						E																					0
T1B8_NODE_340_55	T1B8_NODE_340	34005	34394	1	55.4	0																						E																					0
T1B8_NODE_340_56	T1B8_NODE_340	34594	35811	1	55.5	0					Trypsin-like serine protease							PF13365.6	Trypsin-like peptidase domain	5.1e-12	46.6	0.09						D																Trypsin-like peptidase domain [PF13365.8]					0
T1B8_NODE_340_57	T1B8_NODE_340	35808	35981	1	52.3	0																						E																					0
T1B8_NODE_340_58	T1B8_NODE_340	36065	36430	1	52.5	0																						E																					0
T1B8_NODE_340_59	T1B8_NODE_340	36430	37818	1	52.6	0					Putative transposase DNA-binding domain																	E																					0
T1B8_NODE_340_60	T1B8_NODE_340	38067	38639	1	51.5	0																						E																					0
T1B8_NODE_340_61	T1B8_NODE_340	39378	39635	1	59.7	0																						E																					0
T1B8_NODE_340_62	T1B8_NODE_340	39632	42991	1	54.3	1	vog	VOG00303	1.5e-41	145	Phage Mu protein F like protein							PF04860.12	Phage portal protein	2.4e-32	112.1	4.78	VOG01506	sp|P71385|Y1407_HAEIN Uncharacterized protein HI_1407	4.8e-39	133.8	5.02	D			YP_009100915.1	YP_009100915.1 putative minor capsid morphogenesis protein [Idiomarinaceae phage 1N2-2]	FALSE	0.212	112	1.29e-23								Phage portal protein [PF04860.14]; Phage Mu protein F like protein [PF04233.16]		sp|Q4Z9G3|PORTL_BPTWO	Xp;Xs;Xr	sp|Q4Z9G3|PORTL_BPTWO Probable portal protein; XpXrXs	0
T1B8_NODE_340_63	T1B8_NODE_340	42992	43117	1	49.2	0																						E																					0
T1B8_NODE_340_64	T1B8_NODE_340	43307	43480	1	55.7	0																						E																					0
T1B8_NODE_340_65	T1B8_NODE_340	43530	45065	1	56.6	1	ko	K06904	1.7e-15	59.3	peptidase activity	K06904		K06904; uncharacterized protein	2e-16	59.9	2.41						VOG03165	sp|Q6QGD7|PRO_BPT5 Prohead protease	5e-14	52.3	10	C	K06904	uncharacterized protein	YP_009909088.1	YP_009909088.1 major head protein [Stx2-converting phage Stx2a_WGPS2]	FALSE	0.357	76	2.18e-13	MER0053012	S78	MER0053012 - family S78 unassigned peptidases () [S78.UPW]#S78#{peptidase unit: 1-221}~source CAD88857~	FALSE	0.332	75	2.18e-12	Caudovirus prohead serine protease [PF04586.19]		sp|D3WAC4|PRO_BPLP2	Xh;Xs	sp|D3WAC4|PRO_BPLP2 Probable capsid maturation protease; XhXs	0
T1B8_NODE_340_66	T1B8_NODE_340	45058	46728	1	54.7	1	vog	VOG00177	2.5e-07	31.7	Phage capsid family							PF05065.13	Phage capsid family	3.2e-15	55.8	5.12						E																					0
T1B8_NODE_340_67	T1B8_NODE_340	46810	47478	1	53.1	0																						E																					0
T1B8_NODE_340_68	T1B8_NODE_340	47482	48444	1	57.5	0						K06320		cgeB; spore maturation protein CgeB	1.5e-13	49.9	0.02											D																Glycosyl transferases group 1 [PF13524.8]					0
T1B8_NODE_340_69	T1B8_NODE_340	48386	48547	1	59.9	0																						E																					0
T1B8_NODE_340_70	T1B8_NODE_340	48759	49169	1	51.1	0																						E																					0
T1B8_NODE_340_71	T1B8_NODE_340	49211	50629	1	50.2	0					-																	E			YP_001686891.1	YP_001686891.1 tail fiber protein [Azospirillum phage Cd]	FALSE	0.482	90	1.23e-17													0
T1B8_NODE_340_72	T1B8_NODE_340	50643	51005	1	52.3	0					hydrolase																	E																					0
T1B8_NODE_340_73	T1B8_NODE_340	51002	51175	1	43.1	0																						E																					0
T1B8_NODE_340_74	T1B8_NODE_340	51179	51286	1	45.4	0																						E																					0
T1B8_NODE_340_75	T1B8_NODE_340	51286	52347	1	58	0					-																	E																					0
T1B8_NODE_340_76	T1B8_NODE_340	52347	52574	1	55.3	0																						E																					0
T1B8_NODE_340_77	T1B8_NODE_340	52571	52972	1	55.7	0																						E																					0
T1B8_NODE_340_78	T1B8_NODE_340	52984	53766	1	60.9	1	vog	VOG01058	2.1e-05	26.1	-																	E																					0
T1B8_NODE_340_79	T1B8_NODE_340	53795	54100	1	51.6	0																						E																					0
T1B8_NODE_340_80	T1B8_NODE_340	54102	57812	1	44	0					arginyl-trna synthetase																	E			YP_004421505.1	YP_004421505.1 head decoration protein [Synechococcus phage S-CBS2]	FALSE	0.394	75	2.62e-12													0
T1B8_NODE_340_81	T1B8_NODE_340	58015	58302	1	48.6	0																						E																					0
T1B8_NODE_340_82	T1B8_NODE_340	58289	58690	1	45	0																						E																					0
T1B8_NODE_340_83	T1B8_NODE_340	58711	58851	1	46.8	0																						E																					0
T1B8_NODE_340_84	T1B8_NODE_340	58853	59215	1	52.9	0																						E																					0
T1B8_NODE_340_85	T1B8_NODE_340	59222	59572	1	61.3	1	vog	VOG00075	6.5e-07	31.1																		E																					0
T1B8_NODE_340_86	T1B8_NODE_340	59572	59850	1	51.3	0					Addiction module antidote protein, HigA																	E																					0
T1B8_NODE_340_87	T1B8_NODE_340	59850	60197	1	58.3	1	vog	VOG00087	1.6e-19	72.8	-												VOG00973	REFSEQ hypothetical protein	4.5e-18	65.6	10	E			YP_009100924.1	YP_009100924.1 putative tail assembly protein [Idiomarinaceae phage 1N2-2]	FALSE	0.472	61	6.87e-11										REFSEQ	Xu	REFSEQ hypothetical protein; Xu	0
T1B8_NODE_340_88	T1B8_NODE_340	60194	60628	1	52.9	1	pfam_a	DUF3168	7.8e-06	27.9																		E																					0
T1B8_NODE_340_89	T1B8_NODE_340	60633	61148	1	55.2	0																						E																					0
T1B8_NODE_340_90	T1B8_NODE_340	61314	61694	1	50.7	0																						E																					0
T1B8_NODE_340_91	T1B8_NODE_340	61707	62240	1	58.2	0																						E																					0
T1B8_NODE_340_92	T1B8_NODE_340	62270	62443	1	52.9	0																						E																					0
T1B8_NODE_340_93	T1B8_NODE_340	62448	63992	1	57.3	1	vog	VOG01627	6.2e-15	57	Prophage tail length tape measure protein							PF06791.13	Prophage tail length tape measure protein	3.1e-11	43	1	VOG01709	REFSEQ tape measure	6e-11	41	0.72	D			YP_009104264.1	YP_009104264.1 putative tail tape measure protein [Idiomarinaceae phage Phi1M2-2]	FALSE	0.381	144	1.21e-34								Prophage tail length tape measure protein [PF06791.15]		REFSEQ	Xu	REFSEQ tail tape measure protein; Xu	0
T1B8_NODE_340_94	T1B8_NODE_340	63992	64213	1	60.4	0																						E																					0
T1B8_NODE_340_95	T1B8_NODE_340	64213	64548	1	55.4	0																						E																					0
T1B8_NODE_340_96	T1B8_NODE_340	64715	65605	1	58	0																						E																					0
T1B8_NODE_340_97	T1B8_NODE_340	65618	66019	1	57	0																						E																					0
T1B8_NODE_340_98	T1B8_NODE_340	66043	66588	1	42.1	0																						E																					0
T1B8_NODE_340_99	T1B8_NODE_340	66585	66965	1	52.2	0																						E																					0
T1B8_NODE_340_100	T1B8_NODE_340	66962	67690	1	63.8	0					-																	E																					0
T1B8_NODE_340_101	T1B8_NODE_340	67707	68381	1	60	0					transferase activity, transferring glycosyl groups																	E																					0
T1B8_NODE_340_102	T1B8_NODE_340	68418	68885	1	54.1	-1	pfam_a	FdtA	7.3e-30	105.2	domain-containing protein	K19853	AMG	tyl1a; TDP-4-oxo-6-deoxy-alpha-D-glucose-3,4-oxoisomerase [EC:5.3.2.4]	5.5e-15	55.1	0	PF05523.11	WxcM-like, C-terminal	1.5e-30	105.2	0						D																WxcM-like, C-terminal [PF05523.13]					0
T1B8_NODE_340_103	T1B8_NODE_340	68882	69877	1	54.7	0					Belongs to the DegT DnrJ EryC1 family	K13310	AMG	desV, eryCI; dTDP-3-amino-3,4,6-trideoxy-alpha-D-glucose transaminase [EC:2.6.1.106]	2.3e-54	184.3	0	PF01041.17	DegT/DnrJ/EryC1/StrS aminotransferase family	4.2e-39	134.5	0.07	VOG02974	sp|Q9ALN8|SPNQ_SACSN dTDP-4-dehydro-2,6-dideoxy-D-glucose 3-dehydratase	2e-11	43.1	0.53	D			YP_004061457.1	YP_004061457.1 hypothetical protein BpV1_027c [Bathycoccus sp. RCC1105 virus BpV1]	FALSE	0.278	136	1.8e-33								DegT/DnrJ/EryC1/StrS aminotransferase family [PF01041.19]					0
T1B8_NODE_340_104	T1B8_NODE_340	69856	70242	1	52.7	0																						E																					0
T1B8_NODE_340_105	T1B8_NODE_340	70232	71023	1	56.4	-1	ko	K16870	1.4e-11	45.8	PFAM Glycosyl transferase family 2	K20444		rfbC; O-antigen biosynthesis protein [EC:2.4.1.-]	1e-25	89.9	0.11	PF00535.26	Glycosyl transferase family 2	4e-17	62.2	0.22						D																Glycosyltransferase like family 2 [PF13641.8]; Glycosyl transferase family 2 [PF00535.28]; Glycosyltransferase like family 2 [PF10111.11]	GT2 cellulose synthase (EC 2.4.1.12); chitin synthase (EC 2.4.1.16); dolichyl-phosphate beta-D-mannosyltransferase (EC 2.4.1.83); dolichyl-phosphate beta-glucosyltransferase (EC 2.4.1.117); N-acetylglucosaminyltransferase (EC 2.4.1.-); N-acetylgalactosaminyltransferase (EC 2.4.1.-); hyaluronan synthase (EC 2.4.1.212); chitin oligosaccharide synthase (EC 2.4.1.-); beta-1,3-glucan synthase (EC 2.4.…				0
T1B8_NODE_340_106	T1B8_NODE_340	71020	72312	1	56.8	0					Glycosyl transferases group 1							PF08241.12	Methyltransferase domain	4.5e-14	52.5	0.03	VOG17359	REFSEQ hypothetical protein	6.9e-13	48.4	0.44	D																Methyltransferase domain [PF08241.14]		REFSEQ	Xu	REFSEQ hypothetical protein; Xu	0
T1B8_NODE_340_107	T1B8_NODE_340	72309	72644	1	44.6	0																						E																					0
T1B8_NODE_340_108	T1B8_NODE_340	72673	72960	1	38.5	0																						E																					0
T1B8_NODE_340_109	T1B8_NODE_340	72957	73904	1	54.1	0					Tetratricopeptide repeat							PF03016.15	Exostosin family	7e-18	64.5	0.01						D			YP_007674417.1	YP_007674417.1 hypothetical protein SWZG_00052 [Synechococcus phage S-SKS1]	FALSE	0.296	72	1.71e-12								Exostosin family [PF03016.17]	GT47 heparan beta-glucuronyltransferase (EC 2.4.1.225); xyloglucan beta-galactosyltransferase (EC 2.4.1.-); heparan synthase (EC 2.4.1.-); arabinan alpha-L-arabinosyltransferase (EC 2.4.2.-). [GT47]				0
T1B8_NODE_340_110	T1B8_NODE_340	73901	74239	1	48.1	0																						E																					0
T1B8_NODE_340_111	T1B8_NODE_340	74236	75576	1	58	0					DNA methylase	K00571		E2.1.1.72; site-specific DNA-methyltransferase (adenine-specific) [EC:2.1.1.72]	2e-45	155.3	3.81	PF01555.18	DNA methylase	1.5e-36	125.9	5.1	VOG00102	sp|P29538|MTH1_HAEPA Modification methylase HpaI	9.7e-41	139.3	10	C	K00571	site-specific DNA-methyltransferase (adenine-specific) [EC:2.1.1.72]	YP_008240985.1	YP_008240985.1 DNA methylase [Cellulophaga phage phi12:1]	FALSE	0.374	123	2.71e-28								DNA methylase [PF01555.20]; Putative RNA methylase family UPF0020 [PF01170.20]; N-6 DNA Methylase [PF02384.18]					0
T1B8_NODE_340_112	T1B8_NODE_340	75466	75687	-1	64	0																						E																					0
T1B8_NODE_340_113	T1B8_NODE_340	75711	76436	-1	65.3	0																						E																					0
T1B8_NODE_340_114	T1B8_NODE_340	76619	76921	1	64.4	0																						E																					0
T1B8_NODE_340_115	T1B8_NODE_340	76960	77238	-1	63.8	-1	ko	K13091	4.2e-21	77.2	RNA recognition motif	K13195		CIRBP; cold-inducible RNA-binding protein	5.5e-32	111.1	0	PF00076.22	RNA recognition motif. (a.k.a. RRM, RBD, or RNP domain)	5.9e-22	76.9	0						D																RNA recognition motif. (a.k.a. RRM, RBD, or RNP domain) [PF00076.24]; RNA recognition motif. (a.k.a. RRM, RBD, or RNP domain) [PF13893.8]; Occluded RNA-recognition motif [PF16842.7]					0
T1B8_NODE_340_116	T1B8_NODE_340	77417	78346	-1	61.4	0																						E																					0
T1B8_NODE_340_117	T1B8_NODE_340	78416	78679	-1	62.5	0																						C	K07491	REP-associated tyrosine transposase																			0
T1B8_NODE_340_118	T1B8_NODE_340	78856	79161	1	56.9	0																						E																					0
T1B8_NODE_340_119	T1B8_NODE_340	79022	79579	-1	68.5	0					hydrolases or acyltransferases (alpha beta hydrolase superfamily)																	D									MER0116878	S33	MER0116878 - family S33 unassigned peptidases (Stenotrophomonas maltophilia) [S33.UPW]#S33#{peptidase unit: 30-455}~source ACF49823~	FALSE	0.563	60	3.48e-09						0
T1B8_NODE_340_120	T1B8_NODE_340	79660	80253	1	58.1	0					Transposase IS200 like																	C	K07491	REP-associated tyrosine transposase														Transposase IS200 like [PF01797.18]					0
T1B8_NODE_340_121	T1B8_NODE_340	80641	80709	1	56.5	0																						D																Transposase [PF01710.18]					0
T1B8_NODE_921_1	T1B8_NODE_921	182	1282	1	52	0																						E																					0
T1B8_NODE_921_2	T1B8_NODE_921	1427	2155	1	49.7	0					PFAM metallophosphoesterase																	E																					0
T1B8_NODE_921_3	T1B8_NODE_921	2168	2914	1	51.9	0																						E																					0
T1B8_NODE_921_4	T1B8_NODE_921	2914	3126	1	52.6	0																						E																					0
T1B8_NODE_921_5	T1B8_NODE_921	3126	3365	1	48.3	0																						E																					0
T1B8_NODE_921_6	T1B8_NODE_921	3358	3627	1	44.8	0																						E																					0
T1B8_NODE_921_7	T1B8_NODE_921	3608	3796	1	33.9	0																						E																					0
T1B8_NODE_921_8	T1B8_NODE_921	3789	4307	1	48.9	0					Protein of unknown function (DUF1643)							PF07799.12	Protein of unknown function (DUF1643)	4.3e-40	136.9	0.21	VOG14756	REFSEQ hypothetical protein	9.8e-48	161.8	0.67	D			YP_009965182.1	YP_009965182.1 hypothetical protein I5J50_gp59 [Mycobacterium phage Purky]	FALSE	0.426	114	3.01e-28								Protein of unknown function (DUF1643) [PF07799.14]		REFSEQ	Xu	REFSEQ hypothetical protein; Xu	0
T1B8_NODE_921_9	T1B8_NODE_921	4309	4515	1	43.5	0																						E																					0
T1B8_NODE_921_10	T1B8_NODE_921	4768	5457	1	50	0					DNA methylase	K00571		E2.1.1.72; site-specific DNA-methyltransferase (adenine-specific) [EC:2.1.1.72]	3.1e-38	131.9	3.81	PF01555.18	DNA methylase	2.3e-27	96.1	5.1	VOG00102	sp|P29538|MTH1_HAEPA Modification methylase HpaI	4.5e-46	157.1	10	D			YP_009964395.1	YP_009964395.1 DNA methylase [Mycobacterium phage Atcoo]	FALSE	0.33	118	9.86e-29								DNA methylase [PF01555.20]		sp|P14243|MTC9_CITFR	Xp;Xh	sp|P14243|MTC9_CITFR Modification methylase Cfr9I; XhXp	0
T1B8_NODE_921_11	T1B8_NODE_921	5454	8528	1	53.7	-1	pfam_a	Glycos_transf_2	2.2e-45	156.4	transferase activity, transferring glycosyl groups	K19427		epsJ; glycosyltransferase EpsJ [EC:2.4.-.-]	2.8e-51	175	0	PF00535.26	Glycosyl transferase family 2	5.4e-46	156.4	0.22	VOG03824	sp|O22007|GTRB_BPSF5 Bactoprenol glucosyl transferase	7.4e-14	51.9	0.69	D																Glycosyl transferase family 2 [PF00535.28]; Glycosyltransferase like family 2 [PF13641.8]; Glycosyl transferases group 1 [PF00534.22]; Glycosyltransferase like family 2 [PF10111.11]; Glycosyl transferases group 1 [PF13692.8]; Glycosyl transferases group 1 [PF13524.8]	GT27 polypeptide alpha-N-acetylgalactosaminyltransferase (EC 2.4.1.41) [GT27]; GT4 sucrose synthase (EC 2.4.1.13); sucrose-phosphate synthase (EC 2.4.1.14); alpha-glucosyltransferase (EC 2.4.1.52); lipopolysaccharide N-acetylglucosaminyltransferase (EC 2.4.1.56); phosphatidylinositol alpha-mannosyltransferase (EC 2.4.1.57); GDP-Man: Man1GlcNAc2-PP-dolichol alpha-1,3-mannosyltransferase (EC 2.4.1.…				0
T1B8_NODE_921_12	T1B8_NODE_921	8525	8725	-1	46.3	0																						E																					0
T1B8_NODE_921_13	T1B8_NODE_921	8913	9077	1	53.9	0																						E																					0
T1B8_NODE_921_14	T1B8_NODE_921	9004	9180	-1	44.1	0																						E																					0
T1B8_NODE_921_15	T1B8_NODE_921	9277	9585	-1	47.6	0					-												VOG03346	REFSEQ hypothetical protein	1.2e-23	83.6	0.29	E			YP_009143290.1	YP_009143290.1 hypothetical protein AB690_gp138 [Sinorhizobium phage phiM12]	FALSE	0.498	93	4.19e-22										REFSEQ	Xu	REFSEQ hypothetical protein; Xu	0
T1B8_NODE_921_16	T1B8_NODE_921	10030	10368	1	56.3	0					-																	E																					0
T1B8_NODE_921_17	T1B8_NODE_921	10382	11659	1	51.9	0																						E																					0
T1B8_NODE_921_18	T1B8_NODE_921	11605	11940	1	49.4	0																						E																					0
T1B8_NODE_921_19	T1B8_NODE_921	11950	13461	1	53.6	0																						D																Photosynthesis system II assembly factor YCF48 [PF14870.8]; Sortilin, neurotensin receptor 3, [PF15902.7]					0
T1B8_NODE_921_20	T1B8_NODE_921	13468	13638	1	50.9	0																						E																					0
T1B8_NODE_921_21	T1B8_NODE_921	13676	14239	1	50.2	0																						E																					0
T1B8_NODE_921_22	T1B8_NODE_921	14459	16222	1	53.7	1	vog	VOG00293	5.9e-72	245.1	Phage-related minor tail protein							PF10145.9	Phage-related minor tail protein	1.5e-17	64.1	4.37	VOG00296	REFSEQ structural protein	1.6e-71	242.2	0.69	E			YP_009224256.1	YP_009224256.1 tail tape measure protein [Erysipelothrix phage SE-1]	FALSE	0.366	215	2.24e-57													0
T1B8_NODE_921_23	T1B8_NODE_921	16226	18376	1	48.6	1	vog	VOG01474	2.7e-16	61.7	Phage tail protein												VOG10433	sp|O64221|VG27_BPMD2 Minor tail protein Gp27	5.5e-14	52.1	10	D																Phage tail protein [PF05709.13]		sp|O64221|VG27_BPMD2	Xu	sp|O64221|VG27_BPMD2 Minor tail protein Gp27; Xu	0
T1B8_NODE_921_24	T1B8_NODE_921	18392	19504	1	51.7	0					-																	E																					0
T1B8_NODE_921_25	T1B8_NODE_921	19506	20645	1	54.7	1	pfam_a	Sipho_Gp37	2.4e-33	117.5	Siphovirus ReqiPepy6 Gp37-like protein							PF14594.6	Siphovirus ReqiPepy6 Gp37-like protein	5.9e-34	117.5	1						D																Siphovirus ReqiPepy6 Gp37-like protein [PF14594.8]					0
T1B8_NODE_921_26	T1B8_NODE_921	20635	20895	1	52.9	0					-																	E																					0
T1B8_NODE_921_27	T1B8_NODE_921	20897	21184	1	50.3	0																						E																					0
T1B8_NODE_921_28	T1B8_NODE_921	21190	21525	-1	39.6	0																						E																					0
T1B8_NODE_921_29	T1B8_NODE_921	21687	21935	-1	46.6	0																						E																					0
T1B8_NODE_921_30	T1B8_NODE_921	21935	22267	-1	55	0																						E																					0
T1B8_NODE_921_31	T1B8_NODE_921	22221	22487	-1	46.8	0																						E																					0
T1B8_NODE_921_32	T1B8_NODE_921	22466	22693	-1	42.1	0					DNA catabolic process, endonucleolytic																	E																					0
T1B8_NODE_921_33	T1B8_NODE_921	22696	22899	-1	45.6	0																						E																					0
T1B8_NODE_921_34	T1B8_NODE_921	22914	23090	-1	47.5	0																						E																					0
T1B8_NODE_921_35	T1B8_NODE_921	23292	23513	-1	41.9	0																						E																					0
T1B8_NODE_921_36	T1B8_NODE_921	24067	24258	-1	39.6	0																						E																					0
T1B8_NODE_921_37	T1B8_NODE_921	24598	24948	1	48.4	0																						E																					0
T1B8_NODE_921_38	T1B8_NODE_921	24984	25802	1	52	0																						E																					0
T1B8_NODE_921_39	T1B8_NODE_921	26053	26196	1	43.1	0																						E																					0
T1B8_NODE_921_40	T1B8_NODE_921	26334	26840	1	51.5	-1	pfam_a	RuvC	1.4e-33	117.7	Nuclease that resolves Holliday junction intermediates in genetic recombination. Cleaves the cruciform structure in supercoiled DNA by nicking to strands with the same polarity at sites symmetrically opposed at the junction in the homologous arms and leaves a 5'-terminal phosphate and a 3'-terminal hydroxyl group	K01159		ruvC; crossover junction endodeoxyribonuclease RuvC [EC:3.1.22.4]	2.1e-45	154.7	1.23	PF02075.17	Crossover junction endodeoxyribonuclease RuvC	3.6e-34	117.7	0.06	VOG00069	sp|P13004|YLYS_BPPHV Uncharacterized protein near lysin gene (Fragment)	3.7e-21	75.6	10	C	K01159	crossover junction endodeoxyribonuclease RuvC [EC:3.1.21.10]														Crossover junction endodeoxyribonuclease RuvC [PF02075.19]		sp|O57229|RUVV_VACCA	Xr;Xh	sp|O57229|RUVV_VACCA Holliday junction resolvase; XhXr	0
T1B8_NODE_921_41	T1B8_NODE_921	26896	27876	1	49.9	0					PFAM phage Gp37Gp68 family protein							PF07505.11	Protein of unknown function (DUF5131)	7.4e-68	228.6	0.46	VOG12804	REFSEQ hypothetical protein	2.1e-68	230.8	0.83	D			YP_009124723.1	YP_009124723.1 hypothetical protein VC60_gp69 [Mycobacterium phage Sbash]	FALSE	0.427	209	2.1e-58								Protein of unknown function (DUF5131) [PF07505.13]		REFSEQ	Xu	REFSEQ hypothetical protein; Xu	0
T1B8_NODE_921_42	T1B8_NODE_921	27873	28232	1	50.8	0					Represses a number of genes involved in the response to DNA damage (SOS response), including recA and lexA. In the presence of single-stranded DNA, RecA interacts with LexA causing an autocatalytic cleavage which disrupts the DNA-binding part of LexA, leading to derepression of the SOS regulon and eventually DNA repair							PF01726.16	LexA DNA binding domain	5.2e-13	48.5	0.13						D																LexA DNA binding domain [PF01726.18]					0
T1B8_NODE_921_43	T1B8_NODE_921	28312	28776	1	48	0																						E																					0
T1B8_NODE_921_44	T1B8_NODE_921	28780	29094	1	43.8	0																						E																					0
T1B8_NODE_921_45	T1B8_NODE_921	29104	29778	1	50.7	1	vog	VOG02861	1.1e-08	36.8	-												VOG01492	REFSEQ hypothetical protein	3.5e-18	65.7	1.41	E			YP_006987234.1	YP_006987234.1 hypothetical protein GAP32_129 [Cronobacter phage vB_CsaM_GAP32]	FALSE	0.429	60	2.39e-09										REFSEQ	Xu	REFSEQ hypothetical protein; Xu	0
T1B8_NODE_921_46	T1B8_NODE_921	29666	30172	-1	48.5	0																						E																					0
T1B8_NODE_921_47	T1B8_NODE_921	30276	30743	1	49.6	-1	pfam_a	ASCH	3.8e-10	42.1	ASCH domain							PF04266.14	ASCH domain	9.5e-11	42.1	0	VOG15041	REFSEQ hypothetical protein	7.5e-28	97.7	0.49	C	K23398	activating signal cointegrator 1	YP_009964096.1	YP_009964096.1 hypothetical protein I5J35_gp71 [Mycobacterium phage Rem711]	FALSE	0.315	75	4.82e-15								ASCH domain [PF04266.16]		REFSEQ	Xu	REFSEQ hypothetical protein; Xu	0
T1B8_NODE_921_48	T1B8_NODE_921	30938	31219	1	51.1	0																						E																					0
T1B8_NODE_921_49	T1B8_NODE_921	31224	31460	1	51.5	0																						E																					0
T1B8_NODE_921_50	T1B8_NODE_921	31453	31989	1	49.7	0					-																	E																					0
T1B8_NODE_921_51	T1B8_NODE_921	32381	33481	1	53.5	1	rvdb	FAM010137	1.8e-08	35.7	Terminase							PF03354.15	Phage Terminase	7.4e-16	57.6	2.87	VOG00068	sp|O55716|RIR1_IIV6 Ribonucleoside-diphosphate reductase large subunit	1.1e-17	63.9	10	D																Phage Terminase [PF03354.17]					0
T1B8_NODE_921_52	T1B8_NODE_921	33478	33975	1	49.2	1	vog	VOG12067	9.2e-11	44.1													VOG12254	REFSEQ hypothetical protein	4.5e-12	46.3	0.54	E																					0
T1B8_NODE_921_53	T1B8_NODE_921	34060	34467	1	42.9	0																						E																					0
T1B8_NODE_921_54	T1B8_NODE_921	34467	34733	1	54.7	0																						E																					0
T1B8_NODE_921_55	T1B8_NODE_921	34988	35239	1	50.8	0																						E																					0
T1B8_NODE_921_56	T1B8_NODE_921	35240	35674	1	49.4	1	vog	VOG00784	5.8e-24	86.8	endonuclease activity												VOG00679	REFSEQ HNH endonuclease	2.7e-25	88.8	2.76	E																		REFSEQ	Xu	REFSEQ HNH endonuclease; Xu	0
T1B8_NODE_921_57	T1B8_NODE_921	35550	36059	-1	46.9	1	pfam_a	Endonuclease_7	1.2e-19	71.8	Recombination endonuclease VII							PF02945.15	Recombination endonuclease VII	3e-20	71.8	2.73	VOG00559	sp|O64200|VG04_BPMD2 Gene 4 protein	8e-11	42.4	10	D			YP_004421517.1	YP_004421517.1 endonuclease [Synechococcus phage S-CBS2]	FALSE	0.514	82	2.79e-17								Recombination endonuclease VII [PF02945.17]		sp|O64250|VG59_BPMD2	Xu	sp|O64250|VG59_BPMD2 Gene 59 protein; Xu	1
T1B8_NODE_921_58	T1B8_NODE_921	36218	36886	1	51.4	1	vog	VOG00692	1.1e-07	33.2																		E																					0
T1B8_NODE_921_59	T1B8_NODE_921	37111	39222	1	51	1	vog	VOG00526	2.5e-10	41.9													VOG00686	sp|Q38442|GP7_BPSPP Minor head protein GP7	1.2e-13	51.5	9.5	D																Phage Mu protein F like protein [PF04233.16]					0
T1B8_NODE_921_60	T1B8_NODE_921	39288	39851	1	47.7	0																						E																					0
T1B8_NODE_921_61	T1B8_NODE_921	39851	40963	1	46.4	0																						E																					0
T1B8_NODE_921_62	T1B8_NODE_921	41088	41324	1	48.5	0																						E																					0
T1B8_NODE_921_63	T1B8_NODE_921	41327	41731	1	45.9	0																						E																					0
T1B8_NODE_921_64	T1B8_NODE_921	41731	41871	1	51.1	0																						E																					0
T1B8_NODE_921_65	T1B8_NODE_921	41926	43617	1	50.1	0																						E			YP_009101208.1	YP_009101208.1 hypothetical protein ST9NA_038 [Salmonella phage 9NA]	FALSE	0.4	61	1.83e-08													0
T1B8_NODE_921_66	T1B8_NODE_921	43682	45169	1	53	0																						E																					0
T1B8_NODE_921_67	T1B8_NODE_921	45340	45513	1	42.5	1	rvdb	FAM002953	7.9e-09	37.2	HNH endonuclease																	E																					0
T1B8_NODE_921_68	T1B8_NODE_921	46026	46826	1	47.2	0					hydrolase activity, acting on ester bonds	K07097		K07097; uncharacterized protein	1.2e-33	117	0.26						VOG01164	sp|P28355|RECJ_SALTY Single-stranded-DNA-specific exonuclease RecJ	2.5e-56	191.3	1.67	C	K07097	uncharacterized protein	YP_006989091.1	YP_006989091.1 putative DHH phosphoesterase protein [Caulobacter virus Rogue]	FALSE	0.339	160	1.16e-42										sp|P28355|RECJ_SALTY	Xu	sp|P28355|RECJ_SALTY Single-stranded-DNA-specific exonuclease RecJ; Xu	0
T1B8_NODE_1072_1	T1B8_NODE_1072	7	228	-1	39.2	0																						E																					0
T1B8_NODE_1072_2	T1B8_NODE_1072	212	481	-1	36.3	0																						E																					0
T1B8_NODE_1072_3	T1B8_NODE_1072	491	691	-1	33.3	0																						E																					0
T1B8_NODE_1072_4	T1B8_NODE_1072	908	2356	-1	43.3	1	vog	VOG01613	4.9e-46	159.2	Phage portal protein, SPP1 Gp6-like												VOG00213	sp|Q05220|PORTL_BPML5 Portal protein	5.6e-34	117.4	10	E																		sp|Q05220|PORTL_BPML5	Xp;Xs;Xr	sp|Q05220|PORTL_BPML5 Portal protein; XpXrXs	0
T1B8_NODE_1072_5	T1B8_NODE_1072	2357	3469	-1	42.9	1	vpfs	3300001450@JGI24006J15134_10000101@JGI24006J15134_1000010178	1.9e-32	114.4	Terminase-like family												VOG00991	sp|P17312|TERL_BPT4 Terminase, large subunit	1.9e-27	95.6	9.8	C	K06909	phage terminase large subunit	YP_001467938.1	YP_001467938.1 terminase large subunit [Thermus virus P23-45]	FALSE	0.276	137	1.87e-33								Terminase RNaseH-like domain [PF17289.4]		sp|Q05219|VG13_BPML5	Xu	sp|Q05219|VG13_BPML5 Gene 13 protein; Xu	0
T1B8_NODE_1072_6	T1B8_NODE_1072	3589	3993	-1	38.8	0					-																	E																					0
T1B8_NODE_1072_7	T1B8_NODE_1072	3990	4301	-1	41.3	0																						E																					0
T1B8_NODE_1072_8	T1B8_NODE_1072	4325	4447	-1	35.8	0																						E																					0
T1B8_NODE_1072_9	T1B8_NODE_1072	4451	4678	-1	37.3	0																						E																					0
T1B8_NODE_1072_10	T1B8_NODE_1072	4627	5052	-1	38.3	0																						E																					0
T1B8_NODE_1072_11	T1B8_NODE_1072	5049	5783	-1	39.3	0					DNA methylase	K00571		E2.1.1.72; site-specific DNA-methyltransferase (adenine-specific) [EC:2.1.1.72]	1.6e-51	175.4	3.81	PF01555.18	DNA methylase	9e-44	149.5	5.1	VOG00102	sp|P29538|MTH1_HAEPA Modification methylase HpaI	1.9e-56	190.7	10	C	K00571	site-specific DNA-methyltransferase (adenine-specific) [EC:2.1.1.72]	YP_009301717.1	YP_009301717.1 DNA methylase [Cyanophage S-RIM32]	FALSE	0.433	184	2.69e-51								DNA methylase [PF01555.20]		sp|P14243|MTC9_CITFR	Xp;Xh	sp|P14243|MTC9_CITFR Modification methylase Cfr9I; XhXp	0
T1B8_NODE_1072_12	T1B8_NODE_1072	5780	5980	-1	37.3	0																						E																					0
T1B8_NODE_1072_13	T1B8_NODE_1072	5977	6312	-1	37.8	0																						E																					0
T1B8_NODE_1072_14	T1B8_NODE_1072	6309	6824	-1	42.8	0																						E																					0
T1B8_NODE_1072_15	T1B8_NODE_1072	6790	6945	-1	32.7	0																						E																					0
T1B8_NODE_1072_16	T1B8_NODE_1072	7154	7363	-1	40.5	0																						E																					0
T1B8_NODE_1072_17	T1B8_NODE_1072	7529	7723	-1	37.4	0																						E																					0
T1B8_NODE_1072_18	T1B8_NODE_1072	7720	8391	-1	42.9	-1	ko	K20681	1.8e-22	81.7	Hexapeptide repeat of succinyl-transferase	K13018	AMG	wbpD, wlbB; UDP-2-acetamido-3-amino-2,3-dideoxy-glucuronate N-acetyltransferase [EC:2.3.1.201]	1.1e-25	89.8	0	PF00132.24	Bacterial transferase hexapeptide (six repeats)	3.4e-19	67.4	0.1	VOG09023	REFSEQ Chloramphenicol acetyltransferase	3.4e-12	45.9	0.06	C	K13018	UDP-2-acetamido-3-amino-2,3-dideoxy-glucuronate N-acetyltransferase [EC:2.3.1.201]														Bacterial transferase hexapeptide (six repeats) [PF00132.26]					0
T1B8_NODE_1072_19	T1B8_NODE_1072	8379	8567	-1	36.5	0																						E																					0
T1B8_NODE_1072_20	T1B8_NODE_1072	8555	8866	-1	37.5	0																						E																					0
T1B8_NODE_1072_21	T1B8_NODE_1072	8866	9069	-1	40.7	0																						E																					0
T1B8_NODE_1072_22	T1B8_NODE_1072	9066	9227	-1	31.5	0																						E																					0
T1B8_NODE_1072_23	T1B8_NODE_1072	9240	10160	-1	39.6	0																						E			YP_009196441.1	YP_009196441.1 hypothetical protein AVV44_gp057 [Cronobacter phage S13]	FALSE	0.275	106	8.21e-24													0
T1B8_NODE_1072_24	T1B8_NODE_1072	10310	10900	-1	39.4	0					Belongs to the N(4) N(6)-methyltransferase family	K03497		parB, spo0J; ParB family transcriptional regulator, chromosome partitioning protein	1.2e-10	41.1	1.4	PF02195.18	ParB-like nuclease domain	3.6e-15	55.7	0.65	VOG00153	REFSEQ hypothetical protein	1.8e-31	109.2	4.51	D			YP_001468781.1	YP_001468781.1 ParB N-terminal domain-containing protein [Listeria phage B054]	FALSE	0.365	87	1.57e-18								ParB-like nuclease domain [PF02195.20]		REFSEQ	Xu	REFSEQ ParB-like nuclease domain protein; Xu	0
T1B8_NODE_1072_25	T1B8_NODE_1072	11308	11616	-1	40.1	0																						E																					0
T1B8_NODE_1072_26	T1B8_NODE_1072	11606	12043	-1	38.8	0																						E																					0
T1B8_NODE_1072_27	T1B8_NODE_1072	12062	12325	-1	36.7	0																						E																					0
T1B8_NODE_1072_28	T1B8_NODE_1072	12315	12473	-1	35.8	0																						E																					0
T1B8_NODE_1072_29	T1B8_NODE_1072	12470	12760	-1	36.4	0																						E																					0
T1B8_NODE_1072_30	T1B8_NODE_1072	12753	13229	-1	42.6	0																						E																					0
T1B8_NODE_1072_31	T1B8_NODE_1072	13231	13425	-1	38.5	0																						E																					0
T1B8_NODE_1072_32	T1B8_NODE_1072	13422	13646	-1	44	0																						E																					0
T1B8_NODE_1072_33	T1B8_NODE_1072	13735	13992	-1	39.1	0																						E																					0
T1B8_NODE_1072_34	T1B8_NODE_1072	14133	14306	-1	42	0																						E																					0
T1B8_NODE_1072_35	T1B8_NODE_1072	14311	14538	-1	41.7	0																						E																					0
T1B8_NODE_1072_36	T1B8_NODE_1072	14535	14705	-1	38.6	0																						E																					0
T1B8_NODE_1072_37	T1B8_NODE_1072	14706	14903	-1	36.9	0																						E																					0
T1B8_NODE_1072_38	T1B8_NODE_1072	14908	15240	-1	40.5	0																						E																					0
T1B8_NODE_1072_39	T1B8_NODE_1072	15237	15785	-1	34.8	0																						E																					0
T1B8_NODE_1072_40	T1B8_NODE_1072	15778	15990	-1	35.7	0																						E																					0
T1B8_NODE_1072_41	T1B8_NODE_1072	15987	16613	-1	39.6	0					IstB-like ATP binding protein	K02315		dnaC; DNA replication protein DnaC	1.2e-32	113.1	2.36						VOG01901	sp|P0AEF0|DNAC_ECOLI DNA replication protein DnaC	1e-31	110	9.05	D			YP_002995480.1	YP_002995480.1 hypothetical protein M102_gp23 [Streptococcus phage M102]	FALSE	0.33	68	3.03e-12								IstB-like ATP binding protein [PF01695.19]; Bacterial dnaA protein [PF00308.20]		sp|P15026|ISTB_PSEAI	Xh	sp|P15026|ISTB_PSEAI Insertion sequence IS21 putative ATP-binding protein; Xh	0
T1B8_NODE_1072_42	T1B8_NODE_1072	16597	17337	-1	33.9	0					DnaD domain protein																	E			YP_009219382.1	YP_009219382.1 replisome organizer N-terminal domain-containing protein (endogenous virus) [Clostridium phage phiCT9441A]	FALSE	0.746	71	1.1e-12													0
T1B8_NODE_1072_43	T1B8_NODE_1072	17726	18724	-1	43.4	0					crossover junction endodeoxyribonuclease activity																	D																Recombination directionality factor-like [PF18897.2]					0
T1B8_NODE_1072_44	T1B8_NODE_1072	18721	18888	-1	38.1	0																						E																					0
T1B8_NODE_1072_45	T1B8_NODE_1072	18881	19918	-1	40.8	1	vpfs	3300001347@JGI20156J14371_10000186@JGI20156J14371_1000018659	4.3e-13	51.1													VOG01196	sp|Q8QL42|Y207_SIRV1 Uncharacterized protein 207	3.7e-22	78.8	2.99	E			YP_004782233.1	YP_004782233.1 RecB family exonuclease [Thermus phage TMA]	FALSE	0.239	69	1.32e-11										sp|Q8QL42|Y207_SIRV1	Xu	sp|Q8QL42|Y207_SIRV1 Uncharacterized protein 207; Xu	0
T1B8_NODE_1072_46	T1B8_NODE_1072	19934	20494	-1	39.6	0					Exonuclease	K02342		dnaQ; DNA polymerase III subunit epsilon [EC:2.7.7.7]	3.6e-27	95	1.46	PF00929.24	Exonuclease	4.7e-19	69.2	1.28	VOG00231	sp|P04536|EXOD_BPT4 Exodeoxyribonuclease	1.6e-23	83.4	10	C	K09951	CRISPR-associated protein Cas2	YP_009010759.1	YP_009010759.1 exonuclease [Croceibacter phage P2559Y]	FALSE	0.39	124	1.07e-31								Exonuclease [PF00929.26]; RNase_H superfamily [PF13482.8]		sp|P04536|EXOD_BPT4	Xu	sp|P04536|EXOD_BPT4 Exodeoxyribonuclease; Xu	0
T1B8_NODE_1072_47	T1B8_NODE_1072	20496	20804	-1	38.8	0					-												VOG04412	REFSEQ hypothetical protein	3.2e-12	46.3	0.08	E																					0
T1B8_NODE_1072_48	T1B8_NODE_1072	21046	22857	-1	42.1	1	pfam_a	Prophage_tail	7.4e-23	83.2	Prophage endopeptidase tail							PF06605.11	Prophage endopeptidase tail	1.5e-23	83.2	4.15	VOG00452	REFSEQ hypothetical protein	2.6e-19	69.3	1.98	D																Prophage endopeptidase tail [PF06605.13]					0
T1B8_NODE_1072_49	T1B8_NODE_1072	23026	23547	-1	32.2	0					HNH endonuclease												VOG00130	REFSEQ HNH endonuclease	1.1e-19	70.7	0.99	D																HNH endonuclease [PF13392.8]		REFSEQ	Xu	REFSEQ HNH endonuclease; Xu	0
T1B8_NODE_1072_50	T1B8_NODE_1072	23547	26648	-1	40.7	1	pfam_a	Sipho_tail	1.9e-18	68.7								PF05709.11	Phage tail protein	3.8e-19	68.7	3.63	VOG00097	sp|O48459|DIT_BPSPP Distal tail protein	3.4e-12	46.3	5.58	D																Phage tail protein [PF05709.13]; Concanavalin A-like lectin/glucanases superfamily [PF13385.8]					0
T1B8_NODE_1072_51	T1B8_NODE_1072	26635	27327	-1	30.4	1	rvdb	FAM002701	3.4e-55	189	-												VOG00423	sp|Q5UPT5|YL246_MIMIV Uncharacterized protein L246	1.7e-55	187.8	0.56	E			YP_009174299.1	YP_009174299.1 hypothetical protein AR677_gp082 [Yellowstone lake phycodnavirus 3]	FALSE	0.476	128	3.11e-32													0
T1B8_NODE_1072_52	T1B8_NODE_1072	27327	30092	-1	44.9	1	tigr	TIGR01760	1.3e-27	98.6	phage tail tape measure protein							PF10145.9	Phage-related minor tail protein	7.5e-24	84.3	4.37						D			YP_004957590.1	YP_004957590.1 hypothetical protein VPEG_00098 [Vibrio phage SIO-2]	FALSE	0.23	137	1.84e-31								Phage-related minor tail protein [PF10145.11]					0
T1B8_NODE_1072_53	T1B8_NODE_1072	30096	30524	-1	41.3	0																						E																					0
T1B8_NODE_1072_54	T1B8_NODE_1072	30729	31166	-1	41.6	0																						E																					0
T1B8_NODE_1072_55	T1B8_NODE_1072	31174	31665	-1	48.6	0																						E																					0
T1B8_NODE_1072_56	T1B8_NODE_1072	31768	32199	-1	41.9	0																						E																					0
T1B8_NODE_1072_57	T1B8_NODE_1072	32199	32552	-1	41.8	0																						E																					0
T1B8_NODE_1072_58	T1B8_NODE_1072	32539	32784	-1	35	0																						E																					0
T1B8_NODE_1072_59	T1B8_NODE_1072	32787	33281	-1	41.2	0																						E																					0
T1B8_NODE_1072_60	T1B8_NODE_1072	33509	33925	-1	42.4	0					Peptidase M15																	D									MER0228248	M15A	MER0228248 - subfamily M15A non-peptidase homologues (Sulfuricurvum kujiense) [M15.UNA]#M15A#{peptidase unit: 28-119}~source YP_004060209~	FALSE	0.47	83	1.61e-17	Peptidase M15 [PF08291.13]		REFSEQ	Xu	REFSEQ hypothetical protein; Xu	0
T1B8_NODE_1072_61	T1B8_NODE_1072	33883	34125	-1	41.2	0																						E																					0
T1B8_NODE_1072_62	T1B8_NODE_1072	34186	36642	-1	41.5	-1	ko	K12984	1e-16	62.7	Glycosyl transferases group 1	K00754		bshA; L-malate glycosyltransferase [EC:2.4.1.-]	1.1e-19	70.6	0.2	PF00535.26	Glycosyl transferase family 2	1.8e-11	43.8	0.22	VOG02402	REFSEQ Glycosyltransferase family 2	5e-16	58.7	0.15	D																Glycosyl transferase family 2 [PF00535.28]; Glycosyl transferases group 1 [PF00534.22]					0
T1B8_NODE_1072_63	T1B8_NODE_1072	36726	37664	-1	45.4	0					peptidase activity												VOG01437	REFSEQ major capsid protein	3.8e-47	160.6	1.52	E			YP_009601854.1	YP_009601854.1 major capsid protein [Pseudomonas phage LKO4]	FALSE	0.345	172	4.83e-46										REFSEQ	Xu	REFSEQ major capsid protein; Xu	0
T1B8_NODE_1072_64	T1B8_NODE_1072	37669	38475	-1	41	1	vpfs	YP_006987963@NC_019405	2.3e-11	45.8																		E																					0
T1B8_NODE_1072_65	T1B8_NODE_1072	38504	39625	-1	44.1	1	vpfs	YP_002003374@NC_011039	1.4e-18	68.2	-												VOG00686	sp|Q38442|GP7_BPSPP Minor head protein GP7	1.3e-18	67.5	9.5	E			YP_009276833.1	YP_009276833.1 hypothetical protein BH791_gp27 [Bacillus phage BalMu-1]	FALSE	0.317	98	8.06e-21										REFSEQ	Xu	REFSEQ head morphogenesis protein; Xu	0
T1B8_NODE_1072_66	T1B8_NODE_1072	39626	39862	-1	43.9	0																						E																					0
T1B8_NODE_1072_67	T1B8_NODE_1072	39893	40570	-1	40.9	0																						E																					0
T1B8_NODE_11280_1	T1B8_NODE_11280	1	177	-1	60.5	0																						E																					0
T1B8_NODE_11280_2	T1B8_NODE_11280	465	2579	-1	67.8	0					COG0464 ATPases of the AAA class	K13525		VCP, CDC48; transitional endoplasmic reticulum ATPase	7.5e-32	110.2	0.34	PF00004.29	ATPase family associated with various cellular activities (AAA)	5e-30	104.5	2.06	VOG00496	sp|Q5Z974|FTSH1_ORYSJ ATP-dependent zinc metalloprotease FTSH 1, chloroplastic	1.1e-31	110.5	0.45	D			YP_007676316.1	YP_007676316.1 ATP-dependent metalloprotease FtsH [Micromonas pusilla virus 12T]	FALSE	0.287	74	1.57e-12								ATPase family associated with various cellular activities (AAA) [PF00004.31]		sp|P49541|YCF46_TRICV	Xh	sp|P49541|YCF46_TRICV Uncharacterized AAA domain-containing protein ycf46; Xh	0
T1B8_NODE_11280_3	T1B8_NODE_11280	2684	2989	-1	69.3	0																						E																					0
T1B8_NODE_11280_4	T1B8_NODE_11280	3815	4126	-1	58.3	0																						E																					0
T1B8_NODE_11280_5	T1B8_NODE_11280	4421	5113	-1	64.8	1	vog	VOG09528	1.1e-11	46.4	Phage Terminase							PF03354.15	Phage Terminase	5e-34	117.5	2.87	VOG00068	sp|O55716|RIR1_IIV6 Ribonucleoside-diphosphate reductase large subunit	2.5e-25	89.1	10	D			YP_003090178.1	YP_003090178.1 terminase gp2 [Burkholderia phage KS9]	FALSE	0.44	183	4e-51								Phage Terminase [PF03354.17]					0
T1B8_NODE_4021_1	T1B8_NODE_4021	3	65	-1	57.1	0																						E																					0
T1B8_NODE_4021_2	T1B8_NODE_4021	62	247	-1	54.3	0																						E																					0
T1B8_NODE_4021_3	T1B8_NODE_4021	303	500	-1	57.1	0																						E																					0
T1B8_NODE_4021_4	T1B8_NODE_4021	490	771	-1	58.9	0																						E																					1
T1B8_NODE_4021_5	T1B8_NODE_4021	768	950	-1	55.2	0																						E																					0
T1B8_NODE_4021_6	T1B8_NODE_4021	997	1197	-1	59.2	0																						E																					0
T1B8_NODE_4021_7	T1B8_NODE_4021	1194	1349	-1	56.4	0																						E																					0
T1B8_NODE_4021_8	T1B8_NODE_4021	1419	1619	-1	52.2	0																						E																					0
T1B8_NODE_4021_9	T1B8_NODE_4021	1801	2061	-1	62.8	0																						E																					0
T1B8_NODE_4021_10	T1B8_NODE_4021	3045	3533	1	55.6	0					Protein involved in DNA packaging	K07474		xtmA; phage terminase small subunit	1.9e-13	51	2.24						VOG02869	sp|P68928|TERS_BPSF6 Terminase small subunit	4.9e-10	40.2	6.92	C	K07474	phage terminase small subunit														Terminase small subunit [PF03592.18]		sp|P68928|TERS_BPSF6	Xr	sp|P68928|TERS_BPSF6 Terminase small subunit; Xr	0
T1B8_NODE_4021_11	T1B8_NODE_4021	4000	4272	1	49.8	0																						E																					0
T1B8_NODE_4021_12	T1B8_NODE_4021	4160	4723	-1	53.5	0																						E																					0
T1B8_NODE_4021_13	T1B8_NODE_4021	4820	4987	1	50	0																						E																					0
T1B8_NODE_4021_14	T1B8_NODE_4021	5019	5204	1	57.5	0																						E																					0
T1B8_NODE_4021_15	T1B8_NODE_4021	5201	5551	1	59.3	0					S-adenosylmethionine decarboxylase							PF02675.15	S-adenosylmethionine decarboxylase	2.5e-16	59.7	0.33	VOG01945	sp|Q7U4L7|SPEH_SYNPX S-adenosylmethionine decarboxylase proenzyme	3.6e-14	52.6	1.11	C	K01611	S-adenosylmethionine decarboxylase [EC:4.1.1.50]														S-adenosylmethionine decarboxylase [PF02675.17]					0
T1B8_NODE_4021_16	T1B8_NODE_4021	5548	6219	1	59.5	0					phosphatase																	E																					0
T1B8_NODE_4021_17	T1B8_NODE_4021	6638	8203	1	59.3	1	vpfs	3300001450@JGI24006J15134_10000101@JGI24006J15134_1000010178	2e-59	203.6	-												VOG09810	sp|P17312|TERL_BPT4 Terminase, large subunit	7.1e-22	78.7	10	E			YP_009189452.1	YP_009189452.1 putative terminase DNA packaging enzyme large subunit [Sinorhizobium phage phiM9]	FALSE	0.201	83	1.46e-15										sp|P17312|TERL_BPT4	Xr;Xh	sp|P17312|TERL_BPT4 Terminase, large subunit; XhXr	0
T1B8_NODE_4021_18	T1B8_NODE_4021	8203	8367	1	52.7	0																						E																					0
T1B8_NODE_4021_19	T1B8_NODE_4021	8371	8574	1	52.9	0																						E																					0
T1B8_NODE_4021_20	T1B8_NODE_4021	8859	10652	1	57.7	0																						E																					0
T1B8_NODE_4021_21	T1B8_NODE_4021	10659	10934	1	51.8	0																						E																					0
T1B8_NODE_4021_22	T1B8_NODE_4021	10960	11604	-1	53.2	1	vog	VOG01107	1.9e-24	88.7	HNH endonuclease							PF13392.6	HNH endonuclease	8.7e-12	44.5	7.58	VOG01444	sp|P03795|Y28_BPT7 Protein 2.8	1.3e-29	103.3	1.86	D			YP_009961120.1	YP_009961120.1 HNH endonuclease [Mycobacterium phage Piper2020]	FALSE	0.377	148	2.09e-39								HNH endonuclease [PF13392.8]		REFSEQ	Xu	REFSEQ hypothetical protein; Xu	0
T1B8_NODE_4021_23	T1B8_NODE_4021	11645	11845	1	59.2	0																						E																					0
T1B8_NODE_4021_24	T1B8_NODE_4021	11848	14469	1	58.9	0																						E																					0
T1B8_NODE_4021_25	T1B8_NODE_4021	14473	17919	1	58.9	0																						E																					0
T1B8_NODE_4021_26	T1B8_NODE_4021	17861	18208	1	56.6	0																						E																					0
T1B8_NODE_4021_27	T1B8_NODE_4021	18211	18381	1	53.2	0																						E																					0
T1B8_NODE_6218_1	T1B8_NODE_6218	1	822	-1	42.6	0					-												VOG00756	REFSEQ hypothetical protein	2e-18	66.4	1.33	D																Glycosyltransferase like family 2 [PF13641.8]					0
T1B8_NODE_6218_2	T1B8_NODE_6218	1013	1468	-1	35.7	1	vog	VOG09529	5.3e-08	35.1	HNH endonuclease							PF13392.6	HNH endonuclease	3.1e-16	58.5	7.58	VOG00130	REFSEQ HNH endonuclease	6.7e-26	90.9	0.99	D			YP_009219680.1	YP_009219680.1 HNH endonuclease [Staphylococcus phage IME-SA4]	FALSE	0.61	81	2.05e-17								HNH endonuclease [PF13392.8]		REFSEQ	Xu	REFSEQ HNH endonuclease; Xu	0
T1B8_NODE_6218_3	T1B8_NODE_6218	1530	1985	-1	44.5	0																						E																					0
T1B8_NODE_6218_4	T1B8_NODE_6218	2066	2341	-1	47.1	0																						E																					0
T1B8_NODE_6218_5	T1B8_NODE_6218	2355	3170	-1	47.3	1	vpfs	3300001450@JGI24006J15134_10000232@JGI24006J15134_1000023213	1.1e-45	158	-												VOG12900	REFSEQ major head protein	7e-18	64.4	1	E																		REFSEQ	Xu	REFSEQ major head protein; Xu	0
T1B8_NODE_6218_6	T1B8_NODE_6218	3252	3839	-1	40.3	0					-												VOG03415	REFSEQ hypothetical protein	1.6e-21	76.7	0.48	E			YP_006989090.1	YP_006989090.1 putative HNH homing endonuclease [Caulobacter virus Rogue]	FALSE	0.336	80	2.94e-16										REFSEQ	Xu	REFSEQ hypothetical protein; Xu	0
T1B8_NODE_6218_7	T1B8_NODE_6218	3844	3966	-1	40.7	0																						E																					0
T1B8_NODE_6218_8	T1B8_NODE_6218	3979	5013	-1	47.9	0																						E																					0
T1B8_NODE_6218_9	T1B8_NODE_6218	5041	5310	-1	48.1	0																						E																					0
T1B8_NODE_6218_10	T1B8_NODE_6218	5310	5519	-1	51.9	0																						E																					0
T1B8_NODE_6218_11	T1B8_NODE_6218	5512	5715	-1	52	0																						E																					0
T1B8_NODE_6218_12	T1B8_NODE_6218	5818	6150	-1	48.3	0																						E																					0
T1B8_NODE_6218_13	T1B8_NODE_6218	6147	8273	-1	48.1	1	vog	VOG02758	2.1e-20	74.5													VOG02486	sp|A0MZE1|PORTL_BPN4 Probable portal protein	1.3e-21	76.4	3.2	E																		sp|A0MZE1|PORTL_BPN4	Xs;Xp;Xr;Xh	sp|A0MZE1|PORTL_BPN4 Probable portal protein; XhXpXrXs	0
T1B8_NODE_6218_14	T1B8_NODE_6218	8273	10009	-1	47.2	1	vpfs	3300001450@JGI24006J15134_10000151@JGI24006J15134_100001519	4.8e-41	142.7	-												VOG00677	sp|P10310|TERL_BPT3 Terminase, large subunit gp19	5.8e-65	219.5	10	D			YP_007002934.1	YP_007002934.1 terminase [Haemophilus phage SuMu]	FALSE	0.248	158	7.44e-39								Terminase RNaseH-like domain [PF17289.4]		sp|P10310|TERL_BPT3	Xr;Xh	sp|P10310|TERL_BPT3 Terminase, large subunit; XhXr	0
T1B8_NODE_6218_15	T1B8_NODE_6218	9963	10361	-1	43.4	0																						E																					0
T1B8_NODE_6218_16	T1B8_NODE_6218	11073	11261	1	44.4	0																						E																					0
T1B8_NODE_6218_17	T1B8_NODE_6218	11279	11422	1	35.4	0																						E																					0
T1B8_NODE_6218_18	T1B8_NODE_6218	11427	11804	1	42.3	0																						E																					0
T1B8_NODE_6218_19	T1B8_NODE_6218	11814	12062	1	45	0																						E																					0
T1B8_NODE_6218_20	T1B8_NODE_6218	11973	12152	-1	41.1	0																						E																					0
T1B8_NODE_6218_21	T1B8_NODE_6218	12272	12418	1	45.6	0																						E																					0
T1B10_NODE_1635_1	T1B10_NODE_1635	3	89	1	48.3	0																						E																					0
T1B10_NODE_1635_2	T1B10_NODE_1635	115	492	1	47.4	1	vpfs	2199034001@TB03JUN2009E_Contig_3@TB03JUN2009E_00004680	2.5e-14	55.4																		E																					0
T1B10_NODE_1635_3	T1B10_NODE_1635	521	1222	1	44	1	vpfs	YP_164075@NC_006548	2.7e-59	203	-																	D			YP_001111208.1	YP_001111208.1 gp8 [Burkholderia virus phiE255]	FALSE	0.326	108	2.62e-25								Phage major capsid protein E [PF03864.17]		sp|D6RRG1|CAPSD_BPKPP	Xh;Xs	sp|D6RRG1|CAPSD_BPKPP Major capsid protein; XhXs	0
T1B10_NODE_1635_4	T1B10_NODE_1635	1219	1440	1	45.5	0					-																	E																					0
T1B10_NODE_1635_5	T1B10_NODE_1635	1627	2118	1	49.6	0					-																	E																					0
T1B10_NODE_1635_6	T1B10_NODE_1635	2140	2445	1	45.8	0																						E																					0
T1B10_NODE_1635_7	T1B10_NODE_1635	2510	2920	1	40.9	0																						E																					0
T1B10_NODE_1635_8	T1B10_NODE_1635	2922	5093	1	48	0					cell wall surface anchor family protein																	E																					0
T1B10_NODE_1635_9	T1B10_NODE_1635	5093	5410	1	37.4	0																						E																					0
T1B10_NODE_1635_10	T1B10_NODE_1635	5410	5622	1	37.1	0																						E																					0
T1B10_NODE_1635_11	T1B10_NODE_1635	5604	5795	1	35.4	0																						E																					0
T1B10_NODE_1635_12	T1B10_NODE_1635	5802	6245	1	45.5	0																						E																					0
T1B10_NODE_1635_13	T1B10_NODE_1635	6310	10071	1	43.3	0					Domain of unknown function DUF11																	E																					0
T1B10_NODE_1635_14	T1B10_NODE_1635	10068	10988	1	43	0																						D																Protein of unknown function (DUF1320) [PF07030.14]					0
T1B10_NODE_1635_15	T1B10_NODE_1635	10991	11446	1	42.1	1	vog	VOG00655	1.2e-16	63.2	Phage virion morphogenesis family												VOG00721	sp|P36934|VPS_BPP2 Tail completion protein S	1.4e-14	54.5	4.11	D																Phage virion morphogenesis family [PF05069.15]					0
T1B10_NODE_1635_16	T1B10_NODE_1635	11448	11966	1	43	0																						E																					0
T1B10_NODE_1635_17	T1B10_NODE_1635	12016	12204	1	39.2	0																						E																					0
T1B10_NODE_1635_18	T1B10_NODE_1635	12228	13208	1	43.5	0					-																	D																Phage tail tube protein [PF18906.2]		REFSEQ	Xu	REFSEQ hypothetical protein; Xu	0
T1B10_NODE_1635_19	T1B10_NODE_1635	13229	13570	1	42.1	0																						E																					0
T1B10_NODE_1635_20	T1B10_NODE_1635	13612	13812	1	34.8	0																						E																					0
T1B10_NODE_1635_21	T1B10_NODE_1635	13982	14263	1	50.4	0																						E																					0
T1B10_NODE_2533_1	T1B10_NODE_2533	17	454	-1	37.2	0																						E																					0
T1B10_NODE_2533_2	T1B10_NODE_2533	486	734	-1	36.5	0																						E																					0
T1B10_NODE_2533_3	T1B10_NODE_2533	731	961	-1	39.4	0																						E																					0
T1B10_NODE_2533_4	T1B10_NODE_2533	1011	1418	-1	39	0					SET (Su(var)3-9, Enhancer-of-zeste, Trithorax) domain																	E																					0
T1B10_NODE_2533_5	T1B10_NODE_2533	1394	1501	-1	34.3	0																						E																					0
T1B10_NODE_2533_6	T1B10_NODE_2533	1498	2022	-1	33.1	1	vog	VOG02775	1.7e-05	26.5	regulation of methylation-dependent chromatin silencing	K07451		mcrA; 5-methylcytosine-specific restriction enzyme A [EC:3.1.21.-]	2.4e-10	40.2	0.95						VOG02479	sp|Q6QGD3|ENDO1_BPT5 Putative endonuclease	1e-11	44.9	0.61	C	K07451	5-methylcytosine-specific restriction enzyme A [EC:3.1.21.-]	YP_006907934.1	YP_006907934.1 putative HNH nuclease [Bacillus phage BCP78]	FALSE	0.436	74	2.24e-14													1
T1B10_NODE_2533_7	T1B10_NODE_2533	2036	2599	-1	40.2	1	vpfs	2124908004@PBDC3_scaffold00040@PBDC3_02965990	5.4e-29	103.2	Glycosyl transferase, family 2												VOG00756	REFSEQ hypothetical protein	3.5e-23	82.2	1.33	E			YP_009665430.1	YP_009665430.1 hypothetical protein FK949_gp340 [Paramecium bursaria Chlorella virus NYs1]	FALSE	0.279	76	6.99e-15													0
T1B10_NODE_2533_8	T1B10_NODE_2533	2596	2904	-1	38.5	0																						E																					0
T1B10_NODE_2533_9	T1B10_NODE_2533	2975	3106	-1	37.1	0																						E																					0
T1B10_NODE_2533_10	T1B10_NODE_2533	3108	4316	-1	40.4	1	vog	VOG09528	1.5e-29	105.4	Terminase RNAseH like domain	K06909		xtmB; phage terminase large subunit	8.7e-59	199.6	4.5	PF04466.13	Phage terminase large subunit	4.5e-11	42.5	2.4	VOG00381	sp|P54308|TERL_BPSPP Terminase, large subunit gp2	9.9e-50	169.3	8.34	C	K06909	phage terminase large subunit	YP_008241822.1	YP_008241822.1 phage terminase large subunit [Cellulophaga phage phi46:1]	FALSE	0.299	178	6.88e-47								Phage terminase large subunit [PF04466.15]; Terminase RNAseH like domain [PF17288.4]		sp|Q05219|VG13_BPML5	Xu	sp|Q05219|VG13_BPML5 Gene 13 protein; Xu	0
T1B10_NODE_2533_11	T1B10_NODE_2533	4258	4575	-1	39.3	0																						D																Family of unknown function (DUF5681) [PF18932.2]					0
T1B10_NODE_2533_12	T1B10_NODE_2533	4602	4760	-1	41.5	0																						E																					0
T1B10_NODE_2533_13	T1B10_NODE_2533	5007	5501	-1	32.3	0																						E																					0
T1B10_NODE_2533_14	T1B10_NODE_2533	5498	5704	-1	35.3	0																						E																					0
T1B10_NODE_2533_15	T1B10_NODE_2533	5916	6188	-1	30.4	0																						E																					0
T1B10_NODE_2533_16	T1B10_NODE_2533	6194	6373	-1	37.2	0																						E																					0
T1B10_NODE_2533_17	T1B10_NODE_2533	6539	6709	1	34.5	0																						E																					0
T1B10_NODE_2533_18	T1B10_NODE_2533	6836	7129	1	34.7	0																						E																					0
T1B10_NODE_2533_19	T1B10_NODE_2533	7384	7527	-1	34.7	0																						E																					0
T1B10_NODE_2533_20	T1B10_NODE_2533	7536	7805	-1	34.8	1	vog	VOG04096	4.9e-09	37.9																		E																					0
T1B10_NODE_2533_21	T1B10_NODE_2533	8092	8265	-1	35.6	0																						E																					0
T1B10_NODE_2533_22	T1B10_NODE_2533	8309	8611	-1	39.6	0																						E																					0
T1B10_NODE_2533_23	T1B10_NODE_2533	8640	8861	-1	35.6	0																						E																					0
T1B10_NODE_2533_24	T1B10_NODE_2533	8861	9055	-1	29.7	0																						E																					0
T1B10_NODE_2533_25	T1B10_NODE_2533	9043	9330	-1	35.8	0																						E																					0
T1B10_NODE_2533_26	T1B10_NODE_2533	9340	9648	-1	38.2	0																						E																					0
T1B10_NODE_2533_27	T1B10_NODE_2533	9656	9913	-1	37.2	0																						E																					0
T1B10_NODE_2533_28	T1B10_NODE_2533	9932	10468	-1	40.2	0					Helix-turn-helix domain							PF13730.6	Helix-turn-helix domain	9.1e-11	41.5	0.31						D																Helix-turn-helix domain [PF13730.8]					0
T1L10_NODE_2969_1	T1L10_NODE_2969	3	551	-1	50.5	1	vpfs	YP_005097991@NC_016761	3.4e-13	51.7	-																	E																					0
T1L10_NODE_2969_2	T1L10_NODE_2969	548	997	-1	37.3	1	vog	VOG10820	1e-05	27.5																		E																					0
T1L10_NODE_2969_3	T1L10_NODE_2969	997	3096	-1	43.5	1	vpfs	YP_512269@NC_007804	2.1e-136	457.9	-												VOG04095	REFSEQ hypothetical protein	4.7e-121	405	0.95	E			YP_007517711.1	YP_007517711.1 putative tail tubular protein B [Pelagibacter phage HTVC010P]	FALSE	0.257	283	7.21e-79										sp|P03747|TUBE2_BPT7	Xp;Xr;Xs	sp|P03747|TUBE2_BPT7 Tail tubular protein gp12; XpXrXs	0
T1L10_NODE_2969_4	T1L10_NODE_2969	3089	3679	-1	42.5	1	vpfs	3300000558@Draft_10103252@Draft_101032523	3.6e-40	139.3	-												VOG03548	REFSEQ hypothetical protein	4.8e-24	84.7	1.09	E			YP_024931.1	YP_024931.1 hypothetical protein BcepC6B_gp11 [Burkholderia virus BcepC6B]	FALSE	0.271	77	3.57e-15													0
T1L10_NODE_2969_5	T1L10_NODE_2969	3676	4260	-1	47.2	0																						E																					0
T1L10_NODE_2969_6	T1L10_NODE_2969	4393	5268	-1	46.1	1	vpfs	3300000116@DelMOSpr2010_c10000223@DelMOSpr2010_100002239	1e-37	131.7	-												VOG02562	REFSEQ hypothetical protein	3.9e-30	105	0.5	D			YP_007517707.1	YP_007517707.1 putative major capsid protein [Pelagibacter phage HTVC010P]	FALSE	0.273	111	1.5e-25								Phage capsid protein [PF19821.1]		REFSEQ	Xu	REFSEQ hypothetical protein; Xu	0
T1L10_NODE_2969_7	T1L10_NODE_2969	5395	6321	-1	50.6	1	vog	VOG04221	6.8e-06	28.1	-																	E			YP_009140136.1	YP_009140136.1 hypothetical protein phiVC8_p07 [Vibrio phage phiVC8]	FALSE	0.239	70	6.76e-12													0
T1L10_NODE_2969_8	T1L10_NODE_2969	6314	6679	-1	42.9	0																						E																					0
T1L10_NODE_2969_9	T1L10_NODE_2969	6642	8255	-1	46.8	1	vog	VOG02580	4.5e-62	212	Bacteriophage head to tail connecting protein							PF12236.8	Bacteriophage head to tail connecting protein	1.3e-88	297.5	1.99	VOG03064	sp|P03728|PORTL_BPT7 Portal protein	8.3e-66	222.4	8.02	D			YP_024925.1	YP_024925.1 hypothetical protein BcepC6B_gp05 [Burkholderia virus BcepC6B]	FALSE	0.329	261	2.95e-73								Bacteriophage head to tail connecting protein [PF12236.10]		sp|P03728|PORTL_BPT7	Xp;Xr;Xs	sp|P03728|PORTL_BPT7 Portal protein; XpXrXs	0
T1L10_NODE_2969_10	T1L10_NODE_2969	8257	8703	-1	40.7	0																						E																					0
T1L10_NODE_2969_11	T1L10_NODE_2969	8705	8884	-1	49.4	0																						E																					0
T1L10_NODE_2969_12	T1L10_NODE_2969	8881	10623	-1	46.7	1	vpfs	3300001450@JGI24006J15134_10000151@JGI24006J15134_100001519	6.5e-19	69.7	-												VOG00677	sp|P10310|TERL_BPT3 Terminase, large subunit gp19	1.6e-44	152.3	10	D			YP_001294642.1	YP_001294642.1 hypothetical protein ORF049 [Pseudomonas phage PA11]	FALSE	0.192	81	9.87e-15								Terminase RNaseH-like domain [PF17289.4]		sp|P10310|TERL_BPT3	Xr;Xh	sp|P10310|TERL_BPT3 Terminase, large subunit; XhXr	0
T1L10_NODE_2969_13	T1L10_NODE_2969	10616	10969	-1	46	0																						E																					0
T1L10_NODE_2969_14	T1L10_NODE_2969	10966	11325	-1	47.2	0																						E																					0
T1L10_NODE_2969_15	T1L10_NODE_2969	11694	11873	1	45	0																						E																					0
T1L10_NODE_2969_16	T1L10_NODE_2969	11847	12149	-1	40.6	0																						E																					0
T1L10_NODE_2969_17	T1L10_NODE_2969	12516	12926	-1	53.8	0																						E																					0
T1L10_NODE_2969_18	T1L10_NODE_2969	12910	13101	-1	46.9	0																						E																					0
T1L10_NODE_2969_19	T1L10_NODE_2969	13040	13291	-1	39.7	0																						E																					0
T1L10_NODE_2969_20	T1L10_NODE_2969	14431	14652	1	44.6	0																						E																					0
T1L10_NODE_2969_21	T1L10_NODE_2969	14678	15403	1	43.7	1	vpfs	2199352012_2200564496_2201074363_MRSJC2b_31318	1.9e-29	105.1	-												VOG04182	REFSEQ hypothetical protein	3.1e-25	89.2	0.22	E			YP_006988631.1	YP_006988631.1 hypothetical protein CcrColossus_gp397 [Caulobacter phage CcrColossus]	FALSE	0.31	117	2.69e-28										REFSEQ	Xu	REFSEQ hypothetical protein; Xu	0
T1L10_NODE_2969_22	T1L10_NODE_2969	15503	15700	1	46	0																						E																					0
T1L10_NODE_2969_23	T1L10_NODE_2969	15726	16910	1	46.8	0					Domain of unknown function (DUF3560)							PF12083.8	Domain of unknown function (DUF3560)	6.4e-33	113.4	0.01						D																Domain of unknown function (DUF3560) [PF12083.10]					0
T1L10_NODE_2969_24	T1L10_NODE_2969	16914	17459	1	46.5	0					DNA restriction-modification system	K07317		K07317; adenine-specific DNA-methyltransferase [EC:2.1.1.72]	4e-17	62.2	0.4						VOG12614	REFSEQ putative DNA modification methylase	4.5e-26	91.4	0.25	D			YP_006383736.1	YP_006383736.1 gp43 [Salisaeta icosahedral phage 1]	FALSE	0.326	95	1.03e-21								N-6 DNA Methylase [PF02384.18]; Methyltransferase small domain [PF05175.16]; Uncharacterised methyltransferase family (DUF6094) [PF19587.1]					0
T1L10_NODE_2969_25	T1L10_NODE_2969	17531	17881	1	39	1	vog	VOG00094	6.2e-05	25																		E																					0
T1L10_NODE_2969_26	T1L10_NODE_2969	17886	18161	1	44.9	1	vog	VOG00094	2.4e-12	48.8													VOG00072	sp|P14107|Y8K6_BPP22 Uncharacterized 8.6 kDa protein in ral-gp17 intergenic region	1.9e-12	47.2	2.29	E																					0
T1L10_NODE_2969_27	T1L10_NODE_2969	18158	18322	1	47.9	0																						E																					0
T1L10_NODE_2969_28	T1L10_NODE_2969	18319	18648	1	45.2	0																						E																					0
T1L10_NODE_2969_29	T1L10_NODE_2969	18624	18803	1	47.8	0																						E																					0
T1L10_NODE_2969_30	T1L10_NODE_2969	18791	18961	1	40.9	0																						E																					0
T1L10_NODE_2969_31	T1L10_NODE_2969	18952	19248	1	49.5	0																						E																					0
T1L10_NODE_2969_32	T1L10_NODE_2969	19235	19459	1	48.9	0																						E																					0
T1L10_NODE_2969_33	T1L10_NODE_2969	19459	19677	1	42.5	0																						E																					0
T1L10_NODE_2969_34	T1L10_NODE_2969	19664	19786	1	36.6	0																						E																					0
T1L10_NODE_326_1	T1L10_NODE_326	3	773	-1	53.6	-1	ko	K04034	2.6e-35	123.9	B12 binding domain	K04034	AMG	bchE; anaerobic magnesium-protoporphyrin IX monomethyl ester cyclase [EC:1.21.98.3]	6.3e-36	123.9	0.01	PF02310.19	B12 binding domain	4.1e-14	52.5	0						D																B12 binding domain [PF02310.21]					0
T1L10_NODE_326_2	T1L10_NODE_326	770	943	-1	52.9	0																						E																					0
T1L10_NODE_326_3	T1L10_NODE_326	943	2697	-1	53.1	1	vpfs	3300001450@JGI24006J15134_10000151@JGI24006J15134_100001519	4.5e-27	96.6	-												VOG00677	sp|P10310|TERL_BPT3 Terminase, large subunit gp19	3.8e-60	203.8	10	D			YP_009056232.1	YP_009056232.1 hypothetical protein LD36_gp20 [Vibrio phage ICP2_2013_A_Haiti]	FALSE	0.216	114	5.76e-25								Terminase RNaseH-like domain [PF17289.4]		sp|P10310|TERL_BPT3	Xh;Xr	sp|P10310|TERL_BPT3 Terminase, large subunit; XhXr	0
T1L10_NODE_326_4	T1L10_NODE_326	2729	3100	-1	53.2	0																						E																					0
T1L10_NODE_326_5	T1L10_NODE_326	3193	3390	1	55.1	0																						E																					0
T1L10_NODE_326_6	T1L10_NODE_326	3390	3881	1	58.9	0																						E																					0
T1L10_NODE_326_7	T1L10_NODE_326	4015	4296	1	53.9	0																						E																					0
T1L10_NODE_326_8	T1L10_NODE_326	4296	4493	1	54.5	0																						E																					0
T1L10_NODE_326_9	T1L10_NODE_326	4490	4810	-1	58.3	0					-																	E																					0
T1L10_NODE_326_10	T1L10_NODE_326	4825	5157	-1	49.5	0																						E																					0
T1L10_NODE_326_11	T1L10_NODE_326	5160	5426	-1	51.3	0																						E																					0
T1L10_NODE_326_12	T1L10_NODE_326	5377	7275	-1	52.1	0					outer membrane																	E																					0
T1L10_NODE_326_13	T1L10_NODE_326	7279	7845	-1	55	0																						E																					0
T1L10_NODE_326_14	T1L10_NODE_326	8254	8424	1	52.6	0																						D																Prokaryotic RING finger family 2 [PF14445.8]					0
T1L10_NODE_326_15	T1L10_NODE_326	8421	8546	1	65.9	0																						E																					0
T1L10_NODE_326_16	T1L10_NODE_326	8539	8817	1	53.4	0					Helix-turn-helix domain							PF14090.6	Helix-turn-helix domain	1.1e-12	47.4	0.13	VOG12910	REFSEQ hypothetical protein	1.8e-13	50.3	0.35	D																Helix-turn-helix domain [PF14090.8]					0
T1L10_NODE_326_17	T1L10_NODE_326	8892	9521	1	46.3	1	vog	VOG09529	1.1e-16	63.7	sequence-specific DNA binding transcription factor activity							PF13392.6	HNH endonuclease	1.1e-14	53.8	7.58	VOG00054	sp|P03795|Y28_BPT7 Protein 2.8	1.1e-28	100.3	8.05	D			YP_009151745.1	YP_009151745.1 HNH homing endonuclease [Bacillus phage Moonbeam]	FALSE	0.378	109	4.8e-26								HNH endonuclease [PF13392.8]; NUMOD4 motif [PF07463.13]		sp|Q5UPT6|YL245_MIMIV	Xu	sp|Q5UPT6|YL245_MIMIV Uncharacterized HNH endonuclease L245; Xu	0
T1L10_NODE_326_18	T1L10_NODE_326	9518	9724	1	60.4	0																						E																					0
T1L10_NODE_326_19	T1L10_NODE_326	9721	10185	1	51.8	0																						E																					0
T1L10_NODE_326_20	T1L10_NODE_326	10185	10541	1	51.5	0																						E																					0
T1L10_NODE_326_21	T1L10_NODE_326	10541	10825	1	55.8	0																						E																					0
T1L10_NODE_326_22	T1L10_NODE_326	10858	11049	1	51	0																						E																					0
T1L10_NODE_326_23	T1L10_NODE_326	11046	11438	1	57.8	0					-							PF18066.1	Phage ABA sandwich domain	2.1e-13	50.7	1						D																Phage ABA sandwich domain [PF18066.3]					0
T1L10_NODE_326_24	T1L10_NODE_326	11435	11782	1	47.4	0																						E																					0
T1L10_NODE_326_25	T1L10_NODE_326	12025	12288	-1	53.4	0																						E																					0
T1L10_NODE_326_26	T1L10_NODE_326	12981	13196	1	48.1	0																						E																					0
T1L10_NODE_326_27	T1L10_NODE_326	13222	13578	1	51.3	0																						E																					0
T1L10_NODE_326_28	T1L10_NODE_326	13583	13894	1	54.2	0																						E																					0
T1L10_NODE_326_29	T1L10_NODE_326	13905	14165	1	55.9	0																						E																					0
T1L10_NODE_326_30	T1L10_NODE_326	14325	14516	-1	44.8	0																						E																					0
T1L10_NODE_326_31	T1L10_NODE_326	15271	15504	1	51.7	0																						E																					0
T1L10_NODE_326_32	T1L10_NODE_326	15569	16387	1	56	0					sulfate reduction	K00390	AMG	cysH; phosphoadenosine phosphosulfate reductase [EC:1.8.4.8 1.8.4.10]	2.4e-19	69.5	0.52	PF01507.19	Phosphoadenosine phosphosulfate reductase family	1.7e-17	63.9	0.34	VOG00137	sp|P03766|Y290_LAMBD Uncharacterized nin region protein ORF290	3.2e-25	89.4	3.44	D																Phosphoadenosine phosphosulfate reductase family [PF01507.21]		sp|P03766|Y290_LAMBD	Xu	sp|P03766|Y290_LAMBD Uncharacterized nin region protein ORF290; Xu	0
T1L10_NODE_326_33	T1L10_NODE_326	16399	16818	1	53.8	0																						E																					0
T1L10_NODE_326_34	T1L10_NODE_326	16893	17039	1	59.9	0																						E																					0
T1L10_NODE_326_35	T1L10_NODE_326	17109	17309	1	49.8	0																						E																					0
T1L10_NODE_326_36	T1L10_NODE_326	17380	17901	1	57.9	0					Antirestriction protein (ArdA)							PF07275.11	Antirestriction protein (ArdA)	3.2e-39	135	0.27	VOG01702	REFSEQ antirestriction protein	1.4e-26	93.7	1.06	D			YP_008767160.1	YP_008767160.1 hypothetical protein V424_gp021 [Mycobacterium phage Fredward]	FALSE	0.33	95	7.79e-22								Antirestriction protein (ArdA) [PF07275.13]		REFSEQ	Xu	REFSEQ ArdA-like antirestriction protein; Xu	0
T1L10_NODE_326_37	T1L10_NODE_326	17924	18046	1	48	0																						E																					0
T1L10_NODE_326_38	T1L10_NODE_326	18039	18533	1	50.5	0																						E																		REFSEQ	Xu	REFSEQ hypothetical protein; Xu	0
T1L10_NODE_326_39	T1L10_NODE_326	18610	19164	1	57.7	0					-																	E																					0
T1L10_NODE_326_40	T1L10_NODE_326	19273	19569	1	56.6	0																						E																					0
T1L10_NODE_326_41	T1L10_NODE_326	19580	19768	1	43.9	0																						E																					0
T1L10_NODE_326_42	T1L10_NODE_326	19821	20075	1	58	0																						E																					0
T1L10_NODE_326_43	T1L10_NODE_326	20123	20338	1	50	0																						E																					0
T1L10_NODE_326_44	T1L10_NODE_326	20452	20952	1	45.3	0																						E																					0
T1L10_NODE_326_45	T1L10_NODE_326	21019	21201	1	50.8	0																						E																					0
T1L10_NODE_326_46	T1L10_NODE_326	21204	21530	1	56	0																						E																					0
T1L10_NODE_326_47	T1L10_NODE_326	21538	21840	1	52.1	0																						E																					0
T1L10_NODE_326_48	T1L10_NODE_326	21844	22113	1	56.7	0																						E																					0
T1L10_NODE_326_49	T1L10_NODE_326	22116	22472	1	43.7	0																						E																					0
T1L10_NODE_326_50	T1L10_NODE_326	22476	23099	1	54.8	0																						E																					0
T1L10_NODE_326_51	T1L10_NODE_326	23101	23364	1	57.6	0																						E																					0
T1L10_NODE_326_52	T1L10_NODE_326	23361	23630	1	51.1	1	vog	VOG00434	2e-11	45.9	-																	E																		REFSEQ	Xu	REFSEQ hypothetical protein; Xu	0
T1L10_NODE_326_53	T1L10_NODE_326	23627	24223	1	50.1	1	vog	VOG11186	1e-49	171.2	-												VOG11350	REFSEQ hypothetical protein	2.7e-50	171.2	0.87	E			YP_008130315.1	YP_008130315.1 hypothetical protein Eta_0022 [Serratia phage Eta]	FALSE	0.373	140	6e-37										REFSEQ	Xu	REFSEQ hypothetical protein; Xu	0
T1L10_NODE_326_54	T1L10_NODE_326	24175	24735	1	45.1	1	vog	VOG09529	2.6e-12	49.3	-												VOG00054	sp|P03795|Y28_BPT7 Protein 2.8	7.2e-22	78	8.05	D			YP_009636887.1	YP_009636887.1 RecB [Mycobacterium virus Lesedi]	FALSE	0.312	79	4.19e-16								HNH endonuclease [PF13392.8]		sp|Q5UPT6|YL245_MIMIV	Xu	sp|Q5UPT6|YL245_MIMIV Uncharacterized HNH endonuclease L245; Xu	0
T1L10_NODE_326_55	T1L10_NODE_326	24824	25006	1	55.7	0																						E																					0
T1L10_NODE_326_56	T1L10_NODE_326	25146	25643	1	50.6	0																						E																					0
T1L10_NODE_326_57	T1L10_NODE_326	25713	26111	1	57.9	0																						E																					0
T1L10_NODE_326_58	T1L10_NODE_326	26284	26481	1	51.5	0																						E																					0
T1L10_NODE_326_59	T1L10_NODE_326	26512	26814	1	50.5	0																						E																					0
T1L10_NODE_326_60	T1L10_NODE_326	26855	27358	1	45.6	0																						E																					0
T1L10_NODE_326_61	T1L10_NODE_326	27373	27846	1	56.3	0																						E																					0
T1L10_NODE_326_62	T1L10_NODE_326	27843	28202	1	41.7	1	vog	VOG03383	8.6e-09	37.4																		E																					0
T1L10_NODE_326_63	T1L10_NODE_326	28199	28474	1	58	0																						E																					0
T1L10_NODE_326_64	T1L10_NODE_326	28471	29190	-1	58.3	0																						E																					0
T1L10_NODE_326_65	T1L10_NODE_326	29187	29927	-1	56.5	0					Bacteriophage replication protein O							PF04492.13	Bacteriophage replication protein O	6.9e-11	42.5	1						D																Bacteriophage replication protein O [PF04492.15]					0
T1L10_NODE_326_66	T1L10_NODE_326	29937	31319	-1	56.5	1	vog	VOG10231	2.9e-19	71.4	-							PF03837.14	RecT family	1.5e-19	70.2	2.53	VOG10469	sp|P03698|VBET_LAMBD Recombination protein bet	3.1e-17	63.1	10	D			YP_009222783.1	YP_009222783.1 recombination protein Bet [Pseudomonas phage PS-1]	FALSE	0.312	100	6.71e-21								RecT family [PF03837.16]		sp|P03698|VBET_LAMBD	Xr	sp|P03698|VBET_LAMBD Recombination protein bet; Xr	0
T1L10_NODE_326_67	T1L10_NODE_326	31578	31721	-1	43.1	0																						E																					0
T1L10_NODE_326_68	T1L10_NODE_326	31785	32168	-1	52.1	0																						E																					0
T1L10_NODE_326_69	T1L10_NODE_326	32407	32859	-1	48.3	0																						E																					0
T1L10_NODE_326_70	T1L10_NODE_326	32889	33185	-1	47.1	1	vpfs	YP_004957101@NC_016563	1.5e-17	66.1	-																	E			YP_009041364.1	YP_009041364.1 hypothetical protein CPT_phageK_gp124 [Staphylococcus virus K]	FALSE	0.631	82	1.32e-18													1
T1L10_NODE_326_71	T1L10_NODE_326	33338	34222	-1	55.8	0					PD-(D/E)XK nuclease superfamily	K07465		K07465; putative RecB family exonuclease	8.5e-16	58	2.83	PF12705.7	PD-(D/E)XK nuclease superfamily	2.9e-21	76.4	2.62	VOG00216	sp|O64262|VG69_BPMD2 Gene 69 protein	1.4e-17	64.3	10	E																		sp|O64262|VG69_BPMD2	Xu	sp|O64262|VG69_BPMD2 Gene 69 protein; Xu	0
T1L10_NODE_326_72	T1L10_NODE_326	34358	35179	1	58.2	0					Belongs to the 'phage' integrase family	K04763		xerD; integrase/recombinase XerD	1.4e-27	97.1	2.87	PF00589.22	Phage integrase family	6.6e-22	78	9.33	VOG00041	sp|O10330|VLF1_NPVOP Very late expression factor 1	6.8e-35	121	10	D			NP_061531.1	NP_061531.1 integrase [Pseudomonas virus D3]	FALSE	0.234	65	1.46e-10								Phage integrase family [PF00589.24]		sp|P22877|INTR_SACER	Xh;Xr	sp|P22877|INTR_SACER Integrase; XhXr	0
T1L10_NODE_326_73	T1L10_NODE_326	35304	35750	-1	56.8	0																						E																					0
T1L10_NODE_326_74	T1L10_NODE_326	35747	35974	-1	60.1	-1	pfam_a	PspC	4.5e-05	25																		E																					0
T1L10_NODE_326_75	T1L10_NODE_326	35940	36173	-1	55.6	0																						E																					0
T1L10_NODE_326_76	T1L10_NODE_326	36127	36432	-1	53.3	0																						E																					0
T1L10_NODE_326_77	T1L10_NODE_326	36489	40541	-1	57.7	0																						E																					0
T1L10_NODE_326_78	T1L10_NODE_326	40538	42775	-1	54.2	0																						E																					0
T1L10_NODE_326_79	T1L10_NODE_326	42785	43591	-1	60.1	0																						E																					0
T1L10_NODE_326_80	T1L10_NODE_326	43604	44065	-1	58.4	0																						E																					0
T1L10_NODE_326_81	T1L10_NODE_326	44065	47508	-1	54.5	0																						E																					0
T1L10_NODE_326_82	T1L10_NODE_326	47529	48788	-1	55.4	0																						E																					0
T1L10_NODE_326_83	T1L10_NODE_326	48800	49369	-1	53.5	0																						E																					0
T1L10_NODE_326_84	T1L10_NODE_326	49369	49641	-1	49.8	0																						E																					0
T1L10_NODE_326_85	T1L10_NODE_326	49643	51007	-1	55.7	0																						E																					0
T1L10_NODE_326_86	T1L10_NODE_326	51007	51348	-1	52.3	0																						E																					0
T1L10_NODE_326_87	T1L10_NODE_326	51350	51577	-1	58.8	0																						E																					0
T1L10_NODE_326_88	T1L10_NODE_326	51665	52690	-1	58.9	1	vog	VOG11081	5.6e-52	178.7	Family of unknown function (DUF5309)							PF17236.2	Family of unknown function (DUF5309)	1.3e-55	188.6	0.41	VOG11223	sp|B0FIH3|CAPSD_BPE32 Major capsid protein	2.8e-46	157.7	1.15	D			YP_008857863.1	YP_008857863.1 major head protein [Pseudomonas phage phiIBB-PAA2]	FALSE	0.272	122	7.21e-29								Family of unknown function (DUF5309) [PF17236.4]		sp|B0FIH3|CAPSD_BPE32	Xs;Xh	sp|B0FIH3|CAPSD_BPE32 Major capsid protein; XhXs	0
T1L10_NODE_326_89	T1L10_NODE_326	52706	53608	-1	54.7	0																						E																					0
T1L10_NODE_326_90	T1L10_NODE_326	53698	54108	-1	51.1	0																						E																					0
T1L10_NODE_326_91	T1L10_NODE_326	54111	56333	-1	53.4	1	vog	VOG02758	9.8e-35	121.9													VOG02486	sp|A0MZE1|PORTL_BPN4 Probable portal protein	1.8e-34	119.1	3.2	E																		sp|A0MZE1|PORTL_BPN4	Xs;Xp;Xh;Xr	sp|A0MZE1|PORTL_BPN4 Probable portal protein; XhXpXrXs	0
T3L8_NODE_107_1	T3L8_NODE_107	42	980	1	56.4	0																						C	K07273	lysozyme														Glycosyl hydrolases family 25 [PF01183.22]					0
T3L8_NODE_107_2	T3L8_NODE_107	996	1868	1	58.1	0					Belongs to the N(4) N(6)-methyltransferase family																	D																Putative RNA methylase family UPF0020 [PF01170.20]; DNA methylase [PF01555.20]					0
T3L8_NODE_107_3	T3L8_NODE_107	1868	2293	1	52.8	0																						E																					0
T3L8_NODE_107_4	T3L8_NODE_107	2297	2647	1	54.1	1	vpfs	NP_899401@NC_005083	2.2e-32	114.5	argininosuccinate synthase activity																	D			YP_009215284.1	YP_009215284.1 hypothetical protein AVT65_gp74 [Gordonia phage Gmala1]	FALSE	0.404	83	1.1e-18								YspA, cpYpsA-related SLOG family [PF10686.11]		sp|O64253|VG61_BPMD2	Xu	sp|O64253|VG61_BPMD2 Gene 61 protein; Xu	0
T3L8_NODE_107_5	T3L8_NODE_107	2647	2739	1	52.7	0																						E																					0
T3L8_NODE_107_6	T3L8_NODE_107	2798	3721	1	58.2	0					B-1 B cell differentiation																	D																KTSC domain [PF13619.8]		sp|B2J384|SYK_NOSP7	Xh	sp|B2J384|SYK_NOSP7 Lysine--tRNA ligase; Xh	1
T3L8_NODE_107_7	T3L8_NODE_107	3705	3995	1	58.8	0																						E																					0
T3L8_NODE_107_8	T3L8_NODE_107	4031	4246	1	59.7	0																						E																					0
T3L8_NODE_107_9	T3L8_NODE_107	4239	4976	1	57.2	0					Endonuclease that specifically degrades the RNA of RNA- DNA hybrids																	C	K03470	ribonuclease HII [EC:3.1.26.4]	YP_003970040.1	YP_003970040.1 putative ribonuclease HII [Cafeteria roenbergensis virus BV-PW1]	FALSE	0.321	102	5.18e-23								Ribonuclease HII [PF01351.20]					0
T3L8_NODE_107_10	T3L8_NODE_107	4973	5155	1	57.9	0																						E																					0
T3L8_NODE_107_11	T3L8_NODE_107	5239	5784	1	52.4	0																						E																					0
T3L8_NODE_107_12	T3L8_NODE_107	5753	5941	1	51.3	0																						E																					0
T3L8_NODE_107_13	T3L8_NODE_107	5951	6220	1	60.4	0																						E																					0
T3L8_NODE_107_14	T3L8_NODE_107	6339	6440	1	60.8	0																						E																					0
T3L8_NODE_107_15	T3L8_NODE_107	6530	6712	1	53	0																						E																					0
T3L8_NODE_107_16	T3L8_NODE_107	6712	6972	1	57.1	0																						E																					0
T3L8_NODE_107_17	T3L8_NODE_107	6975	7448	1	54.9	0																						E																					0
T3L8_NODE_107_18	T3L8_NODE_107	7727	8089	1	53.2	0																						D																Zinc ribbon domain [PF09723.12]					0
T3L8_NODE_107_19	T3L8_NODE_107	8086	8544	1	54.2	0																						E																					0
T3L8_NODE_107_20	T3L8_NODE_107	8550	8882	1	60.7	0																						E																					0
T3L8_NODE_107_21	T3L8_NODE_107	8879	9058	-1	60	0																						E																					0
T3L8_NODE_107_22	T3L8_NODE_107	9036	9299	-1	49.2	0																						E																					0
T3L8_NODE_107_23	T3L8_NODE_107	9296	9556	-1	62.1	0																						E																					0
T3L8_NODE_107_24	T3L8_NODE_107	9558	9827	-1	59.6	0																						E																					0
T3L8_NODE_107_25	T3L8_NODE_107	9824	10012	-1	54	0																						E																					0
T3L8_NODE_107_26	T3L8_NODE_107	10017	10268	-1	52	0																						E																					0
T3L8_NODE_107_27	T3L8_NODE_107	10268	10459	-1	57.3	0																						E																					0
T3L8_NODE_107_28	T3L8_NODE_107	10465	11079	-1	57.1	0					Fic/DOC family																	D																Fic/DOC family [PF02661.20]					0
T3L8_NODE_107_29	T3L8_NODE_107	11076	11312	-1	50.6	0																						E																					0
T3L8_NODE_107_30	T3L8_NODE_107	11309	11515	-1	60.4	0																						E																					0
T3L8_NODE_107_31	T3L8_NODE_107	11508	11693	-1	57	0																						E																					0
T3L8_NODE_107_32	T3L8_NODE_107	11743	11850	-1	53.7	0																						E																					0
T3L8_NODE_107_33	T3L8_NODE_107	12143	12358	-1	61.1	0																						E																					0
T3L8_NODE_107_34	T3L8_NODE_107	12355	12624	-1	56.3	0																						E																					0
T3L8_NODE_107_35	T3L8_NODE_107	12621	12962	-1	55	0																						E																					0
T3L8_NODE_107_36	T3L8_NODE_107	12956	13144	-1	60.8	0																						E																					0
T3L8_NODE_107_37	T3L8_NODE_107	13137	13607	-1	58.2	0																						E																					0
T3L8_NODE_107_38	T3L8_NODE_107	13772	14047	-1	54	0																						E																					0
T3L8_NODE_107_39	T3L8_NODE_107	14071	14598	-1	57.4	0																						E																					0
T3L8_NODE_107_40	T3L8_NODE_107	14694	14996	-1	59.1	0																						E																					0
T3L8_NODE_107_41	T3L8_NODE_107	14978	15550	-1	55.5	0																						E																					0
T3L8_NODE_107_42	T3L8_NODE_107	15522	15959	-1	59.1	0																						E																					0
T3L8_NODE_107_43	T3L8_NODE_107	15956	16156	-1	60.2	0																						E																					0
T3L8_NODE_107_44	T3L8_NODE_107	16156	16347	-1	57.8	0																						E																					0
T3L8_NODE_107_45	T3L8_NODE_107	16361	16690	-1	60.9	0																						E																					0
T3L8_NODE_107_46	T3L8_NODE_107	16687	16890	-1	58.8	0																						E																					0
T3L8_NODE_107_47	T3L8_NODE_107	16887	17114	-1	58.8	0																						E																					0
T3L8_NODE_107_48	T3L8_NODE_107	17098	17361	-1	56.8	1	vpfs	YP_006990660@NC_019423	1.5e-05	26.8																		D																Superinfection exclusion gene product 17 [PF17420.4]					0
T3L8_NODE_107_49	T3L8_NODE_107	17358	17639	-1	61.3	0																						E																					1
T3L8_NODE_107_50	T3L8_NODE_107	17636	17944	-1	58.6	0																						E																					0
T3L8_NODE_107_51	T3L8_NODE_107	17934	18095	-1	49.4	0																						E																					0
T3L8_NODE_107_52	T3L8_NODE_107	18080	18307	-1	56.1	0																						E																					0
T3L8_NODE_107_53	T3L8_NODE_107	18356	18664	-1	58.3	0																						E																					0
T3L8_NODE_107_54	T3L8_NODE_107	18661	18867	-1	58	0																						E																					0
T3L8_NODE_107_55	T3L8_NODE_107	18985	19611	-1	57.1	0																						E																					0
T3L8_NODE_107_56	T3L8_NODE_107	19641	19907	-1	59.9	0																						E																					0
T3L8_NODE_107_57	T3L8_NODE_107	19904	20134	-1	63.2	0																						E																					0
T3L8_NODE_107_58	T3L8_NODE_107	20231	20695	-1	63	0																						E																					0
T3L8_NODE_107_59	T3L8_NODE_107	20695	21234	-1	59.8	0																						E																					0
T3L8_NODE_107_60	T3L8_NODE_107	21236	21508	-1	56.4	0																						E																					0
T3L8_NODE_107_61	T3L8_NODE_107	21521	21802	-1	60.6	0																						E																					0
T3L8_NODE_107_62	T3L8_NODE_107	21802	22002	-1	53.2	0																						E																					0
T3L8_NODE_107_63	T3L8_NODE_107	22155	22334	-1	57.2	0																						E																					0
T3L8_NODE_107_64	T3L8_NODE_107	22334	22543	-1	56.7	0																						E																					0
T3L8_NODE_107_65	T3L8_NODE_107	22530	23015	-1	58	1	vog	VOG01107	5.5e-22	80.6	phage-related functions and prophages																	D			YP_009124090.1	YP_009124090.1 HNH endonuclease [Mycobacterium phage Minerva]	FALSE	0.4	91	1.16e-20								HNH endonuclease [PF13392.8]		REFSEQ	Xu	REFSEQ hypothetical protein; Xu	0
T3L8_NODE_107_66	T3L8_NODE_107	23020	23715	-1	62.9	0																						E																					0
T3L8_NODE_107_67	T3L8_NODE_107	23798	24094	-1	55.6	0																						E																					0
T3L8_NODE_107_68	T3L8_NODE_107	24099	24674	-1	60.4	0																						E																					0
T3L8_NODE_107_69	T3L8_NODE_107	24694	24861	-1	57.7	0																						E																					0
T3L8_NODE_107_70	T3L8_NODE_107	25207	25548	-1	58.2	0																						E																					0
T3L8_NODE_107_71	T3L8_NODE_107	25545	25793	-1	61.4	0																						E																					0
T3L8_NODE_107_72	T3L8_NODE_107	25790	26491	-1	60.1	0																						E																					0
T3L8_NODE_107_73	T3L8_NODE_107	26488	27219	-1	59.8	0																						E																					0
T3L8_NODE_107_74	T3L8_NODE_107	27216	27689	-1	58.4	0																						E																					0
T3L8_NODE_107_75	T3L8_NODE_107	27691	28788	-1	61.2	0					-																	E																					0
T3L8_NODE_107_76	T3L8_NODE_107	28775	29242	-1	60.9	0																						E																					0
T3L8_NODE_107_77	T3L8_NODE_107	29376	29717	-1	61.1	0																						E																					0
T3L8_NODE_107_78	T3L8_NODE_107	29714	29950	-1	58.2	0																						E																					0
T3L8_NODE_107_79	T3L8_NODE_107	30009	30320	-1	58.3	0					-																	E																					0
T3L8_NODE_107_80	T3L8_NODE_107	30317	30445	-1	53.5	0																						E																					0
T3L8_NODE_107_81	T3L8_NODE_107	30600	31025	-1	61.7	0																						E																					0
T3L8_NODE_107_82	T3L8_NODE_107	31022	31387	-1	57.7	0																						E																					0
T3L8_NODE_107_83	T3L8_NODE_107	31384	31548	-1	57.6	0																						E																					0
T3L8_NODE_107_84	T3L8_NODE_107	31545	31694	-1	59.3	0																						E																					0
T3L8_NODE_107_85	T3L8_NODE_107	31694	31888	-1	57.9	0																						E																					0
T3L8_NODE_107_86	T3L8_NODE_107	31888	32457	-1	61.4	0																						E																					0
T3L8_NODE_107_87	T3L8_NODE_107	32628	33107	-1	59.4	1	vog	VOG01107	4.7e-22	80.8	HNH endonuclease																	D			YP_009124090.1	YP_009124090.1 HNH endonuclease [Mycobacterium phage Minerva]	FALSE	0.437	106	7.13e-26								HNH endonuclease [PF13392.8]		REFSEQ	Xu	REFSEQ HNH endonuclease; Xu	0
T3L8_NODE_107_88	T3L8_NODE_107	33451	33633	-1	62.8	0																						E																					0
T3L8_NODE_107_89	T3L8_NODE_107	34319	34519	1	57.2	0																						E																					0
T3L8_NODE_107_90	T3L8_NODE_107	34516	34740	1	64.4	0																						E																					0
T3L8_NODE_107_91	T3L8_NODE_107	34755	35201	1	62.2	0																						E																					0
T3L8_NODE_107_92	T3L8_NODE_107	35410	36033	1	61.1	0																						E																					0
T3L8_NODE_107_93	T3L8_NODE_107	36714	36986	-1	58.2	0																						E																					0
T3L8_NODE_107_94	T3L8_NODE_107	37009	37176	-1	54.8	0																						E																					0
T3L8_NODE_107_95	T3L8_NODE_107	37179	37661	-1	58	0																						E																					0
T3L8_NODE_107_96	T3L8_NODE_107	37658	37846	-1	60.8	0																						E																					0
T3L8_NODE_107_97	T3L8_NODE_107	37847	38356	-1	60	0																						E																					0
T3L8_NODE_107_98	T3L8_NODE_107	38424	38633	-1	54.3	0																						E																					0
T3L8_NODE_107_99	T3L8_NODE_107	38630	38959	-1	58.2	0																						E																					0
T3L8_NODE_107_100	T3L8_NODE_107	38959	39174	-1	58.3	0																						E																					0
T3L8_NODE_107_101	T3L8_NODE_107	39394	39558	1	52.7	0																						E																					0
T3L8_NODE_107_102	T3L8_NODE_107	39570	39944	-1	60.8	0																						E																					0
T3L8_NODE_107_103	T3L8_NODE_107	39992	40198	-1	54.1	0																						E																					0
T3L8_NODE_107_104	T3L8_NODE_107	40246	40956	1	56.5	0																						C	K06940	uncharacterized protein																			0
T3L8_NODE_107_105	T3L8_NODE_107	40956	41555	1	57.7	0																						E																					0
T3L8_NODE_107_106	T3L8_NODE_107	41552	41788	1	57.4	0																						E																					0
T3L8_NODE_107_107	T3L8_NODE_107	41785	41955	1	53.8	0																						E																					0
T3L8_NODE_107_108	T3L8_NODE_107	42058	42426	1	51.5	0																						E																					0
T3L8_NODE_107_109	T3L8_NODE_107	42419	42685	1	52.8	0																						E																					0
T3L8_NODE_107_110	T3L8_NODE_107	42786	43628	1	58	0					-																	E																					0
T3L8_NODE_107_111	T3L8_NODE_107	43639	43848	1	54.3	0																						E																					0
T3L8_NODE_107_112	T3L8_NODE_107	46366	46821	1	51.8	1	vog	VOG01974	1.8e-25	90.7	HNH endonuclease																	E			YP_009149239.1	YP_009149239.1 putative HNH homing endonuclease [Bacillus phage JBP901]	FALSE	0.566	102	2.27e-24													0
T3L8_NODE_107_113	T3L8_NODE_107	48538	48849	-1	57.1	0																						E																					0
T3L8_NODE_107_114	T3L8_NODE_107	48846	49619	-1	58.9	0					DNA repair protein MmcB-like																	D																DNA repair protein MmcB-like [PF06319.14]		REFSEQ	Xu	REFSEQ hypothetical protein; Xu	0
T3L8_NODE_107_115	T3L8_NODE_107	49940	50782	1	56	0																						E																					0
T3L8_NODE_1270_1	T3L8_NODE_1270	19	234	-1	32.4	0																						E																					0
T3L8_NODE_1270_2	T3L8_NODE_1270	327	623	-1	41.4	0																						E																					0
T3L8_NODE_1270_3	T3L8_NODE_1270	695	2209	-1	37.6	1	vpfs	3300000233@TB_FS06_10DRAFT_1000001@TB_FS06_10DRAFT_1000001124	4.2e-45	156.2	Phage capsid family																	E																					0
T3L8_NODE_1270_4	T3L8_NODE_1270	2220	3329	-1	33.9	1	ko	K06904	9.4e-27	96.3	peptidase activity	K06904		K06904; uncharacterized protein	1.6e-27	96.6	2.41	PF04586.17	Caudovirus prohead serine protease	2.6e-14	53.6	1.83	VOG03165	sp|Q6QGD7|PRO_BPT5 Prohead protease	1.6e-34	119.6	10	C	K06904	uncharacterized protein	YP_009207604.1	YP_009207604.1 putative prohead protease [Vibrio phage phi 3]	FALSE	0.374	98	1.02e-20	MER0231284	S78	MER0231284 - family S78 unassigned peptidases (Thermaerobacter marianensis) [S78.UPW]#S78#{peptidase unit: 7-167}~source YP_004100890~	FALSE	0.341	78	7.12e-14	Caudovirus prohead serine protease [PF04586.19]		sp|D3WAC4|PRO_BPLP2	Xs;Xh	sp|D3WAC4|PRO_BPLP2 Probable capsid maturation protease; XhXs	0
T3L8_NODE_1270_5	T3L8_NODE_1270	3515	4345	-1	34.5	1	vog	VOG00526	4.5e-14	54.3	Phage Mu protein F like protein												VOG00686	sp|Q38442|GP7_BPSPP Minor head protein GP7	1.1e-15	58.1	9.5	D																Phage Mu protein F like protein [PF04233.16]		sp|P45918|YQBB_BACSU	Xu	sp|P45918|YQBB_BACSU Uncharacterized protein YqbB; Xu	0
T3L8_NODE_1270_6	T3L8_NODE_1270	4357	4698	-1	29.8	0																						E																					0
T3L8_NODE_1270_7	T3L8_NODE_1270	4691	4900	-1	32.4	0																						E																					0
T3L8_NODE_1270_8	T3L8_NODE_1270	4927	6471	-1	32.2	1	vog	VOG00303	7.9e-72	245	Phage portal protein							PF04860.12	Phage portal protein	9.9e-68	228.5	4.78	VOG00236	sp|Q4Z9G3|PORTL_BPTWO Probable portal protein	3.8e-57	194.3	10	D			YP_009010474.1	YP_009010474.1 portal protein [Geobacillus phage GBK2]	FALSE	0.307	219	1.47e-59								Phage portal protein [PF04860.14]					0
T3L8_NODE_1270_9	T3L8_NODE_1270	6585	6788	-1	27.9	0																						E																					0
T3L8_NODE_1270_10	T3L8_NODE_1270	6810	7115	-1	28.8	0																						E																					0
T3L8_NODE_1270_11	T3L8_NODE_1270	7139	7486	-1	31.3	1	vpfs	7000000540@SRS023346_LANL_scaffold_1239@SRS023346_LANL_scaffold_1239_gene_2848	9.8e-09	37.6																		E																					0
T3L8_NODE_1270_12	T3L8_NODE_1270	7487	7735	-1	29.7	0																						E																					0
T3L8_NODE_1270_13	T3L8_NODE_1270	7756	7983	-1	34.6	0																						E																					0
T3L8_NODE_1270_14	T3L8_NODE_1270	7974	8390	-1	33.1	1	vpfs	7000000540@SRS023346_LANL_scaffold_1239@SRS023346_LANL_scaffold_1239_gene_2848	4.2e-06	29.1																		E																					0
T3L8_NODE_1270_15	T3L8_NODE_1270	8636	8809	-1	32.8	0																						E																					0
T3L8_NODE_1270_16	T3L8_NODE_1270	8833	8970	-1	27.5	0																						E																					0
T3L8_NODE_1455_1	T3L8_NODE_1455	1	300	1	43	0																						E																					0
T3L8_NODE_1455_2	T3L8_NODE_1455	297	545	1	45.8	0																						E																					0
T3L8_NODE_1455_3	T3L8_NODE_1455	545	847	1	40.6	0																						E																					0
T3L8_NODE_1455_4	T3L8_NODE_1455	861	1076	1	46.8	0																						E																					0
T3L8_NODE_1455_5	T3L8_NODE_1455	1093	1581	1	44.4	0																						E																					0
T3L8_NODE_1455_6	T3L8_NODE_1455	1584	1886	1	42.6	0																						E																					0
T3L8_NODE_1455_7	T3L8_NODE_1455	2149	2637	1	49.5	0																						E																					0
T3L8_NODE_1455_8	T3L8_NODE_1455	2651	3817	1	47.7	1	pfam_a	DUF2800	1.1e-64	220.9	Protein of unknown function (DUF2800)							PF10926.8	Protein of unknown function (DUF2800)	2.3e-65	220.9	1.84	VOG00216	sp|O64262|VG69_BPMD2 Gene 69 protein	1.5e-35	123.1	10	D			YP_002308553.1	YP_002308553.1 DUF2800 domain-containing protein [Bacteriophage APSE-2]	FALSE	0.274	164	2.91e-42								Protein of unknown function (DUF2800) [PF10926.10]		sp|O64262|VG69_BPMD2	Xu	sp|O64262|VG69_BPMD2 Gene 69 protein; Xu	0
T3L8_NODE_1455_9	T3L8_NODE_1455	3817	4509	1	47.2	1	pfam_a	DUF2815	3.6e-31	110.3	Protein of unknown function (DUF2815)							PF10991.8	Protein of unknown function (DUF2815)	7.4e-32	110.3	1	VOG02922	sp|Q9T1P8|VP50_BPAPS Putative protein p50	1.2e-34	119.5	5.24	D			NP_958709.1	NP_958709.1 DUF2815 family protein [Bordetella virus BPP1]	FALSE	0.43	141	1.05e-36								Protein of unknown function (DUF2815) [PF10991.10]		sp|Q9T1P8|VP50_BPAPS	Xu	sp|Q9T1P8|VP50_BPAPS Putative protein p50; Xu	0
T3L8_NODE_1455_10	T3L8_NODE_1455	4513	5067	1	47.9	1	ko	K02334	2.5e-46	159.9	DNA polymerase family A	K02334		dpo; DNA polymerase bacteriophage-type [EC:2.7.7.7]	7.7e-47	159.3	1.39						VOG00029	sp|O64235|DPOL_BPMD2 DNA polymerase	3.1e-24	85.4	10	E			YP_003344897.1	YP_003344897.1 DNA polymerase A [Xylella phage Xfas53]	FALSE	0.397	123	3.48e-31													0
T3L8_NODE_1455_11	T3L8_NODE_1455	5045	6571	1	49.2	1	ko	K02334	1.2e-147	494.8	DNA polymerase family A	K02334		dpo; DNA polymerase bacteriophage-type [EC:2.7.7.7]	1.3e-148	495.8	1.39	PF00476.20	DNA polymerase family A	7.5e-14	51.2	8.06	VOG00029	sp|O64235|DPOL_BPMD2 DNA polymerase	7e-67	226.1	10	C	K02334	DNA polymerase bacteriophage-type [EC:2.7.7.7]	NP_958711.1	NP_958711.1 Bbp42 [Bordetella virus BPP1]	FALSE	0.39	334	8.71e-99								DNA polymerase family A [PF00476.22]		sp|P06225|DPOL_BPSP2	Xr;Xh	sp|P06225|DPOL_BPSP2 DNA polymerase; XhXr	0
T3L8_NODE_1455_12	T3L8_NODE_1455	6581	6961	1	45.7	0																						E																					0
T3L8_NODE_1455_13	T3L8_NODE_1455	6969	8864	1	46.8	1	vog	VOG00392	2.6e-46	160.5	AAA domain	K07505		repA; regulatory protein RepA	1.4e-14	53.6	1.24	PF13481.6	AAA domain	9.1e-32	109.9	1.9	VOG00393	REFSEQ primase/helicase	1.4e-45	156.4	4.07	D			YP_001210282.1	YP_001210282.1 BcepGomrgp62 [Burkholderia phage BcepGomr]	FALSE	0.309	122	2.64e-27								AAA domain [PF13481.8]; Primase C terminal 2 (PriCT-2) [PF08707.13]; Bifunctional DNA primase/polymerase, N-terminal [PF09250.13]; DnaB-like helicase C terminal domain [PF03796.17]; KaiC [PF06745.15]					0
T3L8_NODE_1455_14	T3L8_NODE_1455	8851	9171	1	46.4	1	vog	VOG00385	7.3e-10	40.7	VRR-NUC domain protein																	E			YP_002308548.1	YP_002308548.1 VRR-NUC domain-containing protein [Bacteriophage APSE-2]	FALSE	0.412	66	1.1e-12													0
T3L8_NODE_1455_15	T3L8_NODE_1455	9168	10571	1	48.7	1	vog	VOG00637	6.4e-111	373.9	helicase activity	K14440		SMARCAL1, HARP; SWI/SNF-related matrix-associated actin-dependent regulator of chromatin subfamily A-like protein 1 [EC:3.6.4.12]	3.7e-14	51.6	2.79	PF00176.23	SNF2 family N-terminal domain	5e-11	41.6	1.61	VOG00523	sp|Q9T1Q7|VP41_BPAPS Putative protein p41	4e-92	309.3	10	D			NP_958716.1	NP_958716.1 DEAD/DEAH box helicase [Bordetella virus BPP1]	TRUE	0.523	447	2.85e-138								SNF2-related domain [PF00176.25]					0
T3L8_NODE_1455_16	T3L8_NODE_1455	10676	11131	-1	42.3	0					Peptidase M15																	D																Peptidase M15 [PF08291.13]					0
T3L8_NODE_1455_17	T3L8_NODE_1455	11133	11366	-1	43.2	0																						E																					0
T3L8_NODE_1455_18	T3L8_NODE_1455	11417	11569	-1	43.1	0																						E																					0
T3L8_NODE_1959_1	T3L8_NODE_1959	13	483	-1	54.8	1	vog	VOG01107	1.2e-08	37	HNH endonuclease												VOG00054	sp|P03795|Y28_BPT7 Protein 2.8	3.1e-25	89	8.05	D			YP_008766742.1	YP_008766742.1 hypothetical protein V419_gp28 [Erwinia phage FE44]	FALSE	0.372	81	2.45e-17								HNH endonuclease [PF13392.8]		REFSEQ	Xu	REFSEQ hypothetical protein; Xu	0
T3L8_NODE_1959_2	T3L8_NODE_1959	504	971	-1	52.8	0																						E																					0
T3L8_NODE_1959_3	T3L8_NODE_1959	1005	1142	-1	44.9	0																						E																					0
T3L8_NODE_1959_4	T3L8_NODE_1959	1203	2675	-1	48.7	0																						E																					0
T3L8_NODE_1959_5	T3L8_NODE_1959	2700	4412	-1	44.5	0																						E																					0
T3L8_NODE_1959_6	T3L8_NODE_1959	4476	4847	-1	40.6	0																						E																					0
T3L8_NODE_1959_7	T3L8_NODE_1959	4913	6268	-1	45.2	1	ko	K09961	2.6e-06	28.2																		E																					0
T3L8_NODE_1959_8	T3L8_NODE_1959	6300	9011	-1	44	1	vog	VOG09528	1e-18	69.7	TIGRFAM anaerobic ribonucleoside-triphosphate reductase												VOG01019	sp|P50621|RIR2_BACSU Ribonucleoside-diphosphate reductase subunit beta	3.8e-33	114.8	2.3	D			YP_004894390.1	YP_004894390.1 intein-containing DNA-directed RNA polymerase subunit 2 [Megavirus chiliensis]	FALSE	0.222	98	1.44e-19	MER0180392	N11	MER0180392 - family N11 unassigned peptide lyases (Methanoculleus marisnigri) [N11.UPW]#N11#{peptidase unit: 415-773}~source ABN57178~	FALSE	0.236	109	2.67e-22	Phage Terminase [PF03354.17]		sp|P50621|RIR2_BACSU	Xh;Xr	sp|P50621|RIR2_BACSU Ribonucleoside-diphosphate reductase subunit beta; XhXr	0
T3L8_NODE_1959_9	T3L8_NODE_1959	9046	9276	1	40.3	0																						E																					0
T3L11_NODE_1653_1	T3L11_NODE_1653	1	306	-1	28.8	0																						E																					0
T3L11_NODE_1653_2	T3L11_NODE_1653	1699	1929	-1	25.1	0																						E																					0
T3L11_NODE_1653_3	T3L11_NODE_1653	1932	2177	-1	24.4	0																						E																					0
T3L11_NODE_1653_4	T3L11_NODE_1653	2188	2367	-1	23.9	0																						E																					0
T3L11_NODE_1653_5	T3L11_NODE_1653	2367	2567	-1	25.4	0																						E																					0
T3L11_NODE_1653_6	T3L11_NODE_1653	2564	2770	-1	25.6	0																						E																					0
T3L11_NODE_1653_7	T3L11_NODE_1653	2770	3060	-1	26.8	0																						E																					0
T3L11_NODE_1653_8	T3L11_NODE_1653	3050	3268	-1	27.9	0																						E																					0
T3L11_NODE_1653_9	T3L11_NODE_1653	3265	3468	-1	27	0																						E																					0
T3L11_NODE_1653_10	T3L11_NODE_1653	3452	3733	-1	23.8	0																						E																					0
T3L11_NODE_1653_11	T3L11_NODE_1653	3720	3929	-1	22.4	0																						E																					0
T3L11_NODE_1653_12	T3L11_NODE_1653	3926	4099	-1	33.9	0																						E																					0
T3L11_NODE_1653_13	T3L11_NODE_1653	4086	4274	-1	21.2	0																						E																					0
T3L11_NODE_1653_14	T3L11_NODE_1653	4305	7193	-1	29.7	1	rvdb	FAM015150	4.6e-161	537.8	ribonucleoside-diphosphate reductase activity, thioredoxin disulfide as acceptor	K00527		rtpR; ribonucleoside-triphosphate reductase (thioredoxin) [EC:1.17.4.2]	1.5e-102	343.9	1.39	PF14528.6	LAGLIDADG-like domain	2.6e-13	50	0.13	VOG09395	sp|A6Q367|RTPR_NITSB Probable adenosylcobalamin-dependent ribonucleoside-triphosphate reductase	6.8e-193	642.1	1.07	D			YP_009603620.1	YP_009603620.1 putative ribonucleotide reductase [Pseudomonas phage PaMx25]	TRUE	0.386	625	3.13e-191								Ribonucleotide reductase alpha domain [PF17975.3]		REFSEQ	Xu	REFSEQ intein-containing RnR; Xu	0
T3L11_NODE_1653_15	T3L11_NODE_1653	7190	7366	-1	22	0																						E																					0
T3L11_NODE_1653_16	T3L11_NODE_1653	7363	7641	-1	25.4	1	vog	VOG04096	1.4e-05	26.6	-																	E																					0
T3L11_NODE_1653_17	T3L11_NODE_1653	7638	7853	-1	25	1	vog	VOG02989	1.7e-14	55.8	-												VOG02556	REFSEQ hypothetical protein	5.2e-14	52.4	0.54	E																		REFSEQ	Xu	REFSEQ hypothetical protein; Xu	0
T3L11_NODE_1653_18	T3L11_NODE_1653	7843	8022	-1	20	0																						E																					0
T3L11_NODE_1653_19	T3L11_NODE_1653	8019	8702	-1	32.2	1	vog	VOG01457	4.6e-31	110.2	endonuclease activity												VOG01150	sp|O64245|VG54_BPMD2 Gene 54 protein	2.3e-22	79.4	10	E			YP_008242299.1	YP_008242299.1 Calcineurin-like phosphoesterase/ Metallophosphatase [Cellulophaga phage phi14:2]	FALSE	0.404	154	2.26e-41										sp|O64245|VG54_BPMD2	Xu	sp|O64245|VG54_BPMD2 Gene 54 protein; Xu	0
T3L11_NODE_1653_20	T3L11_NODE_1653	8683	8856	-1	23	0																						E																					0
T3L11_NODE_1653_21	T3L11_NODE_1653	8853	9200	-1	21.8	0																						E																					0
T3L11_NODE_1653_22	T3L11_NODE_1653	9438	9608	-1	23.4	0																						E																					0
T3L11_NODE_1653_23	T3L11_NODE_1653	9805	10080	-1	23.9	0																						E																					0
T3L11_NODE_1653_24	T3L11_NODE_1653	10128	10406	-1	25.1	0																						E																					0
T3L11_NODE_1653_25	T3L11_NODE_1653	10407	11291	-1	25.6	0					radical SAM domain protein																	D																Radical SAM superfamily [PF04055.23]					0
T3L11_NODE_1653_26	T3L11_NODE_1653	11260	11448	-1	26.5	0																						E																					0
T3L11_NODE_1653_27	T3L11_NODE_1653	11445	11618	-1	31.6	0																						E																					0
T3L11_NODE_1653_28	T3L11_NODE_1653	11602	11793	-1	31.8	0																						E																					0
T3L11_NODE_1653_29	T3L11_NODE_1653	11780	12064	-1	22.5	0					SEC-C motif																	D																SEC-C motif [PF02810.17]					0
T3L11_NODE_211_1	T3L11_NODE_211	3	1736	1	60.1	0																						E																					0
T3L11_NODE_211_2	T3L11_NODE_211	1733	2275	-1	62.1	0																						E																					0
T3L11_NODE_211_3	T3L11_NODE_211	2279	3067	-1	60.2	0																						E																					0
T3L11_NODE_211_4	T3L11_NODE_211	3077	3826	-1	62.5	0																						E																					0
T3L11_NODE_211_5	T3L11_NODE_211	3811	4494	-1	61.1	0																						E																					0
T3L11_NODE_211_6	T3L11_NODE_211	4514	5557	-1	59.1	0					Phage integrase, N-terminal SAM-like domain																	C	K04763	integrase/recombinase XerD	YP_009208459.1	YP_009208459.1 integrase [Mycobacterium phage Toto]	FALSE	0.206	64	7.4e-10								Phage integrase family [PF00589.24]; Phage integrase, N-terminal SAM-like domain [PF02899.19]; Phage integrase, N-terminal SAM-like domain [PF13495.8]		sp|P22877|INTR_SACER	Xr;Xh	sp|P22877|INTR_SACER Integrase; XhXr	0
T3L11_NODE_211_7	T3L11_NODE_211	5755	6198	-1	56.8	0					-																	E																					0
T3L11_NODE_211_8	T3L11_NODE_211	6203	6682	-1	60.8	0																						E																					0
T3L11_NODE_211_9	T3L11_NODE_211	6702	6896	-1	63.6	0																						E																					0
T3L11_NODE_211_10	T3L11_NODE_211	6901	7887	-1	60	-1	ko	K06402	8.8e-26	92.7	Belongs to the peptidase M50B family																	C	K06402	stage IV sporulation protein FB [EC:3.4.24.-]							MER0892733	M50B	MER0892733 - subfamily M50B unassigned peptidases (Enhygromyxa salina) [M50.UPB]#M50B#{peptidase unit: 42-215}~source A0A0C2CZ14~	FALSE	0.301	79	2.53e-14	DnaJ domain [PF00226.33]					0
T3L11_NODE_211_11	T3L11_NODE_211	7859	8116	-1	52.7	0																						E																					0
T3L11_NODE_211_12	T3L11_NODE_211	8351	8914	1	60.1	0																						E																					0
T3L11_NODE_211_13	T3L11_NODE_211	8826	9398	-1	60.2	0																						E																					0
T3L11_NODE_211_14	T3L11_NODE_211	9388	9552	-1	58.8	0																						E																					0
T3L11_NODE_211_15	T3L11_NODE_211	9563	9889	-1	57.5	0																						E																					0
T3L11_NODE_211_16	T3L11_NODE_211	9886	10068	-1	53.6	0																						E																					0
T3L11_NODE_211_17	T3L11_NODE_211	10065	10310	-1	58.1	0																						E																					0
T3L11_NODE_211_18	T3L11_NODE_211	10307	10486	-1	53.3	0																						E																					0
T3L11_NODE_211_19	T3L11_NODE_211	10441	11148	-1	57.9	-1	ko	K07096	2.9e-25	91	metallophosphoesterase																	C	K07096	uncharacterized protein														Calcineurin-like phosphoesterase superfamily domain [PF12850.9]; Metallophosphoesterase, calcineurin superfamily [PF14582.8]		sp|Q5UQ73|YL509_MIMIV	Xu	sp|Q5UQ73|YL509_MIMIV Uncharacterized protein L509; Xu	0
T3L11_NODE_211_20	T3L11_NODE_211	11155	11409	-1	54.5	0					-																	E																					0
T3L11_NODE_211_21	T3L11_NODE_211	11406	11531	-1	55.6	0																						E																					0
T3L11_NODE_211_22	T3L11_NODE_211	11706	12164	-1	65.1	0					2OG-Fe(II) oxygenase superfamily																	D																2OG-Fe(II) oxygenase superfamily [PF13532.8]					0
T3L11_NODE_211_23	T3L11_NODE_211	12300	12476	-1	64.4	0																						E																					0
T3L11_NODE_211_24	T3L11_NODE_211	12533	12784	-1	54	0																						E																					0
T3L11_NODE_211_25	T3L11_NODE_211	12787	13062	-1	54.3	0																						E																					0
T3L11_NODE_211_26	T3L11_NODE_211	13078	13545	-1	57.5	0																						E																					0
T3L11_NODE_211_27	T3L11_NODE_211	13591	14019	-1	56.6	1	vog	VOG09529	6.7e-09	38.1	HNH endonuclease																	E			YP_009004764.1	YP_009004764.1 hypothetical protein CH29_gp63 [Achromobacter phage JWAlpha]	FALSE	0.329	71	7.06e-14										REFSEQ	Xu	REFSEQ hypothetical protein; Xu	0
T3L11_NODE_211_28	T3L11_NODE_211	14165	14413	-1	59	0																						E																					0
T3L11_NODE_211_29	T3L11_NODE_211	14419	14742	-1	56.5	0					TM2 domain containing protein																	D			YP_007678031.1	YP_007678031.1 hypothetical protein K203_gp05 [Bacillus phage PM1]	FALSE	0.59	77	1.19e-16								TM2 domain [PF05154.18]					0
T3L11_NODE_211_30	T3L11_NODE_211	14739	15089	-1	55.3	0																						E																					0
T3L11_NODE_211_31	T3L11_NODE_211	15098	15400	-1	60.7	0																						E																					0
T3L11_NODE_211_32	T3L11_NODE_211	15565	15726	-1	56.2	0																						E																					0
T3L11_NODE_211_33	T3L11_NODE_211	15726	16031	-1	59.5	0																						E																					0
T3L11_NODE_211_34	T3L11_NODE_211	16024	16359	-1	58	0																						E																					0
T3L11_NODE_211_35	T3L11_NODE_211	16356	16757	-1	56.7	0																						E																					0
T3L11_NODE_211_36	T3L11_NODE_211	16764	17669	-1	57.4	0					-																	E			YP_006561053.1	YP_006561053.1 hypothetical protein MP1412_46 [Pseudomonas phage MP1412]	FALSE	0.266	89	4.22e-18										REFSEQ	Xu	REFSEQ hypothetical protein; Xu	0
T3L11_NODE_211_37	T3L11_NODE_211	17666	17941	-1	52.5	0																						E																					0
T3L11_NODE_211_38	T3L11_NODE_211	18226	18666	-1	54.4	1	vog	VOG03119	1.9e-37	130.1	-																	E			YP_009007113.1	YP_009007113.1 Hypothetical protein CF86_gp46 [Pseudomonas phage vB_PaeP_Tr60_Ab31]	FALSE	0.588	138	4.78e-37										REFSEQ	Xu	REFSEQ hypothetical protein; Xu	0
T3L11_NODE_211_39	T3L11_NODE_211	18620	18934	-1	57.1	0																						E																					0
T3L11_NODE_211_40	T3L11_NODE_211	18906	19160	-1	62.4	0																						E																					0
T3L11_NODE_211_41	T3L11_NODE_211	19195	19461	-1	61.4	0																						E																					0
T3L11_NODE_211_42	T3L11_NODE_211	19442	19681	-1	60	0																						E																					0
T3L11_NODE_211_43	T3L11_NODE_211	19662	19946	-1	55.4	0																						E																					0
T3L11_NODE_211_44	T3L11_NODE_211	19946	20320	-1	61.9	0																						E																					0
T3L11_NODE_211_45	T3L11_NODE_211	20320	20535	-1	58.3	0																						E																					0
T3L11_NODE_211_46	T3L11_NODE_211	20592	20768	-1	50.8	0																						E																					0
T3L11_NODE_211_47	T3L11_NODE_211	20801	20962	-1	48.8	0																						E																					0
T3L11_NODE_211_48	T3L11_NODE_211	20997	21830	-1	56	1	vog	VOG10472	5.2e-60	205.3	-																	E			YP_008059937.1	YP_008059937.1 hypothetical protein M184_gp36 [Mycobacterium phage WIVsmall]	FALSE	0.318	128	1.38e-31										REFSEQ	Xu	REFSEQ hypothetical protein; Xu	0
T3L11_NODE_211_49	T3L11_NODE_211	21876	22184	-1	54.4	0																						E																					0
T3L11_NODE_211_50	T3L11_NODE_211	23170	23916	-1	60.1	0					COG0476 Dinucleotide-utilizing enzymes involved in molybdopterin and thiamine biosynthesis family 2																	D																ThiF family [PF00899.23]		REFSEQ	Xu	REFSEQ thiamine biosynthesis protein ThiF; Xu	0
T3L11_NODE_211_51	T3L11_NODE_211	23919	25328	-1	58.1	0																						E																					0
T3L11_NODE_211_52	T3L11_NODE_211	25374	28193	-1	58	0																						E																					0
T3L11_NODE_211_53	T3L11_NODE_211	28273	28500	-1	60.5	0																						E																					0
T3L11_NODE_211_54	T3L11_NODE_211	28564	28791	-1	61	0																						E																					0
T3L11_NODE_211_55	T3L11_NODE_211	28936	29859	-1	59.5	0																						E																					0
T3L11_NODE_211_56	T3L11_NODE_211	29852	30370	-1	61.1	0																						E																					0
T3L11_NODE_211_57	T3L11_NODE_211	30437	30679	-1	56.8	0																						E																					0
T3L11_NODE_211_58	T3L11_NODE_211	30689	31363	-1	62.4	0																						E																					0
T3L11_NODE_211_59	T3L11_NODE_211	31537	31707	-1	58.5	0																						E																					0
T3L11_NODE_211_60	T3L11_NODE_211	32014	32232	-1	53.4	0																						E																					0
T3L11_NODE_211_61	T3L11_NODE_211	32644	33321	-1	61.4	0					-																	E																		REFSEQ	Xu	REFSEQ hypothetical protein; Xu	0
T3L11_NODE_211_62	T3L11_NODE_211	33333	33515	-1	54.6	0																						E																					0
T3L11_NODE_211_63	T3L11_NODE_211	33522	33905	-1	63	0																						E																					0
T3L11_NODE_211_64	T3L11_NODE_211	33905	34339	-1	54	0																						E																					0
T3L11_NODE_211_65	T3L11_NODE_211	34591	34836	-1	51.6	0																						E																					0
T3L11_NODE_211_66	T3L11_NODE_211	34790	36256	-1	57.5	0																						E																					0
T3L11_NODE_211_67	T3L11_NODE_211	36262	36594	-1	61	0																						E																					0
T3L11_NODE_211_68	T3L11_NODE_211	36604	36978	-1	59.5	0																						E																					0
T3L11_NODE_211_69	T3L11_NODE_211	37075	37173	-1	58.6	0																						E																					0
T3L11_NODE_211_70	T3L11_NODE_211	37241	37432	-1	52.6	0																						E																					0
T3L11_NODE_211_71	T3L11_NODE_211	37429	37611	-1	56.3	0																						E																					0
T3L11_NODE_211_72	T3L11_NODE_211	37608	37874	-1	55.4	0																						E																					0
T3L11_NODE_211_73	T3L11_NODE_211	37877	38257	-1	59.8	0																						E																					0
T3L11_NODE_211_74	T3L11_NODE_211	38254	38535	-1	57.4	0																						E																					0
T3L11_NODE_211_75	T3L11_NODE_211	38532	39425	-1	56.9	1	vpfs	2199352000_2199352005_2199352981_TB03JUN2009H_09820	2.3e-81	275.6	-																	E			YP_004009685.1	YP_004009685.1 hypothetical protein Acj61p068 [Acinetobacter phage Acj61]	FALSE	0.405	220	1.16e-62										REFSEQ	Xu	REFSEQ hypothetical protein; Xu	0
T3L11_NODE_211_76	T3L11_NODE_211	39422	39772	-1	55.8	0					Putative polyhydroxyalkanoic acid system protein (PHA_gran_rgn)																	E																					0
T3L11_NODE_211_77	T3L11_NODE_211	39797	40651	-1	62.2	0																						E																					0
T3L11_NODE_211_78	T3L11_NODE_211	40817	41047	-1	60.6	0																						E																					0
T3L11_NODE_211_79	T3L11_NODE_211	41028	41303	-1	56.9	0																						E																					0
T3L11_NODE_211_80	T3L11_NODE_211	41317	42249	-1	59.5	0																						E																					0
T3L11_NODE_211_81	T3L11_NODE_211	42417	42893	-1	60.6	0																						E																					0
T3L11_NODE_211_82	T3L11_NODE_211	42965	43426	-1	60.6	0																						E																					0
T3L11_NODE_211_83	T3L11_NODE_211	43430	43744	-1	62.2	0																						E																					0
T3L11_NODE_211_84	T3L11_NODE_211	43771	44079	-1	57.6	0																						E																					0
T3L11_NODE_211_85	T3L11_NODE_211	44246	44752	-1	58.2	0																						E																					0
T3L11_NODE_211_86	T3L11_NODE_211	44745	45020	-1	58	0																						E																					0
T3L11_NODE_211_87	T3L11_NODE_211	44995	45225	-1	53.7	0																						E																					0
T3L11_NODE_211_88	T3L11_NODE_211	45228	45734	-1	59.4	0																						E																					0
T3L11_NODE_211_89	T3L11_NODE_211	45724	45987	-1	58.7	0																						E																					0
T3L11_NODE_211_90	T3L11_NODE_211	45987	46229	-1	66.3	0																						E			YP_006560894.1	YP_006560894.1 hypothetical protein B622_gp09 [Celeribacter phage P12053L]	FALSE	0.692	80	2.84e-18													0
T3L11_NODE_5269_1	T3L11_NODE_5269	3	392	1	46.4	1	vpfs	NP_064741@NC_002519	2.5e-48	166.8	Bacteriophage head to tail connecting protein												VOG02486	sp|A0MZE1|PORTL_BPN4 Probable portal protein	1.9e-25	89.3	3.2	E			YP_009056231.1	YP_009056231.1 portal (connector) protein [Vibrio phage ICP2_2013_A_Haiti]	FALSE	0.588	143	2.72e-39													0
T3L11_NODE_5269_2	T3L11_NODE_5269	420	680	1	42.5	1	vpfs	NP_064741@NC_002519	2.9e-06	27.9																		E																					0
T3L11_NODE_5269_3	T3L11_NODE_5269	661	930	1	41.5	0																						E																					0
T3L11_NODE_5269_4	T3L11_NODE_5269	923	1672	1	46.1	1	vog	VOG04009	1e-25	92.7	protein dimerization activity												VOG03895	REFSEQ hypothetical protein	4.1e-26	92	0.51	E																		REFSEQ	Xu	REFSEQ hypothetical protein; Xu	0
T3L11_NODE_5269_5	T3L11_NODE_5269	1690	2643	1	46.9	1	vpfs	YP_001294637@NC_007808	1.6e-130	436.5	-												VOG00241	sp|P19727|CAPSB_BPT7 Minor capsid protein	3.2e-25	89.1	10	E			YP_006560934.1	YP_006560934.1 hypothetical protein B622_gp49 [Celeribacter phage P12053L]	TRUE	0.605	356	1.81e-109										sp|P19727|CAPSB_BPT7	Xs;Xr	sp|P19727|CAPSB_BPT7 Minor capsid protein; XrXs	0
T3L11_NODE_5269_6	T3L11_NODE_5269	2662	3150	1	47.2	0																						E																					0
T3L11_NODE_5269_7	T3L11_NODE_5269	3224	3619	1	49.5	0																						E																					0
T3L11_NODE_5269_8	T3L11_NODE_5269	3670	4446	1	41.7	1	vog	VOG13757	9.8e-68	230.1	-												VOG13975	REFSEQ hypothetical protein	2.7e-69	233.3	0.5	E			YP_006560932.1	YP_006560932.1 hypothetical protein B622_gp47 [Celeribacter phage P12053L]	FALSE	0.37	148	1.38e-38										REFSEQ	Xu	REFSEQ hypothetical protein; Xu	0
T3L11_NODE_5269_9	T3L11_NODE_5269	4449	4805	1	43.4	0																						E																					0
T3L11_NODE_5269_10	T3L11_NODE_5269	4807	7257	1	46.3	1	vog	VOG13756	1.7e-122	411.7	-												VOG13974	REFSEQ hypothetical protein	3.7e-119	398.6	0.72	E			NP_064766.1	NP_064766.1 gp27 [Roseobacter virus SIO1]	FALSE	0.23	229	3e-60										REFSEQ	Xu	REFSEQ hypothetical protein; Xu	0
T3L11_NODE_5269_11	T3L11_NODE_5269	7260	7730	1	47.3	1	vpfs	YP_004251178@NC_015158	5.7e-12	47.7																		E																					0
T3L11_NODE_2628_1	T3L11_NODE_2628	1	240	-1	26.7	0																						E																					0
T3L11_NODE_2628_2	T3L11_NODE_2628	237	353	-1	21.4	0																						E																					0
T3L11_NODE_2628_3	T3L11_NODE_2628	350	2140	-1	39.3	0					PFAM Glycosyl transferases group 1												VOG02003	sp|Q5UQ09|YL193_MIMIV Uncharacterized glycosyltransferase L193	9.3e-26	90.2	0	E			YP_003986689.1	YP_003986689.1 uncharacterized glycosyltransferase [Acanthamoeba polyphaga mimivirus]	FALSE	0.319	82	5.96e-15													0
T3L11_NODE_2628_4	T3L11_NODE_2628	2137	2616	-1	37.5	0																						E																					0
T3L11_NODE_2628_5	T3L11_NODE_2628	2676	3617	-1	42.1	0					Family of unknown function (DUF5309)							PF17236.2	Family of unknown function (DUF5309)	1.1e-29	103.6	0.41	VOG11223	sp|B0FIH3|CAPSD_BPE32 Major capsid protein	1.8e-21	76.2	1.15	D																Family of unknown function (DUF5309) [PF17236.4]		sp|B0FIH3|CAPSD_BPE32	Xs;Xh	sp|B0FIH3|CAPSD_BPE32 Major capsid protein; XhXs	0
T3L11_NODE_2628_6	T3L11_NODE_2628	3637	4467	-1	41.4	0																						E																					0
T3L11_NODE_2628_7	T3L11_NODE_2628	4569	4763	-1	38.5	0																						E																					0
T3L11_NODE_2628_8	T3L11_NODE_2628	4904	6916	-1	38.9	1	vog	VOG02758	6.7e-13	49.8													VOG02486	sp|A0MZE1|PORTL_BPN4 Probable portal protein	1.6e-12	46.6	3.2	E																					0
T3L11_NODE_2628_9	T3L11_NODE_2628	6950	7261	-1	37.8	0																						E																					0
T3L11_NODE_2628_10	T3L11_NODE_2628	7246	8496	-1	37.6	1	vpfs	3300001546@JGI12659J15293_10000012@JGI12659J15293_1000001270	1.3e-73	250.5	Terminase-like family	K06909		xtmB; phage terminase large subunit	2.4e-42	145.4	4.5	PF03237.15	Terminase-like family	2.3e-19	69.8	2.85	VOG09810	sp|P17312|TERL_BPT4 Terminase, large subunit	1.7e-50	172.9	10	C	K06909	phage terminase large subunit	YP_006906634.1	YP_006906634.1 putative terminase large subunit [Salmonella phage SSU5]	FALSE	0.439	173	2.88e-45								Terminase large subunit, T4likevirus-type, N-terminal [PF03237.17]; Terminase RNAseH like domain [PF17288.4]; Phage terminase large subunit [PF04466.15]; Phage Terminase [PF03354.17]		sp|Q05219|VG13_BPML5	Xu	sp|Q05219|VG13_BPML5 Gene 13 protein; Xu	0
T3L11_NODE_2628_11	T3L11_NODE_2628	8493	8819	-1	37.3	0					-																	E																					0
T3L11_NODE_2628_12	T3L11_NODE_2628	8891	9139	-1	34.9	0																						E																					0
T3L11_NODE_2628_13	T3L11_NODE_2628	9093	9248	-1	35.3	0																						E																					0
T3L11_NODE_2628_14	T3L11_NODE_2628	9363	9551	-1	27	0																						E																					0
T3L11_NODE_2628_15	T3L11_NODE_2628	9556	9840	-1	36.1	0																						E																					0
T3L11_NODE_2628_16	T3L11_NODE_2628	9910	10197	-1	28.1	0																						E																					0
T3L11_NODE_2628_17	T3L11_NODE_2628	10228	10566	-1	29.2	0																						E																					0
T3L11_NODE_5805_1	T3L11_NODE_5805	4	2232	-1	51.3	0					-																	E																					0
T3L11_NODE_5805_2	T3L11_NODE_5805	2234	2878	-1	49.8	1	vpfs	3300000553@TBL_comb47_HYPODRAFT_10000291@TBL_comb47_HYPODRAFT_100002917	2.3e-44	153.2	-												VOG11224	REFSEQ hypothetical protein	1.5e-17	63.5	0.88	E																		REFSEQ	Xu	REFSEQ hypothetical protein; Xu	0
T3L11_NODE_5805_3	T3L11_NODE_5805	2891	3271	-1	55.4	0																						E																					0
T3L11_NODE_5805_4	T3L11_NODE_5805	3268	3693	-1	50.2	0																						E																					0
T3L11_NODE_5805_5	T3L11_NODE_5805	3690	3926	-1	48.5	0																						E																					0
T3L11_NODE_5805_6	T3L11_NODE_5805	3923	4351	-1	50.3	0					-												VOG02625	REFSEQ hypothetical protein	3.6e-15	55.9	1.19	D			YP_007877532.1	YP_007877532.1 hypothetical protein VPCG_00031 [Vibrio phage martha 12B12]	FALSE	0.31	65	5.64e-12								Family of unknown function (DUF5675) [PF18925.2]		REFSEQ	Xu	REFSEQ hypothetical protein; Xu	0
T3L11_NODE_5805_7	T3L11_NODE_5805	4414	4785	-1	53.5	0																						E																					0
T3L11_NODE_5805_8	T3L11_NODE_5805	4787	5059	-1	53.8	0																						E																					0
T3L11_NODE_5805_9	T3L11_NODE_5805	5091	5777	-1	48.9	0																						E																					0
T3L11_NODE_5805_10	T3L11_NODE_5805	5811	6161	-1	50.4	0																						E																					0
T3L11_NODE_5805_11	T3L11_NODE_5805	6372	7406	-1	49.5	0																						E																					0
T3L11_NODE_5805_12	T3L11_NODE_5805	7417	7782	-1	50	0																						E																					0
T3L11_NODE_5805_13	T3L11_NODE_5805	7779	8852	-1	51.7	1	vpfs	3300000101@DelMOSum2010_c10000225@DelMOSum2010_100002256	5.6e-46	158.3	-																	E																					0
T3L14_NODE_1995_1	T3L14_NODE_1995	1	744	-1	62.2	0																						E																					0
T3L14_NODE_1995_2	T3L14_NODE_1995	741	1385	-1	62.3	0																						E																					0
T3L14_NODE_1995_3	T3L14_NODE_1995	1387	3552	-1	60.2	1	vpfs	YP_001522886@NC_009936	7.7e-38	132.1	-																	E			YP_009007177.1	YP_009007177.1 predicted tail tube protein B [Citrobacter phage CR44b]	FALSE	0.167	66	7.21e-10										sp|P03747|TUBE2_BPT7	Xp;Xr;Xs	sp|P03747|TUBE2_BPT7 Tail tubular protein gp12; XpXrXs	0
T3L14_NODE_1995_4	T3L14_NODE_1995	3552	4223	-1	60.3	1	vog	VOG01464	2.1e-13	52.2																		D																Tail tubular protein [PF17212.5]					0
T3L14_NODE_1995_5	T3L14_NODE_1995	4672	5604	-1	60.2	1	vog	VOG00976	3.7e-14	54.3																		E																					0
T3L14_NODE_1995_6	T3L14_NODE_1995	5840	6796	-1	63.3	1	vog	VOG10818	5.6e-07	31.8																		E																					0
T3L14_NODE_1995_7	T3L14_NODE_1995	6798	7223	-1	58.9	0																						E																					0
T3L14_NODE_1995_8	T3L14_NODE_1995	7245	8831	-1	60	1	vog	VOG02580	4e-34	119.7	Bacteriophage head to tail connecting protein																	D			YP_009948680.1	YP_009948680.1 head-to-tail connector protein [Pseudomonas phage 17A]	FALSE	0.182	85	4.91e-16								Bacteriophage head to tail connecting protein [PF12236.10]		sp|P03728|PORTL_BPT7	Xp;Xr;Xs	sp|P03728|PORTL_BPT7 Portal protein; XpXrXs	0
T3L14_NODE_1995_9	T3L14_NODE_1995	8832	9011	-1	62.8	0																						E																					0
T3L14_NODE_1995_10	T3L14_NODE_1995	9343	9615	-1	59.7	0																						E																					0
T3L14_NODE_1995_11	T3L14_NODE_1995	10085	10792	-1	61.7	0																						E																					0
T3L14_NODE_1995_12	T3L14_NODE_1995	10777	11199	-1	58.4	0																						E																					0
T3L14_NODE_1995_13	T3L14_NODE_1995	11187	11648	-1	60.8	0																						D																AAA domain [PF13671.8]					0
D1T1_NODE_110_1	D1T1_NODE_110	2	403	1	48	0																						E																					0
D1T1_NODE_110_2	D1T1_NODE_110	383	664	-1	49.3	0																						E																					0
D1T1_NODE_110_3	D1T1_NODE_110	727	1473	-1	49	0																						E																					0
D1T1_NODE_110_4	D1T1_NODE_110	1473	3650	-1	50.1	0					-																	E																					0
D1T1_NODE_110_5	D1T1_NODE_110	3650	5608	-1	47.4	0																						E																					0
D1T1_NODE_110_6	D1T1_NODE_110	5659	5949	-1	51.2	0																						E																					0
D1T1_NODE_110_7	D1T1_NODE_110	5949	6287	-1	54	0																						E																					0
D1T1_NODE_110_8	D1T1_NODE_110	6383	7390	-1	47.5	0					-																	E			YP_006560350.1	YP_006560350.1 hypothetical protein B617_gp10 [Nonlabens phage P12024S]	FALSE	0.432	121	1.15e-28													0
D1T1_NODE_110_9	D1T1_NODE_110	7392	7973	-1	52.6	0																						E																					0
D1T1_NODE_110_10	D1T1_NODE_110	7973	8320	-1	51.1	1	vog	VOG00122	6.5e-08	34.3																		E																					0
D1T1_NODE_110_11	D1T1_NODE_110	8323	10080	-1	48	1	vog	VOG13641	2.9e-57	196.2													VOG13843	REFSEQ hypothetical protein	4.1e-56	190.2	0.16	E			YP_009200219.1	YP_009200219.1 hypothetical protein AVU31_gp33 [Pseudoalteromonas phage H103]	FALSE	0.393	274	4.49e-77										REFSEQ	Xu	REFSEQ hypothetical protein; Xu	0
D1T1_NODE_110_12	D1T1_NODE_110	10085	10582	-1	51.2	0																						E																					0
D1T1_NODE_110_13	D1T1_NODE_110	10583	10882	-1	45.3	0																						E																					0
D1T1_NODE_110_14	D1T1_NODE_110	10885	11823	-1	49.9	0																						E																					0
D1T1_NODE_110_15	D1T1_NODE_110	11828	12508	-1	48	0					Beta-1,3-glucanase																	D																Chitobiase/beta-hexosaminidase C-terminal domain [PF13290.8]					0
D1T1_NODE_110_16	D1T1_NODE_110	12505	12936	-1	52.3	0					Protein of unknown function (DUF1320)																	E																					0
D1T1_NODE_110_17	D1T1_NODE_110	13003	13905	-1	46.3	1	vog	VOG00738	6.9e-09	37.3	-																	D																Phage major capsid protein E [PF03864.17]		sp|D6RRG1|CAPSD_BPKPP	Xh;Xs	sp|D6RRG1|CAPSD_BPKPP Major capsid protein; XhXs	0
D1T1_NODE_110_18	D1T1_NODE_110	13910	14260	-1	53.6	0																						E																					0
D1T1_NODE_110_19	D1T1_NODE_110	14333	15463	-1	48.7	0					P22 coat protein - gene protein 5							PF10123.9	Mu-like prophage I protein	1.4e-24	87	1						D																Mu-like prophage I protein [PF10123.11]		sp|O05073|VPI_HAEIN	Xh	sp|O05073|VPI_HAEIN Mu-like prophage FluMu I protein; Xh	0
D1T1_NODE_110_20	D1T1_NODE_110	15572	15805	1	43.2	0																						E																					0
D1T1_NODE_110_21	D1T1_NODE_110	16072	16395	1	48.1	0																						E																					0
D1T1_NODE_110_22	D1T1_NODE_110	16392	16985	-1	52.4	0					-																	E																					0
D1T1_NODE_110_23	D1T1_NODE_110	16985	18658	-1	50.2	1	vpfs	YP_001552335@NC_009993	6.8e-10	40.2	Mu-like prophage protein gp29							PF06074.12	Protein of unknown function (DUF935)	7.5e-60	202.8	0.56	VOG01729	sp|P44225|VG29_HAEIN Mu-like prophage FluMu protein gp29	7.7e-41	140.3	9.71	D			YP_009168758.1	YP_009168758.1 PF06074 family protein [Pseudomonas phage JBD25]	FALSE	0.234	119	1.2e-26								Protein of unknown function (DUF935) [PF06074.14]		sp|E1XTG6|PORTL_BPSAV	Xp;Xh;Xs;Xr	sp|E1XTG6|PORTL_BPSAV Portal protein; XhXpXrXs	0
D1T1_NODE_110_24	D1T1_NODE_110	18732	19202	-1	45	0																						E																					0
D1T1_NODE_110_25	D1T1_NODE_110	19251	19868	-1	49	0					Peptidoglycan-binding domain 1 protein																	E			YP_006907195.1	YP_006907195.1 endolysin [Streptomyces virus TG1]	FALSE	0.293	61	6.72e-10													0
D1T1_NODE_110_26	D1T1_NODE_110	19868	20092	-1	47.6	0																						E																					0
D1T1_NODE_110_27	D1T1_NODE_110	20297	20404	-1	50	0																						E																					0
D1T1_NODE_110_28	D1T1_NODE_110	20540	20707	-1	47	0																						E																					0
D1T1_NODE_110_29	D1T1_NODE_110	20847	21059	-1	34.7	0																						E																					0
D1T1_NODE_110_30	D1T1_NODE_110	21468	21686	-1	42.9	0																						E																					0
D1T1_NODE_110_31	D1T1_NODE_110	21735	23099	-1	52.6	1	vog	VOG09528	2.7e-11	45.2	A helicase nuclease that prepares dsDNA breaks (DSB) for recombinational DNA repair. Binds to DSBs and unwinds DNA via a highly rapid and processive ATP-dependent bidirectional helicase activity. Unwinds dsDNA until it encounters a Chi (crossover hotspot instigator) sequence from the 3' direction. Cuts ssDNA a few nucleotides 3' to the Chi site. The properties and activities of the enzyme are cha…												VOG09810	sp|P17312|TERL_BPT4 Terminase, large subunit	1.7e-10	41	10	E			YP_003358792.1	YP_003358792.1 DEAD/DEAH box helicase family protein [Enterococcus phage phiEf11]	FALSE	0.189	79	1.74e-14													0
D1T1_NODE_110_32	D1T1_NODE_110	23099	23308	-1	42.4	0																						E																					0
D1T1_NODE_110_33	D1T1_NODE_110	23310	23816	-1	53.1	1	vog	VOG00115	1.3e-14	56.7	-												VOG04522	REFSEQ terminase small subunit	4.2e-27	94.5	1	E			NP_958177.1	NP_958177.1 gene 1 protein [Shigella virus Sf6]	FALSE	0.384	93	3.12e-21										REFSEQ	Xu	REFSEQ terminase small subunit; Xu	0
D1T1_NODE_110_34	D1T1_NODE_110	24030	24368	-1	44.5	0																						E																					0
D1T1_NODE_110_35	D1T1_NODE_110	24376	24750	-1	50.1	0																						E																					0
D1T1_NODE_110_36	D1T1_NODE_110	25376	25645	-1	45.6	0																						E																					0
D1T1_NODE_110_37	D1T1_NODE_110	26164	26430	-1	41.2	0																						E																					0
D1T1_NODE_110_38	D1T1_NODE_110	27083	28360	-1	49.4	0					Participates in initiation and elongation during chromosome replication	K02314		dnaB; replicative DNA helicase [EC:3.6.4.12]	8.5e-75	252	5.15	PF03796.15	DnaB-like helicase C terminal domain	6.3e-42	143.3	5.28	VOG00557	sp|P04530|VG41_BPT4 ATP-dependent helicase 41	1.1e-62	212.6	10	C	K02314	replicative DNA helicase [EC:3.6.4.12]	YP_006560277.1	YP_006560277.1 replicative DNA helicase [Marinomonas phage P12026]	FALSE	0.238	132	2.85e-31								DnaB-like helicase C terminal domain [PF03796.17]; DnaB-like helicase N terminal domain [PF00772.23]		sp|Q05279|VG65_BPML5	Xh	sp|Q05279|VG65_BPML5 Gene 65 protein; Xh	0
D1T1_NODE_110_39	D1T1_NODE_110	28368	29090	-1	45.1	0																						E																					0
D1T1_NODE_110_40	D1T1_NODE_110	29087	29734	-1	42.9	0					DNA (cytosine-5-)-methyltransferase activity																	D																C-5 cytosine-specific DNA methylase [PF00145.19]		REFSEQ	Xu	REFSEQ DNA methyltransferase; Xu	0
D1T1_NODE_110_41	D1T1_NODE_110	29731	29853	-1	51.2	0																						E																					0
D1T1_NODE_110_42	D1T1_NODE_110	29850	30047	-1	41.4	0																						E																					0
D1T1_NODE_110_43	D1T1_NODE_110	30047	30346	-1	49	0																						E																					0
D1T1_NODE_110_44	D1T1_NODE_110	30620	31036	-1	47.7	0																						E																					0
D1T1_NODE_110_45	D1T1_NODE_110	31033	31344	-1	42	0																						E																					0
D1T1_NODE_110_46	D1T1_NODE_110	31337	32008	-1	49.6	0																						E																					0
D1T1_NODE_110_47	D1T1_NODE_110	32217	33053	-1	45.8	1	vog	VOG00383	5.3e-33	116.1	YqaJ-like viral recombinase domain	K01143		E3.1.11.3; exodeoxyribonuclease (lambda-induced) [EC:3.1.11.3]	2.9e-27	95.3	0.69	PF09588.10	YqaJ-like viral recombinase domain	3.3e-16	59.4	0.93	VOG01132	sp|P03697|EXO_LAMBD Exonuclease	1.9e-25	88.5	4.77	D			YP_009203408.1	YP_009203408.1 YqaJ viral recombinase family protein [Mannheimia phage vB_MhS_535AP2]	FALSE	0.336	96	8.6e-21								YqaJ-like viral recombinase domain [PF09588.12]					0
D1T1_NODE_110_48	D1T1_NODE_110	33053	33877	-1	46.4	1	vog	VOG16930	1.3e-78	266.9	-												VOG17031	REFSEQ hypothetical protein	7.1e-78	262.2	0.32	E			YP_009217905.1	YP_009217905.1 hypothetical protein phiCT453B_09 (endogenous virus) [Clostridium phage phiCT453B]	FALSE	0.562	251	6.04e-74										REFSEQ	Xu	REFSEQ hypothetical protein; Xu	0
D1T1_NODE_110_49	D1T1_NODE_110	33943	34284	-1	45.9	0																						E																					0
D1T1_NODE_110_50	D1T1_NODE_110	34320	34763	-1	43.9	0																						E																					0
D1T1_NODE_110_51	D1T1_NODE_110	34917	35177	-1	49.4	0					-																	E																					0
D1T1_NODE_110_52	D1T1_NODE_110	35339	35452	-1	49.1	0																						E																					0
D1T1_NODE_110_53	D1T1_NODE_110	35442	35693	-1	41.7	0																						E																					0
D1T1_NODE_110_54	D1T1_NODE_110	35686	36258	-1	49.7	0																						E																					1
D1T1_NODE_110_55	D1T1_NODE_110	36201	36764	-1	45.6	0																	VOG12910	REFSEQ hypothetical protein	3.8e-12	45.8	0.35	D																Helix-turn-helix domain [PF14090.8]					0
D1T1_NODE_110_56	D1T1_NODE_110	36757	37047	-1	42.6	0																						E																					0
D1T1_NODE_110_57	D1T1_NODE_110	37148	37357	1	47.1	0																						E																					0
D1T1_NODE_110_58	D1T1_NODE_110	37359	37595	1	45.6	0																						E																					0
D1T1_NODE_110_59	D1T1_NODE_110	37592	37744	1	45.8	0																						E																					0
D1T1_NODE_110_60	D1T1_NODE_110	37817	38479	1	52	0					-																	E																					0
D1T1_NODE_1257_1	D1T1_NODE_1257	3	467	-1	34.4	0					Helix-turn-helix XRE-family like proteins																	E																					0
D1T1_NODE_1257_2	D1T1_NODE_1257	852	989	-1	37.7	0																						E																					0
D1T1_NODE_1257_3	D1T1_NODE_1257	1279	1830	-1	31.5	0																	VOG08358	REFSEQ hypothetical protein	5.3e-29	101.1	0.07	E			YP_008240671.1	YP_008240671.1 hypothetical protein Phi4:1_gp083 [Cellulophaga phage phi4:1]	FALSE	0.373	113	1.16e-27										REFSEQ	Xu	REFSEQ hypothetical protein; Xu	0
D1T1_NODE_1257_4	D1T1_NODE_1257	2362	3996	-1	39.6	0					Prevents misfolding and promotes the refolding and proper assembly of unfolded polypeptides generated under stress conditions	K04077		groEL, HSPD1; chaperonin GroEL	2.5e-128	429.1	0.23	PF00118.24	TCP-1/cpn60 chaperonin family	4.5e-55	186.8	0.23	VOG12552	sp|B2UKV8|CH60_AKKM8 60 kDa chaperonin	9.3e-71	238.6	0.44	C	K04077	chaperonin GroEL	YP_008241386.1	YP_008241386.1 chaperonin GroEL [Cellulophaga phage phi38:1]	FALSE	0.269	205	2.27e-54								TCP-1/cpn60 chaperonin family [PF00118.26]		sp|B2UKV8|CH60_AKKM8	Xh	sp|B2UKV8|CH60_AKKM8 60 kDa chaperonin; Xh	0
D1T1_NODE_1257_5	D1T1_NODE_1257	3980	4504	-1	32.2	1	pfam_a	NUMOD4	1.4e-15	59.1	HNH endonuclease							PF07463.11	NUMOD4 motif	2.8e-16	59.1	1.35	VOG00012	sp|Q5UPT4|YL247_MIMIV Uncharacterized HNH endonuclease L247	1.9e-23	83.1	10	D			YP_009209693.1	YP_009209693.1 HNH homing endonuclease [Polaribacter phage P12002L]	FALSE	0.464	145	7.3e-39								NUMOD4 motif [PF07463.13]; HNH endonuclease [PF13392.8]; AP2 domain [PF00847.22]		REFSEQ	Xu	REFSEQ hypothetical protein; Xu	0
D1T1_NODE_1257_6	D1T1_NODE_1257	4501	6042	-1	40.6	1	vpfs	7000000301@SRS016092_WUGC_scaffold_3459@SRS016092_WUGC_scaffold_3459_gene_4526	3.2e-147	493	-												VOG01150	sp|O64245|VG54_BPMD2 Gene 54 protein	5.3e-95	318.6	10	E			YP_008241515.1	YP_008241515.1 A1-like protein [Cellulophaga phage phi17:2]	FALSE	0.411	336	2.98e-99										sp|O64245|VG54_BPMD2	Xu	sp|O64245|VG54_BPMD2 Gene 54 protein; Xu	0
D1T1_NODE_1257_7	D1T1_NODE_1257	6190	6597	-1	48.3	-1	ko	K03296	1.2e-22	81.5	Belongs to the resistance-nodulation-cell division (RND) (TC 2.A.6) family	K03296		TC.HAE1; hydrophobic/amphiphilic exporter-1 (mainly G- bacteria), HAE1 family	4.6e-23	80.6	0.02	PF00873.19	AcrB/AcrD/AcrF family	2.3e-17	61.7	0.02						D																AcrB/AcrD/AcrF family [PF00873.21]					0
D1T1_NODE_1257_8	D1T1_NODE_1257	6594	6734	-1	37.6	0																						E																					0
D1T1_NODE_1257_9	D1T1_NODE_1257	6793	7299	-1	38.3	0					it binds specifically double-stranded DNA at a 9 bp consensus (dnaA box) 5'-TTATC CA A CA A-3'. DnaA binds to ATP and to acidic phospholipids	K02313		dnaA; chromosomal replication initiator protein	1.5e-10	40.3	0.1											D																Bacterial dnaA protein helix-turn-helix [PF08299.13]					0
D1T1_NODE_1257_10	D1T1_NODE_1257	7302	8099	-1	30.5	0					Belongs to the 'phage' integrase family	K04763		xerD; integrase/recombinase XerD	2.9e-48	165	2.87	PF00589.22	Phage integrase family	9.1e-29	100.1	9.33	VOG00041	sp|O10330|VLF1_NPVOP Very late expression factor 1	2.4e-35	122.3	10	C	K04763	integrase/recombinase XerD	YP_008770813.1	YP_008770813.1 integrase/recombinase [Bacillus phage Staley]	FALSE	0.215	65	9.7e-11								Phage integrase family [PF00589.24]; Phage integrase, N-terminal SAM-like domain [PF13495.8]		sp|P22877|INTR_SACER	Xh;Xr	sp|P22877|INTR_SACER Integrase; XhXr	0
D1T1_NODE_1257_11	D1T1_NODE_1257	8218	8397	-1	28.9	0																						E																					0
D1T1_NODE_1257_12	D1T1_NODE_1257	8434	8703	-1	35.2	0																						E																					0
D1T1_NODE_1257_13	D1T1_NODE_1257	8798	8977	-1	25	0																						E																					0
D1T1_NODE_1257_14	D1T1_NODE_1257	9003	9173	-1	32.2	0																						E																					0
D1T1_NODE_1257_15	D1T1_NODE_1257	9319	9540	-1	32.4	0																						E																					0
D1T1_NODE_1257_16	D1T1_NODE_1257	9789	10220	-1	36.3	0																						E																					0
D1T1_NODE_1257_17	D1T1_NODE_1257	10324	10983	-1	44.1	0					Resolvase, N terminal domain	K06400		spoIVCA; site-specific DNA recombinase	1.5e-25	89.6	2.76	PF00239.21	Resolvase, N terminal domain	3e-26	91.9	3.05	VOG00520	sp|P03015|GIN_BPMU Serine recombinase gin	3.6e-33	114.8	10	D			YP_008241456.1	YP_008241456.1 site specific recombinase, serine [Cellulophaga phage phi38:1]	FALSE	0.321	118	5.19e-29								Resolvase, N terminal domain [PF00239.23]					0
D1T1_NODE_1257_18	D1T1_NODE_1257	10980	11381	-1	38.6	0					Cysteine-rich secretory protein family							PF00188.26	Cysteine-rich secretory protein family	2.8e-10	40.8	0.03						D																Cysteine-rich secretory protein family [PF00188.28]					0
D1T1_NODE_1257_19	D1T1_NODE_1257	11430	11816	-1	41.1	0																						E																					0
D1T1_NODE_1257_20	D1T1_NODE_1257	11873	12688	-1	44.4	1	vpfs	NP_818444@NC_004688	8.5e-33	115.9													VOG10364	REFSEQ hypothetical protein	2.7e-29	102.3	0.46	E			YP_009205266.1	YP_009205266.1 hypothetical protein AVT17_gp136 [Mycobacterium phage Ariel]	FALSE	0.36	87	5.78e-18										REFSEQ	Xu	REFSEQ hypothetical protein; Xu	0
D1T1_NODE_1257_21	D1T1_NODE_1257	12685	12879	-1	37.9	0																						E																					0
D1T1_NODE_1507_1	D1T1_NODE_1507	3	338	-1	42	-1	ko	K07277	1e-06	30	Surface antigen																	D																Omp85 superfamily domain [PF01103.25]					0
D1T1_NODE_1507_2	D1T1_NODE_1507	628	831	1	34.8	0																						E																					0
D1T1_NODE_1507_3	D1T1_NODE_1507	1032	1403	1	33.1	0																						E																					0
D1T1_NODE_1507_4	D1T1_NODE_1507	1441	1818	1	32.5	0																						E																					0
D1T1_NODE_1507_5	D1T1_NODE_1507	1815	1976	1	30.2	0																						E																					0
D1T1_NODE_1507_6	D1T1_NODE_1507	2082	2282	1	40.3	0																						E																					0
D1T1_NODE_1507_7	D1T1_NODE_1507	2386	2808	1	37.8	0					-																	E																					0
D1T1_NODE_1507_8	D1T1_NODE_1507	2748	2963	1	38	0																						E																					1
D1T1_NODE_1507_9	D1T1_NODE_1507	2963	3079	1	32.5	0																						E																					0
D1T1_NODE_1507_10	D1T1_NODE_1507	3079	3429	1	33.9	0																						E																					0
D1T1_NODE_1507_11	D1T1_NODE_1507	3426	3638	1	36.2	0																						E																					0
D1T1_NODE_1507_12	D1T1_NODE_1507	3631	3786	1	41	0																						E																					0
D1T1_NODE_1507_13	D1T1_NODE_1507	3815	4000	1	29.6	0																						E																					0
D1T1_NODE_1507_14	D1T1_NODE_1507	3997	4194	1	29.8	0																						E																					0
D1T1_NODE_1507_15	D1T1_NODE_1507	4194	4340	1	27.9	0																						E																					0
D1T1_NODE_1507_16	D1T1_NODE_1507	4330	4503	1	36.2	0																						E																					0
D1T1_NODE_1507_17	D1T1_NODE_1507	4485	4763	1	34.8	0																						E																					0
D1T1_NODE_1507_18	D1T1_NODE_1507	4767	5684	1	32.8	1	vog	VOG02670	2e-39	137.7	RNA ligase							PF09414.10	RNA ligase	1.3e-15	58	1.87	VOG02929	REFSEQ hypothetical protein	3e-40	138.4	0.03	D			YP_008059392.1	YP_008059392.1 RNA ligase [Halovirus HGTV-1]	FALSE	0.212	70	6.52e-12								RNA ligase [PF09414.12]		sp|P32277|RLIG2_BPT4	Xh	sp|P32277|RLIG2_BPT4 RNA ligase 2; Xh	0
D1T1_NODE_1507_19	D1T1_NODE_1507	5685	6008	1	30.9	0																						E																					0
D1T1_NODE_1507_20	D1T1_NODE_1507	6005	6364	1	35.6	0																						E																					0
D1T1_NODE_1507_21	D1T1_NODE_1507	6399	10046	1	35.7	0																						D																Concanavalin A-like lectin/glucanases superfamily [PF13385.8]					0
D1T1_NODE_1507_22	D1T1_NODE_1507	10105	10353	1	36.5	0																						E																					0
D1T1_NODE_1507_23	D1T1_NODE_1507	10346	10507	1	29	0																						E																					0
D1T1_NODE_1507_24	D1T1_NODE_1507	10500	10694	1	34.9	0																						E																					0
D1T1_NODE_1507_25	D1T1_NODE_1507	10691	11116	1	35.4	0																						E																					0
D1T1_NODE_1507_26	D1T1_NODE_1507	11216	11386	1	33.3	0																						E																					0
D1T1_NODE_1507_27	D1T1_NODE_1507	11505	11705	1	29.4	0																						E																					0
D1T1_NODE_1699_1	D1T1_NODE_1699	3	920	-1	45	1	vog	VOG00293	8.6e-34	118.6	Phage tail tape measure protein, TP901 family							PF10145.9	Phage-related minor tail protein	3.9e-12	46.3	4.37	VOG00296	REFSEQ structural protein	1.9e-33	116	0.69	D			YP_239811.1	YP_239811.1 ORF001 [Staphylococcus phage 2638A]	FALSE	0.246	94	9.25e-20								Phage-related minor tail protein [PF10145.11]					0
D1T1_NODE_1699_2	D1T1_NODE_1699	922	1206	-1	42.8	0																						E																					0
D1T1_NODE_1699_3	D1T1_NODE_1699	1299	1646	-1	41.1	0																						E																					0
D1T1_NODE_1699_4	D1T1_NODE_1699	1708	2466	-1	44.7	0																						E																					0
D1T1_NODE_1699_5	D1T1_NODE_1699	2479	2904	-1	43.7	1	vog	VOG00321	1.7e-17	65.2													VOG00290	REFSEQ hypothetical protein	7e-18	64.4	6.26	D																Bacteriophage related domain of unknown function [PF13554.8]		REFSEQ	Xu	REFSEQ hypothetical protein; Xu	0
D1T1_NODE_1699_6	D1T1_NODE_1699	2908	3432	-1	45.9	0																						E																					0
D1T1_NODE_1699_7	D1T1_NODE_1699	3440	3811	-1	46.2	1	vog	VOG00101	2.3e-14	55.7													VOG00089	REFSEQ hypothetical protein	1.3e-14	54.7	5.9	E																		REFSEQ	Xu	REFSEQ hypothetical protein; Xu	0
D1T1_NODE_1699_8	D1T1_NODE_1699	3811	4296	-1	45.7	1	vog	VOG01212	3e-25	91.1	-												VOG01154	REFSEQ hypothetical protein	1.1e-25	90.3	4.77	E																		REFSEQ	Xu	REFSEQ hypothetical protein; Xu	0
D1T1_NODE_1699_9	D1T1_NODE_1699	4287	4595	-1	40.5	0																						E																					0
D1T1_NODE_1699_10	D1T1_NODE_1699	4603	6426	-1	43.9	0																						E																					0
D1T1_NODE_1699_11	D1T1_NODE_1699	6426	6791	-1	44.3	0																						E																					0
D1T1_NODE_1699_12	D1T1_NODE_1699	6791	8515	-1	40.8	0					protein secretion							PF13385.6	Concanavalin A-like lectin/glucanases superfamily	8.7e-17	61.6	1.04						D																Concanavalin A-like lectin/glucanases superfamily [PF13385.8]					0
D1T1_NODE_1699_13	D1T1_NODE_1699	8517	8846	-1	41.5	0																						E																					0
D1T1_NODE_1699_14	D1T1_NODE_1699	8921	9952	-1	43.4	1	vpfs	YP_008239638@NC_021775	2.5e-69	235.7	-												VOG03107	sp|Q38582|CAPSD_BPSPP Major capsid protein	2.2e-63	214.3	4.22	D			YP_008130344.1	YP_008130344.1 putative capsid protein [Serratia phage Eta]	FALSE	0.289	144	2.92e-36								Major capsid protein 13-like [PF20036.1]		sp|A0A0H5AXT3|CAPSD_BPK21	Xs	sp|A0A0H5AXT3|CAPSD_BPK21 Major capsid protein; Xs	0
D1T1_NODE_178_1	D1T1_NODE_178	1	1443	-1	40	1	vog	VOG16154	8.8e-06	27.1																		E																					0
D1T1_NODE_178_2	D1T1_NODE_178	1454	4789	-1	38.7	0					conjugation																	E			YP_007007979.1	YP_007007979.1 tail protein [Vibrio phage pVp-1]	FALSE	0.291	127	3.55e-28													0
D1T1_NODE_178_3	D1T1_NODE_178	4836	5126	-1	35.1	0																						E																					0
D1T1_NODE_178_4	D1T1_NODE_178	5248	5520	1	42.9	1	vog	VOG01834	1.7e-06	30.2																		E			YP_008241461.1	YP_008241461.1 structural protein [Cellulophaga phage phi38:1]	FALSE	0.551	89	4.21e-21													0
D1T1_NODE_178_5	D1T1_NODE_178	5578	5712	1	39.3	0																						E																					0
D1T1_NODE_178_6	D1T1_NODE_178	5955	6146	1	39.1	0																						E																					0
D1T1_NODE_178_7	D1T1_NODE_178	6133	6420	-1	37.2	0																						E																					0
D1T1_NODE_178_8	D1T1_NODE_178	6420	6812	-1	32.6	0					nUDIX hydrolase																	E																					0
D1T1_NODE_178_9	D1T1_NODE_178	6809	6931	-1	32.5	0																						E																					0
D1T1_NODE_178_10	D1T1_NODE_178	7208	7411	-1	36.8	0																						E																					0
D1T1_NODE_178_11	D1T1_NODE_178	7446	9101	-1	34.1	1	vog	VOG00385	2.7e-14	55.1	helicase activity	K19789		radD; DNA repair protein RadD	1.9e-59	201.7	3.7	PF04851.15	Type III restriction enzyme, res subunit	1.5e-20	73.8	4.63	VOG00935	sp|P20703|UVSW_BPT4 ATP-dependent DNA helicase uvsW	6.4e-67	226	10	D			YP_008240991.1	YP_008240991.1 helicase [Cellulophaga phage phi12:1]	FALSE	0.299	163	1.5e-40								Type III restriction enzyme, res subunit [PF04851.17]; Helicase conserved C-terminal domain [PF00271.33]; DEAD/DEAH box helicase [PF00270.31]; SWI2/SNF2 ATPase [PF18766.3]; VRR-NUC domain [PF08774.13]		sp|P20703|UVSW_BPT4	Xh	sp|P20703|UVSW_BPT4 ATP-dependent DNA helicase uvsW; Xh	0
D1T1_NODE_178_12	D1T1_NODE_178	9113	11479	-1	38.6	0					Phage plasmid primase P4 family							PF08800.10	VirE N-terminal domain	4e-21	75.4	0.04						D			YP_006560423.1	YP_006560423.1 DNA primase domain protein [Nonlabens phage P12024L]	FALSE	0.269	108	1.45e-22								VirE N-terminal domain [PF08800.12]					0
D1T1_NODE_178_13	D1T1_NODE_178	11472	12167	-1	39.9	0					-	K02342		dnaQ; DNA polymerase III subunit epsilon [EC:2.7.7.7]	5e-38	131	1.46	PF00929.24	Exonuclease	5.9e-21	75.6	1.28	VOG00384	sp|Q91XB0|TREX1_MOUSE Three-prime repair exonuclease 1	4.2e-28	98.3	2.31	C	K02342	DNA polymerase III subunit epsilon [EC:2.7.7.7]	YP_006560681.1	YP_006560681.1 DNA polymerase III epsilon subunit [Croceibacter phage P2559S]	FALSE	0.444	193	1.63e-54								Exonuclease [PF00929.26]; RNase_H superfamily [PF13482.8]		sp|P04536|EXOD_BPT4	Xu	sp|P04536|EXOD_BPT4 Exodeoxyribonuclease; Xu	0
D1T1_NODE_178_14	D1T1_NODE_178	12155	12514	-1	39.7	0					3D domain protein																	E			YP_007673429.1	YP_007673429.1 hypothetical protein CGPG_00047 [Cellulophaga phage phiST]	FALSE	0.505	97	2.71e-23													0
D1T1_NODE_178_15	D1T1_NODE_178	12636	12923	-1	37.5	0																						E																					0
D1T1_NODE_178_16	D1T1_NODE_178	12898	13194	-1	38	0																						E																					0
D1T1_NODE_178_17	D1T1_NODE_178	13179	13826	-1	38.9	1	vog	VOG00957	7.6e-48	165.3	dephospho-CoA kinase activity												VOG00517	sp|Q7Y4Y9|DNMK_BPR69 Deoxynucleotide monophosphate kinase	5.5e-44	150.1	10	E			YP_009208339.1	YP_009208339.1 dNMP kinase [Streptomyces phage Amela]	FALSE	0.312	101	2.92e-23										sp|Q7Y4Y9|DNMK_BPR69	Xh	sp|Q7Y4Y9|DNMK_BPR69 Deoxynucleotide monophosphate kinase; Xh	0
D1T1_NODE_178_18	D1T1_NODE_178	13819	15069	-1	38.6	0					DNA recombination																	D																AAA domain [PF13476.8]					0
D1T1_NODE_178_19	D1T1_NODE_178	15086	15427	-1	29.5	0																						E																					0
D1T1_NODE_178_20	D1T1_NODE_178	15489	16187	-1	38.1	1	vog	VOG02482	3.7e-06	28.5	YqaJ-like viral recombinase domain	K01143		E3.1.11.3; exodeoxyribonuclease (lambda-induced) [EC:3.1.11.3]	8.2e-25	87.5	0.69	PF09588.10	YqaJ-like viral recombinase domain	8.4e-17	61.6	0.93	VOG01132	sp|P03697|EXO_LAMBD Exonuclease	2.4e-23	81.8	4.77	D			YP_009221479.1	YP_009221479.1 exonuclease (endogenous virus) [Sinorhizobium phage phiLM21]	FALSE	0.298	79	1.93e-15								YqaJ-like viral recombinase domain [PF09588.12]; Viral alkaline exonuclease [PF01771.19]					0
D1T1_NODE_178_21	D1T1_NODE_178	16168	16719	-1	33.3	1	pfam_a	NUMOD4	5.2e-14	54	HNH endonuclease							PF07463.11	NUMOD4 motif	1.3e-14	54	1.35	VOG00012	sp|Q5UPT4|YL247_MIMIV Uncharacterized HNH endonuclease L247	2.9e-23	82.8	10	D			YP_009209693.1	YP_009209693.1 HNH homing endonuclease [Polaribacter phage P12002L]	FALSE	0.479	152	3.66e-41								NUMOD4 motif [PF07463.13]; HNH endonuclease [PF13392.8]		REFSEQ	Xu	REFSEQ hypothetical protein; Xu	0
D1T1_NODE_178_22	D1T1_NODE_178	16929	17090	-1	34	0																						E																					0
D1T1_NODE_178_23	D1T1_NODE_178	17090	17689	-1	41.3	0																						E																					0
D1T1_NODE_178_24	D1T1_NODE_178	17917	18237	-1	42.1	1	vog	VOG12362	2.5e-13	52.2													VOG03184	REFSEQ hypothetical protein	1e-13	51.4	0.93	E																		REFSEQ	Xu	REFSEQ hypothetical protein; Xu	0
D1T1_NODE_178_25	D1T1_NODE_178	18249	18530	-1	29.4	0					-																	E																					0
D1T1_NODE_178_26	D1T1_NODE_178	18533	18985	-1	43.3	1	rvdb	FAM004312	1.4e-17	65.1	HAD superfamily, subfamily IIIB (Acid phosphatase)												VOG00073	sp|P06855|KIPN_BPT4 Polynucleotide kinase	5.2e-33	114.8	10	D			YP_009914565.1	YP_009914565.1 Pap [Enterobacteria phage P7]	FALSE	0.376	93	1.61e-21								HAD superfamily, subfamily IIIB (Acid phosphatase) [PF03767.16]					0
D1T1_NODE_178_27	D1T1_NODE_178	18964	19128	-1	31.5	0																						E																					0
D1T1_NODE_178_28	D1T1_NODE_178	19883	20734	-1	42.4	0																						E																					0
D1T1_NODE_178_29	D1T1_NODE_178	20731	21042	-1	35.3	0																	VOG21130	REFSEQ hypothetical protein	1.2e-14	54.5	0.04	E			YP_008241971.1	YP_008241971.1 hypothetical protein Phi10:1_gp052 [Cellulophaga phage phi10:1]	FALSE	0.391	72	6.15e-15										REFSEQ	Xu	REFSEQ hypothetical protein; Xu	0
D1T1_NODE_178_30	D1T1_NODE_178	21056	21277	-1	27.5	0																						E																					0
D1T1_NODE_178_31	D1T1_NODE_178	21462	21923	-1	29.9	0					-												VOG02417	REFSEQ hypothetical protein	1.3e-13	51	0.11	E																		REFSEQ	Xu	REFSEQ hypothetical protein; Xu	0
D1T1_NODE_178_32	D1T1_NODE_178	23238	23378	1	27.7	0																						E																					0
D1T1_NODE_178_33	D1T1_NODE_178	23391	23600	1	27.1	0																						E																					0
D1T1_NODE_178_34	D1T1_NODE_178	24000	24299	1	32	0																						E																					0
D1T1_NODE_178_35	D1T1_NODE_178	24527	24781	1	31	0																						E																					0
D1T1_NODE_178_36	D1T1_NODE_178	24920	25156	1	29.1	0																						E																					0
D1T1_NODE_178_37	D1T1_NODE_178	25357	25554	1	31.3	0																						E																					0
D1T1_NODE_178_38	D1T1_NODE_178	25926	26519	1	36.9	0					-												VOG10450	REFSEQ hypothetical protein	4.8e-31	108	0.93	E			YP_006560887.1	YP_006560887.1 hypothetical protein B622_gp02 [Celeribacter phage P12053L]	FALSE	0.278	77	2.7e-15										REFSEQ	Xu	REFSEQ hypothetical protein; Xu	0
D1T1_NODE_178_39	D1T1_NODE_178	26559	26993	1	34.7	1	vog	VOG04385	3.5e-07	32.1	-																	E																					0
D1T1_NODE_178_40	D1T1_NODE_178	27039	27386	1	39.9	0																						E																					0
D1T1_NODE_178_41	D1T1_NODE_178	27388	27699	1	36.9	0																						E																					0
D1T1_NODE_178_42	D1T1_NODE_178	27783	28355	1	45.4	0																	VOG04461	REFSEQ hypothetical protein	8.5e-12	44.8	0.11	E																					0
D1T1_NODE_178_43	D1T1_NODE_178	28352	28555	1	39.7	0																						E																					0
D1T1_NODE_178_44	D1T1_NODE_178	28545	28736	1	39.6	0																						E																					0
D1T1_NODE_178_45	D1T1_NODE_178	28733	29041	1	36.2	0																						E																					0
D1T1_NODE_178_46	D1T1_NODE_178	29038	29466	1	39.4	0																						E																					0
D1T1_NODE_178_47	D1T1_NODE_178	29463	29630	1	32.1	0																						E																					0
D1T1_NODE_178_48	D1T1_NODE_178	29786	30025	1	38.3	0																						E																					0
D1T1_NODE_178_49	D1T1_NODE_178	30022	30300	1	39.4	0																						E																					0
D1T1_NODE_178_50	D1T1_NODE_178	30294	30566	1	43.2	0																						E																					0
D1T1_NODE_178_51	D1T1_NODE_178	30617	30874	1	40.7	0																						E																					0
D1T1_NODE_178_52	D1T1_NODE_178	30877	31611	1	36.9	0																	VOG08393	REFSEQ hypothetical protein	1.7e-13	50.5	0.07	E			YP_008240722.1	YP_008240722.1 hypothetical protein Phi4:1_gp134 [Cellulophaga phage phi4:1]	FALSE	0.305	64	2.29e-10													0
D1T1_NODE_178_53	D1T1_NODE_178	31608	31826	1	43.4	0																						E																					0
D1T1_NODE_178_54	D1T1_NODE_178	32076	32510	1	37	1	vog	VOG03119	2.3e-39	136.2	-												VOG02743	REFSEQ hypothetical protein	9.5e-41	138.8	1.82	E			YP_008771480.1	YP_008771480.1 hypothetical protein Grass_114 [Bacillus phage Grass]	FALSE	0.48	123	5.13e-32										REFSEQ	Xu	REFSEQ hypothetical protein; Xu	0
D1T1_NODE_178_55	D1T1_NODE_178	32572	32781	1	41.4	0																						E																					0
D1T1_NODE_1966_1	D1T1_NODE_1966	81	1466	1	49.2	1	vog	VOG00637	3.8e-128	430.9	SNF2 family	K14440		SMARCAL1, HARP; SWI/SNF-related matrix-associated actin-dependent regulator of chromatin subfamily A-like protein 1 [EC:3.6.4.12]	2.3e-26	92.3	2.79	PF00176.23	SNF2 family N-terminal domain	1e-14	53.9	1.61	VOG00523	sp|Q9T1Q7|VP41_BPAPS Putative protein p41	2.7e-112	376.1	10	D			YP_239997.1	YP_239997.1 DEAD/DEAH box helicase [Staphylococcus virus 3a]	FALSE	0.432	344	1.25e-102								SNF2-related domain [PF00176.25]; Type III restriction enzyme, res subunit [PF04851.17]					0
D1T1_NODE_1966_2	D1T1_NODE_1966	1534	1962	1	49.9	0					protein involved in exopolysaccharide biosynthesis												VOG24049	REFSEQ ORF47	9.7e-12	44.6	0.06	E																					0
D1T1_NODE_1966_3	D1T1_NODE_1966	1964	2413	1	49.6	1	vog	VOG01421	6.7e-13	50.3	-												VOG10377	REFSEQ hypothetical protein	9.1e-13	48.2	4.78	D			YP_009042790.1	YP_009042790.1 hypothetical protein A4L_20 [Anabaena phage A-4L]	FALSE	0.356	63	4.59e-11								Domain of unknown function (DUF5664) [PF18909.2]					0
D1T1_NODE_1966_4	D1T1_NODE_1966	2550	3773	-1	51.3	0																						E																					0
D1T1_NODE_1966_5	D1T1_NODE_1966	3794	3907	-1	49.1	0																						E																					0
D1T1_NODE_1966_6	D1T1_NODE_1966	3961	4344	-1	53.1	0																						E																					0
D1T1_NODE_1966_7	D1T1_NODE_1966	4341	5003	-1	54.4	0																						E																					0
D1T1_NODE_1966_8	D1T1_NODE_1966	5000	5299	-1	53	0																						E																					0
D1T1_NODE_1966_9	D1T1_NODE_1966	5289	5612	-1	41	0																						E																					0
D1T1_NODE_1966_10	D1T1_NODE_1966	5605	6015	-1	53.3	0																						E																					0
D1T1_NODE_1966_11	D1T1_NODE_1966	6187	6687	-1	50.7	0																						E																					0
D1T1_NODE_1966_12	D1T1_NODE_1966	6691	7308	-1	52.6	1	vog	VOG11005	1.6e-23	85.2	-												VOG11142	REFSEQ putative tail fiber protein	6.8e-24	84.8	1.54	E			YP_009009382.1	YP_009009382.1 hypothetical protein CF96_gp137 [Pseudomonas phage phiPsa374]	FALSE	0.427	82	6.12e-17													0
D1T1_NODE_1966_13	D1T1_NODE_1966	7340	8584	-1	51.9	0					Protein of unknown function (DUF2612)							PF11041.8	Protein of unknown function (DUF2612)	4.4e-13	49.5	0.93	VOG01943	REFSEQ hypothetical protein	7.8e-20	71.4	5.86	D																Protein of unknown function (DUF2612) [PF11041.10]; Photosynthesis system II assembly factor YCF48 [PF14870.8]					0
D1T1_NODE_1966_14	D1T1_NODE_1966	8584	8895	-1	53.5	1	vpfs	YP_001595464@NC_010106	7.1e-09	37.4	Protein of unknown function (DUF2612)							PF11041.8	Protein of unknown function (DUF2612)	8.8e-14	51.7	0.93	VOG01943	REFSEQ hypothetical protein	1.4e-20	73.8	5.86	D			YP_008857064.1	YP_008857064.1 hypothetical protein X831_gp024 [Pseudomonas phage PAK_P2]	FALSE	0.486	69	5.64e-14								Protein of unknown function (DUF2612) [PF11041.10]					0
D1T1_NODE_1966_15	D1T1_NODE_1966	8892	10043	-1	53.4	1	vog	VOG00647	2.1e-74	253.1	homolog of phage Mu protein gp47							PF04865.14	Baseplate J-like protein	1.1e-14	54.2	2.88	VOG00243	sp|P51767|BPJ_BPP2 Baseplate protein J	9.3e-77	258.3	10	D			YP_007673378.1	YP_007673378.1 hypothetical protein PSYG_00067 [Psychrobacter phage pOW20-A]	FALSE	0.342	212	1.19e-58								Baseplate J-like protein [PF04865.16]		sp|P51767|BPJ_BPP2	Xs;Xh	sp|P51767|BPJ_BPP2 Baseplate protein J; XhXs	0
D1T1_NODE_1977_1	D1T1_NODE_1977	3	263	-1	36.8	0																						E																					0
D1T1_NODE_1977_2	D1T1_NODE_1977	264	608	-1	38.8	0																						E																					0
D1T1_NODE_1977_3	D1T1_NODE_1977	652	825	-1	38.5	0																						E																					0
D1T1_NODE_1977_4	D1T1_NODE_1977	776	1540	-1	31.8	0					Zonular occludens toxin (Zot)												VOG02933	REFSEQ putative ATPase	1.9e-10	40.4	0.14	E																					0
D1T1_NODE_1977_5	D1T1_NODE_1977	1512	1835	-1	27.5	0																						E																					0
D1T1_NODE_1977_6	D1T1_NODE_1977	1825	1959	-1	23	0																						E																					0
D1T1_NODE_1977_7	D1T1_NODE_1977	2032	2367	-1	27.4	0																						E																					0
D1T1_NODE_1977_8	D1T1_NODE_1977	2364	2525	-1	26.5	0																						E																					0
D1T1_NODE_1977_9	D1T1_NODE_1977	2545	3342	-1	31.3	0																						E																					0
D1T1_NODE_1977_10	D1T1_NODE_1977	3479	3997	-1	29.9	1	tigr	TIGR01712	2.1e-18	68.2	DNA N-6-adenine-methyltransferase (Dam)							PF05869.11	DNA N-6-adenine-methyltransferase (Dam)	2.7e-29	101.8	1.65	VOG01116	sp|P51715|YO13_BPHC1 Uncharacterized adenine-specific methylase	3.7e-39	134	6.05	D			YP_240726.1	YP_240726.1 DNA N-6-adenine-methyltransferase [Staphylococcus virus 88]	FALSE	0.457	113	7.71e-28								DNA N-6-adenine-methyltransferase (Dam) [PF05869.13]		sp|P51715|YO13_BPHC1	Xh	sp|P51715|YO13_BPHC1 Uncharacterized adenine-specific methylase; Xh	0
D1T1_NODE_1977_11	D1T1_NODE_1977	4021	4128	-1	24.1	0																						E																					1
D1T1_NODE_1977_12	D1T1_NODE_1977	4125	4229	-1	22.9	0																						E																					0
D1T1_NODE_1977_13	D1T1_NODE_1977	4219	4383	-1	24.2	0																						E																					0
D1T1_NODE_1977_14	D1T1_NODE_1977	4516	4713	-1	29.8	0																						E																					0
D1T1_NODE_1977_15	D1T1_NODE_1977	4710	4850	-1	19.1	0																						E																					0
D1T1_NODE_1977_16	D1T1_NODE_1977	4847	5023	-1	29.4	0																						E																					0
D1T1_NODE_1977_17	D1T1_NODE_1977	5020	5130	-1	25.2	0																						E																					0
D1T1_NODE_1977_18	D1T1_NODE_1977	5111	5326	-1	26.9	0																						E																					0
D1T1_NODE_1977_19	D1T1_NODE_1977	5323	5616	-1	29.3	0																						E																					0
D1T1_NODE_1977_20	D1T1_NODE_1977	5613	6128	-1	29.3	0																						E																					0
D1T1_NODE_1977_21	D1T1_NODE_1977	6109	7377	-1	33.3	0																						E																					0
D1T1_NODE_1977_22	D1T1_NODE_1977	8289	8411	-1	35	0																						E																					0
D1T1_NODE_1977_23	D1T1_NODE_1977	8411	8617	-1	32.9	0																						E																					0
D1T1_NODE_1977_24	D1T1_NODE_1977	8614	8883	-1	27	0																						E																					0
D1T1_NODE_1977_25	D1T1_NODE_1977	9046	9297	-1	32.1	0																						E																					0
D1T1_NODE_1977_26	D1T1_NODE_1977	9294	9980	-1	33.3	0																						E																					0
D1T1_NODE_198_1	D1T1_NODE_198	173	709	-1	33.7	0																						E																					0
D1T1_NODE_198_2	D1T1_NODE_198	702	1331	-1	31.4	0																						E																					0
D1T1_NODE_198_3	D1T1_NODE_198	2565	3002	-1	37.2	0																						E																					0
D1T1_NODE_198_4	D1T1_NODE_198	3274	3531	-1	31	0																						E																					0
D1T1_NODE_198_5	D1T1_NODE_198	4503	5417	1	35.3	1	rvdb	FAM001430	4.4e-14	54.3	regulation of methylation-dependent chromatin silencing												VOG00021	sp|Q6QGD3|ENDO1_BPT5 Putative endonuclease	1.5e-25	90.9	4.82	E			YP_001469583.1	YP_001469583.1 hypothetical protein phi1p240 [Escherichia phage Phi1]	FALSE	0.223	74	1.92e-13													0
D1T1_NODE_198_6	D1T1_NODE_198	5488	6204	1	31.9	0																						E																					0
D1T1_NODE_198_7	D1T1_NODE_198	6197	6778	1	30.8	0																						E																					0
D1T1_NODE_198_8	D1T1_NODE_198	6771	7214	1	33.1	0																						E																					0
D1T1_NODE_198_9	D1T1_NODE_198	7207	7764	1	30.8	0																						E																					0
D1T1_NODE_198_10	D1T1_NODE_198	7757	8218	1	32.3	0																						E																					0
D1T1_NODE_198_11	D1T1_NODE_198	8211	8816	1	34	0																						E																					0
D1T1_NODE_198_12	D1T1_NODE_198	8809	9294	1	33.1	0																						E																					0
D1T1_NODE_198_13	D1T1_NODE_198	9287	9796	1	35.1	0																						E																					0
D1T1_NODE_198_14	D1T1_NODE_198	9789	10397	1	33.2	0																						E																					0
D1T1_NODE_198_15	D1T1_NODE_198	10390	10554	1	30.9	0																						E																					0
D1T1_NODE_198_16	D1T1_NODE_198	10514	10726	1	36.6	0																						E																					0
D1T1_NODE_198_17	D1T1_NODE_198	10714	10899	1	32.8	0																						E																					0
D1T1_NODE_198_18	D1T1_NODE_198	10892	11404	1	35.3	0																						E																					0
D1T1_NODE_198_19	D1T1_NODE_198	11397	11912	1	33.3	0																						E																					0
D1T1_NODE_198_20	D1T1_NODE_198	11905	12300	1	33.6	0																						E																					0
D1T1_NODE_198_21	D1T1_NODE_198	12293	13084	1	31.3	0																						E																					0
D1T1_NODE_198_22	D1T1_NODE_198	13077	13754	1	31.4	0																						E																					0
D1T1_NODE_198_23	D1T1_NODE_198	13801	14883	1	35.1	0																						E																					0
D1T1_NODE_198_24	D1T1_NODE_198	14943	15419	1	33.8	0																						E																					0
D1T1_NODE_198_25	D1T1_NODE_198	15412	16029	1	30.7	0																						E																					0
D1T1_NODE_198_26	D1T1_NODE_198	16022	16603	1	30.8	0																						E																					0
D1T1_NODE_198_27	D1T1_NODE_198	16752	17213	-1	36.4	1	vog	VOG09529	4.2e-08	35.5	AP2 domain												VOG01184	sp|Q5UR39|YL560_MIMIV Uncharacterized HNH endonuclease L560	1.3e-17	63.8	0.47	E			YP_008770791.1	YP_008770791.1 homing endonuclease [Bacillus phage Staley]	FALSE	0.355	67	1.69e-12													0
D1T1_NODE_198_28	D1T1_NODE_198	17513	17998	1	32.1	0																						E																					0
D1T1_NODE_198_29	D1T1_NODE_198	18209	19039	1	32.4	0																						E																					0
D1T1_NODE_198_30	D1T1_NODE_198	19039	19245	1	29.5	0																						E																					0
D1T1_NODE_198_31	D1T1_NODE_198	19242	19469	1	35.1	0																						E																					0
D1T1_NODE_198_32	D1T1_NODE_198	19508	27172	-1	38.3	-1	ko	K12172	1.1e-09	38.2	Prokaryotic N-terminal methylation motif							PF13385.6	Concanavalin A-like lectin/glucanases superfamily	4e-57	192.5	1.04						D																Concanavalin A-like lectin/glucanases superfamily [PF13385.8]					0
D1T1_NODE_198_33	D1T1_NODE_198	27291	28385	1	31.7	0																						E																					0
D1T1_NODE_198_34	D1T1_NODE_198	28525	28710	1	33.3	0																						E																					0
D1T1_NODE_198_35	D1T1_NODE_198	28713	28910	1	37.4	0																						E																					0
D1T1_NODE_198_36	D1T1_NODE_198	28907	29536	1	32.4	0					Ribosomal RNA adenine dimethylase																	E																					0
D1T1_NODE_198_37	D1T1_NODE_198	29539	29757	1	35.2	0																						D																Restriction alleviation protein Lar [PF14354.8]					0
D1T1_NODE_198_38	D1T1_NODE_198	29754	29960	1	24.6	0																						E																					0
D1T1_NODE_198_39	D1T1_NODE_198	29957	30310	1	33.6	0																						E																					0
D1T1_NODE_198_40	D1T1_NODE_198	30322	30762	1	29.5	0																						E																					0
D1T1_NODE_198_41	D1T1_NODE_198	30766	30984	1	32.4	0																						E																					0
D1T1_NODE_198_42	D1T1_NODE_198	30998	31270	1	30	0																						E																					0
D1T1_NODE_198_43	D1T1_NODE_198	31267	31737	1	29.9	0																						E																					1
D1T1_NODE_224_1	D1T1_NODE_224	2	217	1	41.2	0																						E																					0
D1T1_NODE_224_2	D1T1_NODE_224	255	1616	1	34.9	0					Domain of unknown function (DUF5011)																	D																Domain of unknown function (DUF5011) [PF16403.7]					0
D1T1_NODE_224_3	D1T1_NODE_224	1616	1894	1	32.3	0					Kazal type serine protease inhibitors																	E																					0
D1T1_NODE_224_4	D1T1_NODE_224	1894	2082	1	27.5	0																						E																					0
D1T1_NODE_224_5	D1T1_NODE_224	2122	2403	1	29.4	0																						E																					0
D1T1_NODE_224_6	D1T1_NODE_224	2406	2654	1	30.1	0																						E																					0
D1T1_NODE_224_7	D1T1_NODE_224	2651	2767	1	27.4	0																						E																					0
D1T1_NODE_224_8	D1T1_NODE_224	3027	3590	1	35.3	0																						E																					0
D1T1_NODE_224_9	D1T1_NODE_224	3594	4418	1	33.1	0																						E																					0
D1T1_NODE_224_10	D1T1_NODE_224	4425	5786	1	33.7	0																						E																					0
D1T1_NODE_224_11	D1T1_NODE_224	6066	6629	1	34.2	1	tigr	TIGR01712	1.8e-13	52.1	DNA N-6-adenine-methyltransferase (Dam)																	D			YP_006383823.1	YP_006383823.1 putative DNA N-6-adenine-methyltransferase (Dam) [Acinetobacter phage AP22]	FALSE	0.263	65	2.1e-11								DNA N-6-adenine-methyltransferase (Dam) [PF05869.13]					0
D1T1_NODE_224_12	D1T1_NODE_224	6619	6909	-1	30.6	0																						E																					0
D1T1_NODE_224_13	D1T1_NODE_224	6887	7561	-1	31	0																						E																					0
D1T1_NODE_224_14	D1T1_NODE_224	7903	8388	1	32.9	0																						E																					0
D1T1_NODE_224_15	D1T1_NODE_224	8388	8738	1	33.3	0																						E																					0
D1T1_NODE_224_16	D1T1_NODE_224	8908	9279	1	30.9	0																						E																					0
D1T1_NODE_224_17	D1T1_NODE_224	9272	9568	1	31.3	0																						E																					0
D1T1_NODE_224_18	D1T1_NODE_224	9606	9905	1	32.7	0																						E																					0
D1T1_NODE_224_19	D1T1_NODE_224	9898	10113	1	30.1	0																						E																					0
D1T1_NODE_224_20	D1T1_NODE_224	10100	10297	1	32.3	0																						E																					0
D1T1_NODE_224_21	D1T1_NODE_224	10294	10521	1	35.1	0					Binding-protein-dependent transport system inner membrane component																	E																					0
D1T1_NODE_224_22	D1T1_NODE_224	10511	11080	1	31.6	0																						E																					0
D1T1_NODE_224_23	D1T1_NODE_224	11080	12594	1	33.5	0																						E																					1
D1T1_NODE_224_24	D1T1_NODE_224	12594	13712	1	35.3	0																						E																					0
D1T1_NODE_224_25	D1T1_NODE_224	13712	14464	1	36.7	0																						E																					0
D1T1_NODE_224_26	D1T1_NODE_224	14522	15175	1	33.9	0																						E																					0
D1T1_NODE_224_27	D1T1_NODE_224	15179	15862	1	33.8	0																						E																					0
D1T1_NODE_224_28	D1T1_NODE_224	15862	16107	1	32.9	0																						E																					0
D1T1_NODE_224_29	D1T1_NODE_224	16186	16380	1	34.9	0																						E																					0
D1T1_NODE_224_30	D1T1_NODE_224	16414	16674	1	33.3	0																						E																					0
D1T1_NODE_224_31	D1T1_NODE_224	16671	16979	1	29.1	0																						E																					0
D1T1_NODE_224_32	D1T1_NODE_224	16979	17194	1	34.7	0																						E																					0
D1T1_NODE_224_33	D1T1_NODE_224	17194	17382	1	33.9	0																						E																					0
D1T1_NODE_224_34	D1T1_NODE_224	17382	18029	1	31.5	0																						E																					0
D1T1_NODE_224_35	D1T1_NODE_224	18038	18520	1	32.3	0																						E																					0
D1T1_NODE_224_36	D1T1_NODE_224	18520	18771	1	30.2	0																						E																					0
D1T1_NODE_224_37	D1T1_NODE_224	18805	19053	1	33.3	0																						E																					0
D1T1_NODE_224_38	D1T1_NODE_224	19056	19319	-1	33.7	0																						E																					0
D1T1_NODE_224_39	D1T1_NODE_224	19326	19649	1	32.4	0																						E																					0
D1T1_NODE_224_40	D1T1_NODE_224	19920	20177	1	35.7	0																						E																					0
D1T1_NODE_224_41	D1T1_NODE_224	20179	20583	1	34.3	0																						E																					0
D1T1_NODE_224_42	D1T1_NODE_224	20583	21032	1	36	0																						E																					0
D1T1_NODE_224_43	D1T1_NODE_224	21056	21628	1	36	0																						E																					0
D1T1_NODE_224_44	D1T1_NODE_224	21629	23092	1	37	0					DNA topoisomerase II activity																	E																					0
D1T1_NODE_224_45	D1T1_NODE_224	23089	23334	1	33.3	0																						E																					0
D1T1_NODE_224_46	D1T1_NODE_224	23331	23513	1	30.1	0																						E																					0
D1T1_NODE_224_47	D1T1_NODE_224	23520	23732	1	34.7	0																						E																					0
D1T1_NODE_224_48	D1T1_NODE_224	23732	23836	1	35.2	0																						E																					0
D1T1_NODE_224_49	D1T1_NODE_224	23833	24216	1	34.6	0																						E																					0
D1T1_NODE_224_50	D1T1_NODE_224	24209	24304	1	31.2	0																						E																					0
D1T1_NODE_224_51	D1T1_NODE_224	24451	24711	1	33.3	0																						E																					0
D1T1_NODE_224_52	D1T1_NODE_224	24733	25191	1	34.6	0																						E																					0
D1T1_NODE_224_53	D1T1_NODE_224	25336	25830	1	33.9	0																						E																					0
D1T1_NODE_224_54	D1T1_NODE_224	25853	27733	1	36.2	0					domain, Protein																	D																Domain of unknown function (DUF5011) [PF16403.7]					0
D1T1_NODE_224_55	D1T1_NODE_224	27733	28941	1	36.4	0																						E																					0
D1T1_NODE_224_56	D1T1_NODE_224	28941	30452	1	36	0					Domain of unknown function (DUF5011)																	D																Domain of unknown function (DUF5011) [PF16403.7]					0
D1T1_NODE_28_1	D1T1_NODE_28	3	692	1	36.1	0																						E																					0
D1T1_NODE_28_2	D1T1_NODE_28	753	1436	1	34.4	0																						E																					0
D1T1_NODE_28_3	D1T1_NODE_28	1459	1965	1	35.1	0																						E																					0
D1T1_NODE_28_4	D1T1_NODE_28	2019	2372	1	36.7	0																						E																					0
D1T1_NODE_28_5	D1T1_NODE_28	2373	2819	1	33.3	0																						E																					0
D1T1_NODE_28_6	D1T1_NODE_28	2969	4456	1	36.5	0																						E																					0
D1T1_NODE_28_7	D1T1_NODE_28	4462	6891	1	35.6	0																						E																					0
D1T1_NODE_28_8	D1T1_NODE_28	7155	7355	1	34.3	0																						E																					0
D1T1_NODE_28_9	D1T1_NODE_28	7360	8697	1	31.8	0																						E																					0
D1T1_NODE_28_10	D1T1_NODE_28	8697	8930	1	31.6	0																						E																					0
D1T1_NODE_28_11	D1T1_NODE_28	9023	9211	1	27.5	0																						E																					0
D1T1_NODE_28_12	D1T1_NODE_28	9212	9937	1	30.4	0					DNA methylase																	C	K00571	site-specific DNA-methyltransferase (adenine-specific) [EC:2.1.1.72]	YP_009007728.1	YP_009007728.1 cytosine specific DNA methyltransferase [Staphylococcus phage vB_SepS_SEP9]	FALSE	0.293	104	5.35e-24								DNA methylase [PF01555.20]		sp|P14243|MTC9_CITFR	Xh;Xp	sp|P14243|MTC9_CITFR Modification methylase Cfr9I; XhXp	0
D1T1_NODE_28_13	D1T1_NODE_28	9972	11708	1	32.3	0																						E																					0
D1T1_NODE_28_14	D1T1_NODE_28	11847	12764	1	35.9	0																						E																					0
D1T1_NODE_28_15	D1T1_NODE_28	12799	13128	1	30.9	0																						E																					0
D1T1_NODE_28_16	D1T1_NODE_28	13319	13483	1	26.7	0																						E																					0
D1T1_NODE_28_17	D1T1_NODE_28	13467	13982	1	33.9	1	tigr	TIGR01712	2.1e-14	55.2	DNA N-6-adenine-methyltransferase (Dam)																	D																DNA N-6-adenine-methyltransferase (Dam) [PF05869.13]		sp|P51715|YO13_BPHC1	Xh	sp|P51715|YO13_BPHC1 Uncharacterized adenine-specific methylase; Xh	0
D1T1_NODE_28_18	D1T1_NODE_28	13966	14127	1	36.4	0																						E																					0
D1T1_NODE_28_19	D1T1_NODE_28	14220	14771	1	35.3	0																						E																					0
D1T1_NODE_28_20	D1T1_NODE_28	14771	15217	1	36.2	0																						E																					0
D1T1_NODE_28_21	D1T1_NODE_28	15306	15560	1	36.1	0																						E																					0
D1T1_NODE_28_22	D1T1_NODE_28	15561	15731	1	33.3	0																						E																					0
D1T1_NODE_28_23	D1T1_NODE_28	15867	16034	1	35.1	0																						E																					0
D1T1_NODE_28_24	D1T1_NODE_28	16036	16386	1	36.8	0																						E																					0
D1T1_NODE_28_25	D1T1_NODE_28	16383	16691	1	38.5	0																						E																					0
D1T1_NODE_28_26	D1T1_NODE_28	16695	16901	1	41.1	0																						E																					0
D1T1_NODE_28_27	D1T1_NODE_28	17063	17329	1	31.1	0																						E																					0
D1T1_NODE_28_28	D1T1_NODE_28	17298	17435	1	37.7	0																						E																					0
D1T1_NODE_28_29	D1T1_NODE_28	17564	17752	1	30.7	0																						E																					0
D1T1_NODE_28_30	D1T1_NODE_28	17753	17920	1	30.4	0																						E																					0
D1T1_NODE_28_31	D1T1_NODE_28	17956	18150	1	38.5	0																						E																					0
D1T1_NODE_28_32	D1T1_NODE_28	18165	18323	-1	34.6	0																						E																					1
D1T1_NODE_28_33	D1T1_NODE_28	18377	18595	-1	32.9	0																						E																					0
D1T1_NODE_28_34	D1T1_NODE_28	18597	18929	-1	31.5	0																						E																					0
D1T1_NODE_28_35	D1T1_NODE_28	18973	19230	-1	30.6	0																						E																					0
D1T1_NODE_28_36	D1T1_NODE_28	19223	19852	-1	33.3	0																						E																					0
D1T1_NODE_28_37	D1T1_NODE_28	20169	20324	1	25.6	0																						E																					0
D1T1_NODE_28_38	D1T1_NODE_28	20591	20707	1	32.5	0																						E																					0
D1T1_NODE_28_39	D1T1_NODE_28	20945	21115	1	33.3	0																						E																					0
D1T1_NODE_28_40	D1T1_NODE_28	21151	22338	1	33.7	0																						E																					0
D1T1_NODE_28_41	D1T1_NODE_28	22352	23329	1	32.3	0																						E																					0
D1T1_NODE_28_42	D1T1_NODE_28	23496	23705	1	33.3	0																						E																					0
D1T1_NODE_28_43	D1T1_NODE_28	23702	23851	1	33.3	0																						E																					0
D1T1_NODE_28_44	D1T1_NODE_28	23848	24066	1	30.1	0																						E																					0
D1T1_NODE_28_45	D1T1_NODE_28	24056	24244	1	35.4	0																						E																					0
D1T1_NODE_28_46	D1T1_NODE_28	24241	24399	1	33.3	0																						E																					1
D1T1_NODE_28_47	D1T1_NODE_28	24400	24909	1	31	0																						E																					0
D1T1_NODE_28_48	D1T1_NODE_28	25123	25305	1	33.9	0																						E																					0
D1T1_NODE_28_49	D1T1_NODE_28	25338	25601	1	30.3	0					-																	E																					0
D1T1_NODE_28_50	D1T1_NODE_28	25774	25923	1	38	0																						E																					0
D1T1_NODE_28_51	D1T1_NODE_28	25920	26099	1	34.4	0																						E																					0
D1T1_NODE_28_52	D1T1_NODE_28	26331	26570	1	30.8	0																						E																					0
D1T1_NODE_28_53	D1T1_NODE_28	26955	27215	1	29.1	0																						E																					0
D1T1_NODE_28_54	D1T1_NODE_28	27236	27475	1	30.8	0																						E																					0
D1T1_NODE_28_55	D1T1_NODE_28	27472	27627	1	34	0																						E																					0
D1T1_NODE_28_56	D1T1_NODE_28	27627	28049	1	31.7	0					DNA mediated transformation																	D																DNA recombination-mediator protein A [PF02481.17]; YspA, cpYpsA-related SLOG family [PF10686.11]					0
D1T1_NODE_28_57	D1T1_NODE_28	28046	28783	1	34	0																						E																					0
D1T1_NODE_28_58	D1T1_NODE_28	28780	29130	1	35.6	0																						E																					0
D1T1_NODE_28_59	D1T1_NODE_28	30301	30459	1	38.4	0																						E																					0
D1T1_NODE_28_60	D1T1_NODE_28	31407	31820	-1	35	0																						E																					0
D1T1_NODE_28_61	D1T1_NODE_28	32536	32811	1	37	0																						E																					0
D1T1_NODE_28_62	D1T1_NODE_28	32814	34088	1	36.9	0																						E																					0
D1T1_NODE_28_63	D1T1_NODE_28	34521	34700	1	31.7	0																						E																					0
D1T1_NODE_28_64	D1T1_NODE_28	34845	34955	1	27	0																						E																					0
D1T1_NODE_28_65	D1T1_NODE_28	34952	35113	1	30.2	0																						E																					0
D1T1_NODE_28_66	D1T1_NODE_28	35193	35498	1	33	0																						E																					0
D1T1_NODE_28_67	D1T1_NODE_28	35499	36566	1	30.1	0																						E																					0
D1T1_NODE_28_68	D1T1_NODE_28	36590	36892	1	35	0					-																	E																					0
D1T1_NODE_28_69	D1T1_NODE_28	36908	37174	1	31.8	0																						E																					0
D1T1_NODE_28_70	D1T1_NODE_28	37176	37766	1	31.5	0					-																	E																					0
D1T1_NODE_28_71	D1T1_NODE_28	37768	38166	1	28.1	0																						E																					0
D1T1_NODE_28_72	D1T1_NODE_28	38552	39076	1	36.4	0																						E																					0
D1T1_NODE_28_73	D1T1_NODE_28	39073	39270	1	38.9	0																						E																					0
D1T1_NODE_28_74	D1T1_NODE_28	39464	39601	1	34.8	0																						E																					0
D1T1_NODE_28_75	D1T1_NODE_28	39582	39932	1	33.3	0																						E																					0
D1T1_NODE_28_76	D1T1_NODE_28	39916	40176	1	31.8	0																						E																					0
D1T1_NODE_28_77	D1T1_NODE_28	40173	40457	1	33	0																						E																					0
D1T1_NODE_28_78	D1T1_NODE_28	40423	40695	1	28.9	0																						E																					0
D1T1_NODE_28_79	D1T1_NODE_28	40682	41512	1	34.5	0																						E																					0
D1T1_NODE_28_80	D1T1_NODE_28	41513	41857	1	31	0																						E																					0
D1T1_NODE_28_81	D1T1_NODE_28	41931	42023	1	36.6	0																						E																					0
D1T1_NODE_28_82	D1T1_NODE_28	42020	42301	1	26.6	0																						E																					0
D1T1_NODE_28_83	D1T1_NODE_28	42301	42507	1	32.9	0																						E																					0
D1T1_NODE_28_84	D1T1_NODE_28	42551	43063	1	34.3	0					-																	E																					0
D1T1_NODE_28_85	D1T1_NODE_28	43235	43444	1	28.1	0																						E																					0
D1T1_NODE_28_86	D1T1_NODE_28	43494	44468	1	32.2	-1	ko	K16052	4.7e-06	27.6	COG0668 Small-conductance mechanosensitive channel																	E																					0
D1T1_NODE_28_87	D1T1_NODE_28	44758	45312	1	32.8	0																						E																					0
D1T1_NODE_28_88	D1T1_NODE_28	45316	45783	1	30.1	0																						E																					0
D1T1_NODE_28_89	D1T1_NODE_28	45837	46340	1	34.1	0																						E																					0
D1T1_NODE_28_90	D1T1_NODE_28	46345	46479	1	38.5	0																						E																					0
D1T1_NODE_28_91	D1T1_NODE_28	46693	47346	1	32.6	0					-																	E																					0
D1T1_NODE_28_92	D1T1_NODE_28	47343	47546	1	28.4	0																						E																					0
D1T1_NODE_28_93	D1T1_NODE_28	47543	47689	1	32.7	0																						E																					0
D1T1_NODE_28_94	D1T1_NODE_28	47686	47886	1	34.3	0																						E																					0
D1T1_NODE_28_95	D1T1_NODE_28	47883	48161	1	26.2	0																						E																					0
D1T1_NODE_28_96	D1T1_NODE_28	48158	48418	1	34.1	0																						E																					1
D1T1_NODE_28_97	D1T1_NODE_28	48408	48794	1	34.1	0					dual specificity protein phosphatase																	D																Dual specificity phosphatase, catalytic domain [PF00782.22]		sp|P0DOQ6|DUSP_VARV	Xh;Xs;Xp	sp|P0DOQ6|DUSP_VARV Dual specificity protein phosphatase H1; XhXpXs	0
D1T1_NODE_28_98	D1T1_NODE_28	49050	49244	1	29.2	0																						E																					0
D1T1_NODE_28_99	D1T1_NODE_28	49241	49402	1	34	0																						E																					0
D1T1_NODE_28_100	D1T1_NODE_28	49402	49662	1	25.7	0																						E																					0
D1T1_NODE_28_101	D1T1_NODE_28	49698	49949	1	31	0																						E																					0
D1T1_NODE_28_102	D1T1_NODE_28	49967	50200	1	34.2	0																						E																					0
D1T1_NODE_28_103	D1T1_NODE_28	50197	50358	1	29.6	0																						E																					0
D1T1_NODE_28_104	D1T1_NODE_28	50406	52121	1	35.2	0																						E																					0
D1T1_NODE_28_105	D1T1_NODE_28	52135	52425	1	36.1	0																						E																					0
D1T1_NODE_28_106	D1T1_NODE_28	52443	52679	-1	35	0																						E																					0
D1T1_NODE_28_107	D1T1_NODE_28	52808	53401	1	35.7	0																						E																					0
D1T1_NODE_28_108	D1T1_NODE_28	53471	53710	1	42.9	0																						E																					0
D1T1_NODE_28_109	D1T1_NODE_28	53778	54083	-1	38.6	0																						E																					0
D1T1_NODE_28_110	D1T1_NODE_28	54151	54399	1	38.6	0																						E																					0
D1T1_NODE_28_111	D1T1_NODE_28	54401	57553	1	37	0					Titin-like																	E																					0
D1T1_NODE_29_1	D1T1_NODE_29	3	1517	1	42.7	0																						E																					0
D1T1_NODE_29_2	D1T1_NODE_29	1563	1991	-1	44.1	0																						E																					0
D1T1_NODE_29_3	D1T1_NODE_29	2043	2336	-1	39.5	0																						E																					0
D1T1_NODE_29_4	D1T1_NODE_29	2336	2875	-1	43.3	0																						E																					0
D1T1_NODE_29_5	D1T1_NODE_29	2958	3737	1	48.5	1	vpfs	NP_899401@NC_005083	1.6e-25	91.9	Protein of unknown function (DUF2493)	K09935		K09935; uncharacterized protein	1.5e-30	106.3	1.03	PF08719.11	Domain of unknown function (DUF1768)	2.7e-24	86.1	1.02	VOG00148	sp|O64253|VG61_BPMD2 Gene 61 protein	3.3e-16	58.6	10	D			YP_009189532.1	YP_009189532.1 hypothetical protein AU106_gp147 [Sinorhizobium phage phiM9]	FALSE	0.413	96	4.04e-21								NADAR domain [PF08719.13]; YspA, cpYpsA-related SLOG family [PF10686.11]		sp|P32276|Y12G_BPT4	Xu	sp|P32276|Y12G_BPT4 Uncharacterized 17.1 kDa protein in Gp30-rIII intergenic region; Xu	0
D1T1_NODE_29_6	D1T1_NODE_29	3737	4342	1	44.2	0					Alpha/beta hydrolase of unknown function (DUF915)																	D																Alpha/beta hydrolase of unknown function (DUF915) [PF06028.13]					0
D1T1_NODE_29_7	D1T1_NODE_29	4423	6141	-1	53	0					-							PF13385.6	Concanavalin A-like lectin/glucanases superfamily	9.1e-14	51.8	1.04						D									MER0229973	M43B	MER0229973 - subfamily M43B non-peptidase homologues (Owenweeksia hongkongensis) [M43.UNB]#M43B#{peptidase unit: 29-294}~source YP_004990150~	FALSE	0.242	78	2.21e-13	Domain of unknown function (DUF2341) [PF10102.11]; Concanavalin A-like lectin/glucanases superfamily [PF13385.8]					0
D1T1_NODE_29_8	D1T1_NODE_29	6143	6613	-1	49.5	0																						E																					0
D1T1_NODE_29_9	D1T1_NODE_29	6663	7394	-1	42.1	0																						E																					0
D1T1_NODE_29_10	D1T1_NODE_29	7404	8606	-1	43.6	0																						D																Pgp3 C-terminal domain [PF05475.13]					0
D1T1_NODE_29_11	D1T1_NODE_29	8610	8846	-1	39.7	0																						E																					0
[truncated: 65,807 more rows]
[truncated: 4 more columns]

## Sheet: sheet2
						CheckV					eggNOG-mapper	VIBRANT																DRAM-V
gene_id	viral contig	start_position	end_position	strandedness	gc content (%)	hmm_cat	hmm_db	hmm_name	evalue	score	EggNOG v5.0	KO	AMG	KO name	KO evalue	KO score	KO v-score	Pfam	Pfam name	Pfam evalue	Pfam score	Pfam v-score	VOG	VOG name	VOG evalue	VOG score	VOG v-score	rank	kegg_id	kegg_hit	viral_id	viral_hit	viral_RBH	viral_identity	viral_bitScore	viral_eVal	peptidase_id	peptidase_family	peptidase_hit	peptidase_RBH	peptidase_identity	peptidase_bitScore	peptidase_eVal	pfam_hits	cazy_hits	vogdb_id	vogdb_categories	vogdb_hit	heme_regulatory_motif_count
T1B10_NODE_82_1	T1B10_NODE_82	1	729	1	64.5	0																						E																					0
T1B10_NODE_82_2	T1B10_NODE_82	965	1378	1	64.7	0																						E																					0
T1B10_NODE_82_3	T1B10_NODE_82	1419	1952	1	65.9	0																						E																					0
T1B10_NODE_82_4	T1B10_NODE_82	2129	3838	1	66.5	0																						E																					0
T1B10_NODE_82_5	T1B10_NODE_82	3839	4957	1	67.6	0																						E																					0
T1B10_NODE_82_6	T1B10_NODE_82	4962	7037	1	65.1	0																						E																					0
T1B10_NODE_82_7	T1B10_NODE_82	7048	7602	1	65.6	0																						E																					0
T1B10_NODE_82_8	T1B10_NODE_82	7602	8855	1	66.3	0																						E																					0
T1B10_NODE_82_9	T1B10_NODE_82	8882	9490	1	68.1	0																						E																					0
T1B10_NODE_82_10	T1B10_NODE_82	9494	9793	1	60	0					-																	E																					0
T1B10_NODE_82_11	T1B10_NODE_82	9794	10138	1	53.3	0																						E																					0
T1B10_NODE_82_12	T1B10_NODE_82	10148	11014	1	70.5	0					-																	E																					0
T1B10_NODE_82_13	T1B10_NODE_82	11018	12160	1	66	1	vog	VOG00647	9e-21	76.2	homolog of phage Mu protein gp47							PF04865.14	Baseplate J-like protein	2.1e-12	46.7	2.88	VOG00243	sp|P51767|BPJ_BPP2 Baseplate protein J	2.4e-19	69.4	10	D			YP_006908028.1	YP_006908028.1 baseplate J-like protein [Bacillus phage BCP78]	FALSE	0.248	62	3.82e-09								Baseplate J-like protein [PF04865.16]		sp|P51767|BPJ_BPP2	Xs;Xh	sp|P51767|BPJ_BPP2 Baseplate protein J; XhXs	0
T1B10_NODE_82_14	T1B10_NODE_82	12164	13750	1	69.8	0																						E																					0
T1B10_NODE_82_15	T1B10_NODE_82	13763	15673	1	65.6	0																						E																					0
T1B10_NODE_82_16	T1B10_NODE_82	15797	16189	1	63.1	0																						E																					0
T1B10_NODE_82_17	T1B10_NODE_82	16206	16454	1	61	0																						E																					0
T1B10_NODE_82_18	T1B10_NODE_82	16464	17735	1	64.6	1	vpfs	3300001305@C688J14111_10000001@C688J14111_1000000120	9.1e-08	33.2	-												VOG10763	REFSEQ hypothetical protein	7.1e-21	74.4	3.44	E			YP_003084218.1	YP_003084218.1 capsid decoration protein [Cyanophage PSS2]	FALSE	0.329	118	6.64e-27										REFSEQ	Xu	REFSEQ hypothetical protein; Xu	0
T1B10_NODE_82_19	T1B10_NODE_82	17758	18225	1	63	0																						E																					0
T1B10_NODE_82_20	T1B10_NODE_82	18236	18940	1	55.2	0																						E																					0
T1B10_NODE_82_21	T1B10_NODE_82	19094	19486	1	60.8	0																						E																					0
T1B10_NODE_82_22	T1B10_NODE_82	19553	21061	1	57.7	0					Chaperone of endosialidase																	E			YP_007006096.1	YP_007006096.1 hypothetical protein F417_gp090 [Cyanophage S-TIM5]	FALSE	0.288	62	6.56e-09													0
T1B10_NODE_82_23	T1B10_NODE_82	21063	21542	1	63.1	1	vog	VOG00511	7.1e-07	31.3	-																	E																					0
T1B10_NODE_82_24	T1B10_NODE_82	21543	21776	1	65	0																						E																					0
T1B10_NODE_82_25	T1B10_NODE_82	21776	22120	1	65.8	0																						E																					0
T1B10_NODE_82_26	T1B10_NODE_82	22117	23055	1	62	0																	VOG02025	REFSEQ hypothetical protein	4e-14	51.2	0.28	E																					0
T1B10_NODE_82_27	T1B10_NODE_82	23058	23360	1	67.3	0																						E																					0
T1B10_NODE_82_28	T1B10_NODE_82	23402	23884	1	66	0					N-acetylmuramoyl-L-alanine amidase	K11066		E3.5.1.28D, amiD; N-acetylmuramoyl-L-alanine amidase [EC:3.5.1.28]	7.4e-18	64.6	0.04	PF01510.25	N-acetylmuramoyl-L-alanine amidase	3.2e-16	59.8	3.37						C	K01447	N-acetylmuramoyl-L-alanine amidase [EC:3.5.1.28]														N-acetylmuramoyl-L-alanine amidase [PF01510.27]					0
T1B10_NODE_82_29	T1B10_NODE_82	23884	24246	1	65.3	0																						E																					0
T1B10_NODE_82_30	T1B10_NODE_82	24243	24605	1	66.4	0																						E																					0
T1B10_NODE_82_31	T1B10_NODE_82	24547	25056	1	67.6	0																						E																					0
T1B10_NODE_82_32	T1B10_NODE_82	25053	25550	-1	71.5	0																						E																					0
T1B10_NODE_82_33	T1B10_NODE_82	25507	26145	-1	66.2	1	vog	VOG21379	7.3e-07	31.2	-																	E			YP_008240864.1	YP_008240864.1 hypothetical protein Phi19:3_gp079 [Cellulophaga phage phi19:3]	FALSE	0.29	70	7.25e-13										REFSEQ	Xu	REFSEQ hypothetical protein; Xu	0
T1B10_NODE_82_34	T1B10_NODE_82	26142	26468	-1	70.9	0																						E																					0
T1B10_NODE_82_35	T1B10_NODE_82	26573	27442	-1	66	0					Site-specific DNA-methyltransferase (adenine-specific)	K06223		dam; DNA adenine methylase [EC:2.1.1.72]	1e-55	189.7	2.63	PF02086.15	D12 class N6 adenine-specific DNA methyltransferase	4.9e-28	98.4	2.58	VOG00314	sp|P29347|MTS1_STRSA Modification methylase StsI	1.1e-30	106.3	10	C	K06223	DNA adenine methylase [EC:2.1.1.72]	YP_009191642.1	YP_009191642.1 methyl-directed repair DNA adenine methylase [Salmonella phage SEN34]	FALSE	0.301	129	7.77e-32								D12 class N6 adenine-specific DNA methyltransferase [PF02086.17]		sp|P12427|DMA_BPT2	Xh;Xr;Xp	sp|P12427|DMA_BPT2 DNA adenine methylase; XhXpXr	0
T1B10_NODE_82_36	T1B10_NODE_82	27706	27951	1	58.9	0																						E																					0
T1B10_NODE_82_37	T1B10_NODE_82	27972	28316	1	62	0																						E																					0
T1B10_NODE_82_38	T1B10_NODE_82	28558	28818	1	68.6	0																						E																					0
T1B10_NODE_82_39	T1B10_NODE_82	28875	30347	1	67.3	0					type III restriction protein res subunit	K10843		ERCC3, XPB; DNA excision repair protein ERCC-3 [EC:3.6.4.12]	2.4e-28	98.9	0.35	PF04851.15	Type III restriction enzyme, res subunit	3.6e-13	49.8	4.63	VOG00935	sp|P20703|UVSW_BPT4 ATP-dependent DNA helicase uvsW	1.2e-54	185.7	10	D			YP_009015703.1	YP_009015703.1 gp400 [Bacillus virus G]	FALSE	0.208	87	7.5e-17								Type III restriction enzyme, res subunit [PF04851.17]; DEAD/DEAH box helicase [PF00270.31]		sp|P20703|UVSW_BPT4	Xh	sp|P20703|UVSW_BPT4 ATP-dependent DNA helicase uvsW; Xh	0
T1B10_NODE_82_40	T1B10_NODE_82	30340	31437	1	65.9	0																						E																					0
T1B10_NODE_82_41	T1B10_NODE_82	31421	32815	1	67.5	0					Participates in initiation and elongation during chromosome replication	K02314		dnaB; replicative DNA helicase [EC:3.6.4.12]	5.3e-38	130.9	5.15	PF03796.15	DnaB-like helicase C terminal domain	5.1e-20	71.8	5.28	VOG00557	sp|P04530|VG41_BPT4 ATP-dependent helicase 41	3.9e-34	118.7	10	C	K02314	replicative DNA helicase [EC:3.6.4.12]	NP_061570.1	NP_061570.1 replicative DNA helicase [Pseudomonas virus D3]	FALSE	0.225	66	2.62e-10								DnaB-like helicase C terminal domain [PF03796.17]; DnaB-like helicase N terminal domain [PF00772.23]; KaiC [PF06745.15]		sp|Q05279|VG65_BPML5	Xh	sp|Q05279|VG65_BPML5 Gene 65 protein; Xh	0
T1B10_NODE_82_42	T1B10_NODE_82	32812	33843	1	68.6	0					RNA polymerase that catalyzes the synthesis of short RNA molecules used as primers for DNA polymerase during DNA replication	K02316		dnaG; DNA primase [EC:2.7.7.101]	4.5e-28	98.6	3.37						VOG00056	sp|P04520|PRIM_BPT4 DNA primase	1.2e-31	110.2	10	C	K02316	DNA primase [EC:2.7.7.101]														CHC2 zinc finger [PF01807.22]					0
T1B10_NODE_82_43	T1B10_NODE_82	33935	35419	1	65.6	0					ATP-dependent DNA helicase activity	K03657		uvrD, pcrA; DNA helicase II / ATP-dependent DNA helicase PcrA [EC:3.6.4.12]	3.3e-53	181.4	0.41	PF13245.6	AAA domain	4.1e-18	66	0.05	VOG03317	sp|F1ND48|FBH1_CHICK F-box DNA helicase 1	1.5e-75	254.8	1.26	D			YP_009603623.1	YP_009603623.1 putative UvrD helicase [Pseudomonas phage PaMx25]	FALSE	0.311	229	3.03e-63								UvrD/REP helicase N-terminal domain [PF00580.23]; UvrD-like helicase C-terminal domain [PF13361.8]; AAA domain [PF13245.8]; UvrD-like helicase C-terminal domain [PF13538.8]; Viral (Superfamily 1) RNA helicase [PF01443.20]		sp|Q9USU3|FBH1_SCHPO	Xh	sp|Q9USU3|FBH1_SCHPO F-box DNA helicase protein 1; Xh	0
T1B10_NODE_82_44	T1B10_NODE_82	35416	36027	1	65.5	0																						E																					0
T1B10_NODE_82_45	T1B10_NODE_82	36021	36953	1	62.7	0																						E																					0
T1B10_NODE_82_46	T1B10_NODE_82	36972	39557	1	65.9	0					SMART DNA-directed DNA polymerase B	K02319		pol; DNA polymerase, archaea type [EC:2.7.7.7]	7.6e-91	305.4	2.28	PF00136.21	DNA polymerase family B	4.5e-41	140.9	1.65	VOG00109	sp|Q38087|DPOL_BPR69 DNA-directed DNA polymerase	8e-62	209.3	10	D			YP_001427279.1	YP_001427279.1 hypothetical protein ATCV1_Z798L [Acanthocystis turfacea chlorella virus 1]	FALSE	0.197	100	3.32e-20								DNA polymerase family B [PF00136.23]; RNase_H superfamily [PF13482.8]; DNA polymerase family B, exonuclease domain [PF03104.21]		sp|Q38087|DPOL_BPR69	Xh;Xr	sp|Q38087|DPOL_BPR69 DNA-directed DNA polymerase; XhXr	0
T1B10_NODE_82_47	T1B10_NODE_82	39582	40142	1	65.4	0																						E																					0
T1B10_NODE_82_48	T1B10_NODE_82	40165	41469	1	66.3	0																						E																					0
T1B10_NODE_82_49	T1B10_NODE_82	41463	42659	1	66.7	0					Can catalyze the hydrolysis of ATP in the presence of single-stranded DNA, the ATP-dependent uptake of single-stranded DNA by duplex DNA, and the ATP-dependent hybridization of homologous single-stranded DNAs. It interacts with LexA causing its activation and leading to its autocatalytic cleavage	K03553		recA; recombination protein RecA	1.1e-16	60.9	2.34	PF00154.21	recA bacterial DNA recombination protein	6.1e-13	48.7	1.81	VOG01109	sp|P04529|UVSX_BPT4 Recombination and repair protein	1.4e-34	119.6	10	D			YP_009608047.1	YP_009608047.1 RecA [Mycobacterium phage SirDuracell]	FALSE	0.221	87	5.07e-17								recA bacterial DNA recombination protein [PF00154.23]		sp|P04529|UVSX_BPT4	Xh;Xr	sp|P04529|UVSX_BPT4 Recombination and repair protein; XhXr	0
T1B10_NODE_82_50	T1B10_NODE_82	42634	42975	1	69.3	0																						E																					0
T1B10_NODE_82_51	T1B10_NODE_82	42941	43345	1	70.1	0																						E																					0
T1B10_NODE_82_52	T1B10_NODE_82	43374	44507	1	68.1	0						K03547		sbcD, mre11; DNA repair protein SbcD/Mre11	2.1e-12	46.9	2.76											D																Calcineurin-like phosphoesterase superfamily domain [PF12850.9]					0
T1B10_NODE_82_53	T1B10_NODE_82	44504	44944	1	63	0																						E																					0
T1B10_NODE_82_54	T1B10_NODE_82	44944	46587	1	68.4	0					exonuclease activity	K03546		sbcC, rad50; DNA repair protein SbcC/Rad50	7.7e-39	133.7	3.31	PF02463.19	RecF/RecN/SMC N terminal domain	2.7e-14	53	0.47	VOG00654	sp|P04522|EXO2_BPT4 Exonuclease subunit 2	1.3e-41	143.2	10	D			YP_002790820.1	YP_002790820.1 recombination endonuclease [Lactobacillus virus Lb338-1]	FALSE	0.182	102	2.98e-21								RecF/RecN/SMC N terminal domain [PF02463.21]; AAA domain [PF13476.8]; Putative exonuclease SbcCD, C subunit [PF13558.8]		sp|P04522|EXO2_BPT4	Xh;Xp	sp|P04522|EXO2_BPT4 Exonuclease subunit 2; XhXp	0
T1B10_NODE_82_55	T1B10_NODE_82	46610	47011	1	66.9	0																						E																					0
T1B10_NODE_82_56	T1B10_NODE_82	47135	47434	1	65.3	0					Catalyzes the decarboxylation of S-adenosylmethionine to S-adenosylmethioninamine (dcAdoMet), the propylamine donor required for the synthesis of the polyamines spermine and spermidine from the diamine putrescine																	D																S-adenosylmethionine decarboxylase [PF02675.17]					0
T1B10_NODE_82_57	T1B10_NODE_82	47439	48017	1	65.5	0					-																	E																					0
T1B10_NODE_82_58	T1B10_NODE_82	48014	48265	1	63.5	0																						E																					0
T1B10_NODE_82_59	T1B10_NODE_82	48268	48870	1	64.8	0					chromosome segregation												VOG00153	REFSEQ hypothetical protein	2.2e-22	79.8	4.51	D			YP_009147004.1	YP_009147004.1 DNA methylase [Aurantimonas phage AmM-1]	FALSE	0.311	80	3.39e-16								ParB-like nuclease domain [PF02195.20]		REFSEQ	Xu	REFSEQ ParB-like nuclease domain protein; Xu	0
T1B10_NODE_82_60	T1B10_NODE_82	49110	49454	1	64.9	0																						E																					0
T1B10_NODE_82_61	T1B10_NODE_82	49444	49998	1	65	0																						E																					0
T1B10_NODE_82_62	T1B10_NODE_82	49995	50246	1	64.7	0																						E																					0
T1B10_NODE_82_63	T1B10_NODE_82	50246	50698	1	70.4	0					RadC-like JAB domain	K03630		radC; DNA repair protein RadC	3.2e-39	135.6	0.05	PF04002.15	RadC-like JAB domain	6.8e-33	113.1	0.05						C	K03630	DNA repair protein RadC														RadC-like JAB domain [PF04002.17]					0
T1B10_NODE_82_64	T1B10_NODE_82	50768	51004	1	63.3	0																						E																					0
T1B10_NODE_82_65	T1B10_NODE_82	50997	51272	1	69.2	0																						E																					0
T1B10_NODE_82_66	T1B10_NODE_82	51269	51517	1	63.9	0																						E																					0
T1B10_NODE_82_67	T1B10_NODE_82	51483	52292	1	68	0																						E																					0
T1B10_NODE_82_68	T1B10_NODE_82	52329	52532	1	64.7	0																						E																					0
T1B10_NODE_82_69	T1B10_NODE_82	52534	53682	1	68.3	1	vpfs	AGG91343@HQ317389	1.3e-10	42.2	KTSC domain							PF13619.6	KTSC domain	9.9e-20	70	0.33	VOG00677	sp|P10310|TERL_BPT3 Terminase, large subunit gp19	8.7e-27	93.8	10	D			YP_006560938.1	YP_006560938.1 phage protein [Celeribacter phage P12053L]	FALSE	0.257	65	4.01e-10								KTSC domain [PF13619.8]		sp|B2J384|SYK_NOSP7	Xh	sp|B2J384|SYK_NOSP7 Lysine--tRNA ligase; Xh	0
T1B10_NODE_82_70	T1B10_NODE_82	53694	53954	1	68.6	0																						E																					0
T1B10_NODE_82_71	T1B10_NODE_82	53964	54395	1	69	0																						E																					0
T1B10_NODE_82_72	T1B10_NODE_82	54409	55920	1	69.3	0																						E																					0
T1B10_NODE_82_73	T1B10_NODE_82	55889	56092	1	61.8	0																						E																					0
T1B10_NODE_82_74	T1B10_NODE_82	56092	56361	1	70.7	1	vog	VOG00077	7.1e-17	64.2	Protein of unknwon function (DUF3310)							PF11753.8	Protein of unknwon function (DUF3310)	5.3e-15	55.3	4.26	VOG01130	REFSEQ hypothetical protein	1e-21	78	0.57	D			YP_004421523.1	YP_004421523.1 hypothetical protein S-CBS2_gp069 [Synechococcus phage S-CBS2]	FALSE	0.484	64	2.63e-12								Protein of unknwon function (DUF3310) [PF11753.10]		REFSEQ	Xu	REFSEQ hypothetical protein; Xu	0
T1B10_NODE_82_75	T1B10_NODE_82	56367	56645	1	66.7	0																						E																					0
T1B10_NODE_82_76	T1B10_NODE_82	56695	56967	1	61.5	0																						E																					0
T1B10_NODE_82_77	T1B10_NODE_82	56946	57206	1	68.2	0																						E																					0
T1B10_NODE_82_78	T1B10_NODE_82	57397	57630	-1	66.2	0																						E																					0
T1B10_NODE_82_79	T1B10_NODE_82	57855	58181	1	64.8	0																						E																					0
T1B10_NODE_82_80	T1B10_NODE_82	58229	58480	1	65.9	0																						E																					0
T1B10_NODE_82_81	T1B10_NODE_82	58458	59519	1	65.9	0																						E																					0
T1B10_NODE_82_82	T1B10_NODE_82	59512	60168	1	67	0					deoxyribonucleotide catabolic process	K05967		K05967; uncharacterized protein	8.6e-11	42.1	0.62						VOG00456	sp|P59935|53DR_BPKV4 Putative 5'(3')-deoxyribonucleotidase	4.8e-11	42.8	2.14	D																5' nucleotidase, deoxy (Pyrimidine), cytosolic type C protein (NT5C) [PF06941.14]					0
T1B10_NODE_82_83	T1B10_NODE_82	60158	60352	1	66.7	0																						E																					0
T1B10_NODE_82_84	T1B10_NODE_82	60390	61406	1	65.3	0					Catalyzes the reductive methylation of 2'-deoxyuridine- 5'-monophosphate (dUMP) to 2'-deoxythymidine-5'-monophosphate (dTMP) while utilizing 5,10-methylenetetrahydrofolate (mTHF) as the methyl donor and reductant in the reaction, yielding dihydrofolate (DHF) as a by-product. This enzymatic reaction provides an intracellular de novo source of dTMP, an essential precursor for DNA biosynthesis	K00560		thyA, TYMS; thymidylate synthase [EC:2.1.1.45]	1.5e-84	284.1	3.96	PF00303.19	Thymidylate synthase	1.4e-82	276.7	3.79	VOG00688	sp|P00471|TYSY_BPT4 Thymidylate synthase	5e-74	248.8	10	C	K00560	thymidylate synthase [EC:2.1.1.45]	YP_005102473.1	YP_005102473.1 ThyA, thymidylate synthase [Bacteroides phage B124-14]	FALSE	0.35	192	1.1e-52								Thymidylate synthase [PF00303.21]					0
T1B10_NODE_82_85	T1B10_NODE_82	61403	61801	1	64.2	0																						E																					0
T1B10_NODE_82_86	T1B10_NODE_82	61786	62640	1	65	1	vog	VOG11186	1.4e-58	200.2	-												VOG11350	REFSEQ hypothetical protein	6.3e-61	206	0.87	E			YP_164271.1	YP_164271.1 hypothetical protein F116p07 [Pseudomonas virus F116]	FALSE	0.385	152	1.07e-39										REFSEQ	Xu	REFSEQ hypothetical protein; Xu	0
T1B10_NODE_82_87	T1B10_NODE_82	62814	63047	1	63.2	0																						E																					0
T1B10_NODE_82_88	T1B10_NODE_82	63057	63836	1	68.1	1	vpfs	3300001450@JGI24006J15134_10000151@JGI24006J15134_100001519	1.1e-08	35.9																		E																					0
T1B10_NODE_82_89	T1B10_NODE_82	63855	64442	1	66.8	0					Chloramphenicol phosphotransferase-like protein	K07028		K07028; uncharacterized protein	8e-12	44.7	0.69											D																AAA domain [PF13671.8]; Zeta toxin [PF06414.14]					0
T1B10_NODE_82_90	T1B10_NODE_82	64453	64761	1	57.9	0																						E																					0
T1B10_NODE_82_91	T1B10_NODE_82	64761	65003	1	68.7	0																						E																					0
T1B10_NODE_82_92	T1B10_NODE_82	64948	65310	1	67.2	1	vpfs	7000000646@SRS015960_WUGC_scaffold_6322@SRS015960_WUGC_scaffold_6322_gene_14680	2e-20	74.8	-												VOG01912	REFSEQ hypothetical protein	1.8e-16	60.1	2.73	E			YP_002225088.1	YP_002225088.1 gp211 [Mycobacterium phage Myrna]	FALSE	0.481	64	6.67e-12										REFSEQ	Xu	REFSEQ hypothetical protein; Xu	0
T1B10_NODE_82_93	T1B10_NODE_82	65342	65560	1	62.6	0																						E																					0
T1B10_NODE_82_94	T1B10_NODE_82	65557	65820	1	63.3	0																						E																					0
T1B10_NODE_82_95	T1B10_NODE_82	65817	66200	1	63.3	0																						E																					0
T1B10_NODE_82_96	T1B10_NODE_82	66197	66340	1	62.5	0																						E																					0
T1B10_NODE_82_97	T1B10_NODE_82	66333	66551	1	66.2	0																						E																					0
T1B10_NODE_82_98	T1B10_NODE_82	66548	66763	1	57.9	0																						E																					0
T1B10_NODE_82_99	T1B10_NODE_82	66855	67202	1	71.3	0																						E																					0
T1B10_NODE_82_100	T1B10_NODE_82	67199	67765	1	68.4	0																						E																					0
T1B10_NODE_82_101	T1B10_NODE_82	67783	68355	1	66.8	0																						E																					0
T1B10_NODE_82_102	T1B10_NODE_82	68345	68494	1	69.3	0																						E																					0
T1B10_NODE_82_103	T1B10_NODE_82	68491	68700	1	65.7	0																						E																					0
T1B10_NODE_82_104	T1B10_NODE_82	68697	69275	1	67.5	0					annealing helicase activity																	E																					1
T1B10_NODE_82_105	T1B10_NODE_82	69277	69879	1	68	0																						E																					0
T1B10_NODE_82_106	T1B10_NODE_82	69914	70090	1	64.4	1	vog	VOG03952	2.2e-15	58.2	-												VOG03830	REFSEQ hypothetical protein	2.7e-16	59.2	1.45	E																		REFSEQ	Xu	REFSEQ hypothetical protein; Xu	0
T1B10_NODE_82_107	T1B10_NODE_82	70091	71908	1	67.1	1	pfam_a	Phage_prot_Gp6	3.5e-10	41.5	Phage portal protein, SPP1 Gp6-like							PF05133.14	Phage portal protein, SPP1 Gp6-like	8.7e-11	41.5	4.16	VOG00213	sp|Q05220|PORTL_BPML5 Portal protein	1.1e-18	67.2	10	E																		sp|Q05220|PORTL_BPML5	Xs;Xr;Xp	sp|Q05220|PORTL_BPML5 Portal protein; XpXrXs	0
T1B10_NODE_82_108	T1B10_NODE_82	71970	72614	1	70.1	0																						E																					0
T1B10_NODE_82_109	T1B10_NODE_82	72615	73631	1	67.7	1	vog	VOG00526	1.9e-13	52.3													VOG00686	sp|Q38442|GP7_BPSPP Minor head protein GP7	7.2e-14	52.2	9.5	D																Phage Mu protein F like protein [PF04233.16]					0
T1B10_NODE_82_110	T1B10_NODE_82	73644	73862	1	63.9	0																						E																					0
T1B10_NODE_82_111	T1B10_NODE_82	73885	74577	1	68.1	0					-																	E																					0
T1B10_NODE_82_112	T1B10_NODE_82	74578	74976	1	66.2	0																						E																					0
T1B10_NODE_82_113	T1B10_NODE_82	75013	75234	1	65.8	0																						E																					0
T1B10_NODE_82_114	T1B10_NODE_82	75309	75554	1	66.3	0																						E																					0
T1B10_NODE_82_115	T1B10_NODE_82	75557	75769	1	64.8	0																						E																					0
T1B10_NODE_82_116	T1B10_NODE_82	75780	76181	1	68.7	0																						E																					0
T1B10_NODE_82_117	T1B10_NODE_82	76202	76639	1	67.4	0																						E																					0
T1B10_NODE_82_118	T1B10_NODE_82	76652	77686	1	67.4	0																						E																					0
T1B10_NODE_82_119	T1B10_NODE_82	77736	79127	1	65.5	1	vpfs	3300001580@Draft_10000222@Draft_1000022210	7e-06	27	-																	E																					0
T1B10_NODE_82_120	T1B10_NODE_82	79590	80009	1	65.2	0					HNH endonuclease							PF14279.6	HNH endonuclease	7.8e-14	51.2	0.42	VOG00256	REFSEQ HNH endonuclease	4.1e-20	72.6	0.85	C	K07451	5-methylcytosine-specific restriction enzyme A [EC:3.1.21.-]	YP_009187143.1	YP_009187143.1 hypothetical protein AU099_gp81 [Gordonia phage GTE8]	FALSE	0.497	83	3.76e-18								HNH endonuclease [PF14279.8]; HNH endonuclease [PF01844.25]; HNH endonuclease [PF13395.8]		REFSEQ	Xu	REFSEQ hypothetical protein; Xu	0
T1B10_NODE_82_121	T1B10_NODE_82	80350	80898	1	67	0																						E																					0
T1B10_NODE_82_122	T1B10_NODE_82	80930	81361	1	66.4	0																						E																					0
T1B10_NODE_82_123	T1B10_NODE_82	81365	82063	1	69.4	0																						E																					0
T1B10_NODE_82_124	T1B10_NODE_82	82060	82746	1	69.6	0																						E																					0
T1B10_NODE_82_125	T1B10_NODE_82	82747	83511	1	66.8	0																						E																					0
T1B10_NODE_82_126	T1B10_NODE_82	83584	84708	1	68.4	0																						E																					0
T1B10_NODE_87_1	T1B10_NODE_87	55	2256	1	52.9	1	vog	VOG00303	3.6e-38	133.8	Portal protein							PF04860.12	Phage portal protein	7.1e-33	114	4.78	VOG00236	sp|Q4Z9G3|PORTL_BPTWO Probable portal protein	8.1e-30	104.4	10	D			YP_009010474.1	YP_009010474.1 portal protein [Geobacillus phage GBK2]	FALSE	0.181	106	3.81e-22								Phage portal protein [PF04860.14]; Phage Mu protein F like protein [PF04233.16]		sp|Q4Z9G3|PORTL_BPTWO	Xs;Xp;Xr	sp|Q4Z9G3|PORTL_BPTWO Probable portal protein; XpXrXs	0
T1B10_NODE_87_2	T1B10_NODE_87	2672	2812	1	39	0																						E																					0
T1B10_NODE_87_3	T1B10_NODE_87	3224	4585	1	49.9	1	ko	K06904	1e-15	60	Phage prohead protease, HK97 family	K06904		K06904; uncharacterized protein	3.6e-16	59.3	2.41	PF04586.17	Caudovirus prohead serine protease	3.8e-12	46.6	1.83	VOG03165	sp|Q6QGD7|PRO_BPT5 Prohead protease	1.5e-14	54.3	10	C	K06904	uncharacterized protein	YP_009909320.1	YP_009909320.1 major head protein/prohead protease [Stx2-converting phage Stx2a_WGPS8]	FALSE	0.263	65	4.38e-10	MER0039682	S78	MER0039682 - family S78 unassigned peptidases (Aromatoleum aromaticum) [S78.UPW]#S78#{peptidase unit: 1-213}~source YP_160149-1~	FALSE	0.29	68	2.64e-10	Caudovirus prohead serine protease [PF04586.19]		sp|D3WAC4|PRO_BPLP2	Xs;Xh	sp|D3WAC4|PRO_BPLP2 Probable capsid maturation protease; XhXs	0
T1B10_NODE_87_4	T1B10_NODE_87	4643	6382	1	52.3	1	vog	VOG00177	6.8e-12	46.7								PF05065.13	Phage capsid family	8.8e-16	57.9	5.12	VOG00633	sp|O64210|CAPSD_BPMD2 Probable major capsid protein gp17	1.6e-13	50.7	10	D																Phage capsid family [PF05065.15]		sp|O64210|CAPSD_BPMD2	Xs	sp|O64210|CAPSD_BPMD2 Probable major capsid protein gp17; Xs	0
T1B10_NODE_87_5	T1B10_NODE_87	6455	7042	1	47.8	0																						E																					0
T1B10_NODE_87_6	T1B10_NODE_87	7055	7633	1	49.2	0																						E																					0
T1B10_NODE_87_7	T1B10_NODE_87	7649	8554	1	52.8	0																						E																					0
T1B10_NODE_87_8	T1B10_NODE_87	8649	9047	1	52.4	0																						E																					0
T1B10_NODE_87_9	T1B10_NODE_87	9050	9823	1	49.4	0					-																	E																					0
T1B10_NODE_87_10	T1B10_NODE_87	9823	10191	1	46.1	0																						E																					0
T1B10_NODE_87_11	T1B10_NODE_87	10188	10487	1	44.7	0																						E																					0
T1B10_NODE_87_12	T1B10_NODE_87	10484	11095	1	45.8	0					Phage virion morphogenesis																	E																					0
T1B10_NODE_87_13	T1B10_NODE_87	11105	11539	1	48.5	0																						E																					0
T1B10_NODE_87_14	T1B10_NODE_87	11548	12066	1	48.9	0					-																	E																					0
T1B10_NODE_87_15	T1B10_NODE_87	12211	12594	1	52.3	0																						E																					0
T1B10_NODE_87_16	T1B10_NODE_87	12597	13307	1	45.1	0																						E																					0
T1B10_NODE_87_17	T1B10_NODE_87	13297	13713	1	45.3	0																						E																					0
T1B10_NODE_87_18	T1B10_NODE_87	13716	15401	1	45.9	0																						E																					0
T1B10_NODE_87_19	T1B10_NODE_87	15401	16312	1	51.3	0																						E																					0
T1B10_NODE_87_20	T1B10_NODE_87	16315	16686	1	47	0																						E																					0
T1B10_NODE_87_21	T1B10_NODE_87	16984	17265	-1	40.1	0																						E																					0
T1B10_NODE_87_22	T1B10_NODE_87	17667	19421	-1	50.5	-1	ko	K02672	2.3e-12	48.7	pilus assembly protein PilW	K02672		pilW; type IV pilus assembly protein PilW	1.9e-12	46.9	0											E																					0
T1B10_NODE_87_23	T1B10_NODE_87	19641	20504	1	47.7	0					transferase activity, transferring glycosyl groups																	E																					0
T1B10_NODE_87_24	T1B10_NODE_87	20519	21112	1	44.3	1	vog	VOG09529	6.5e-13	51.3	NUMOD4 domain protein												VOG00667	REFSEQ HNH endonuclease	3.8e-24	85.4	0.96	D			NP_203429.1	NP_203429.1 hypothetical protein Mx8p15 [Myxococcus phage Mx8]	FALSE	0.394	79	7.85e-16								HNH endonuclease [PF13392.8]		sp|Q5UPT6|YL245_MIMIV	Xu	sp|Q5UPT6|YL245_MIMIV Uncharacterized HNH endonuclease L245; Xu	0
T1B10_NODE_87_25	T1B10_NODE_87	21091	21744	1	47.2	0					-																	D																Glycosyl transferase family 64 domain [PF09258.12]					0
T1B10_NODE_87_26	T1B10_NODE_87	21728	22447	1	48.1	0																						E																					0
T1B10_NODE_87_27	T1B10_NODE_87	22426	23379	1	46.5	0					Asparagine synthase							PF13692.6	Glycosyl transferases group 1	3.7e-10	40.3	0.03	VOG00136	sp|Q8QL34|Y335_SIRV1 Uncharacterized glycosyltransferase 335	1.6e-11	44	2	D			YP_007354432.1	YP_007354432.1 Glycosyltransferase GTB-type domain-containing protein [Acanthamoeba polyphaga moumouvirus]	FALSE	0.3	65	1.81e-10								Glycosyl transferases group 1 [PF00534.22]; Glycosyl transferases group 1 [PF13692.8]					0
T1B10_NODE_87_28	T1B10_NODE_87	23376	24278	1	41.5	0																						E																					0
T1B10_NODE_87_29	T1B10_NODE_87	24278	25267	1	46.1	0					Catalyzes the conversion of GDP-D-mannose to GDP-4- dehydro-6-deoxy-D-mannose	K01711	AMG	gmd, GMDS; GDPmannose 4,6-dehydratase [EC:4.2.1.47]	1e-141	474	0.08	PF16363.5	GDP-mannose 4,6 dehydratase	3.7e-110	368.3	0.21	VOG00074	sp|Q9EQC1|3BHS7_MOUSE 3 beta-hydroxysteroid dehydrogenase type 7	2.2e-61	207.6	3.53	C	K01711	GDPmannose 4,6-dehydratase [EC:4.2.1.47]	YP_007674420.1	YP_007674420.1 GDP-D-mannose 4,6-dehydratase [Synechococcus phage S-SKS1]	FALSE	0.506	310	3.75e-93								GDP-mannose 4,6 dehydratase [PF16363.7]; NAD dependent epimerase/dehydratase family [PF01370.23]; RmlD substrate binding domain [PF04321.19]; Male sterility protein [PF07993.14]; 3-beta hydroxysteroid dehydrogenase/isomerase family [PF01073.21]; short chain dehydrogenase [PF00106.27]; Polysaccharide biosynthesis protein [PF02719.17]		sp|P27830|RMLB2_ECOLI	Xh	sp|P27830|RMLB2_ECOLI dTDP-glucose 4,6-dehydratase 2; Xh	0
T1B10_NODE_87_30	T1B10_NODE_87	25239	25661	1	44.9	-1	tigr	TIGR04366	1.2e-11	46.4	-																	E																					0
T1B10_NODE_87_31	T1B10_NODE_87	25645	26691	1	49.7	0					Belongs to the DegT DnrJ EryC1 family	K13010	AMG	per, rfbE; perosamine synthetase [EC:2.6.1.102]	6.1e-66	222.7	0.03	PF01041.17	DegT/DnrJ/EryC1/StrS aminotransferase family	3.6e-59	200.8	0.07	VOG02974	sp|Q9ALN8|SPNQ_SACSN dTDP-4-dehydro-2,6-dideoxy-D-glucose 3-dehydratase	2e-32	112.5	0.53	D																DegT/DnrJ/EryC1/StrS aminotransferase family [PF01041.19]		sp|D3QY10|COLD_ECOCB	Xh	sp|D3QY10|COLD_ECOCB GDP-4-keto-6-deoxy-D-mannose 3-dehydratase; Xh	0
T1B10_NODE_87_32	T1B10_NODE_87	26679	27494	1	46.9	0					-																	D																Nodulation protein Z (NodZ) [PF05830.13]					0
T1B10_NODE_87_33	T1B10_NODE_87	27448	27777	1	46.1	-1	ko	K17840	2.6e-05	25.5	#NAME?	K00621	AMG	GNPNAT1, GNA1; glucosamine-phosphate N-acetyltransferase [EC:2.3.1.4]	2e-18	66.5	0	PF00583.25	Acetyltransferase (GNAT) family	5.3e-15	55.6	0.25						D																Acetyltransferase (GNAT) family [PF00583.27]; Acetyltransferase (GNAT) domain [PF13508.9]; Acetyltransferase (GNAT) domain [PF13673.9]		sp|C7IZ16|GNA2_ORYSJ	Xh	sp|C7IZ16|GNA2_ORYSJ Probable glucosamine 6-phosphate N-acetyltransferase 2; Xh	0
T1B10_NODE_87_34	T1B10_NODE_87	27777	28346	1	50.5	0					Methyltransferase domain												VOG12223	REFSEQ hypothetical protein	7.8e-12	45.7	0.68	D																Methyltransferase domain [PF13578.8]					0
T1B10_NODE_87_35	T1B10_NODE_87	28325	28654	1	47.3	0																						E																					0
T1B10_NODE_87_36	T1B10_NODE_87	28651	29619	1	47.8	0					transferase activity, transferring glycosyl groups	K00754		bshA; L-malate glycosyltransferase [EC:2.4.1.-]	1.3e-14	54.1	0.2											D																Glycosyl transferases group 1 [PF00534.22]; Glycosyl transferases group 1 [PF13692.8]					0
T1B10_NODE_87_37	T1B10_NODE_87	29621	29791	1	64.9	0																						E																					0
T1B10_NODE_87_38	T1B10_NODE_87	29802	30734	1	49.1	0					Glycosyl transferases group 1																	D																Glycosyl transferases group 1 [PF13524.8]					0
T1B10_NODE_87_39	T1B10_NODE_87	30873	31850	1	46.6	0					Glycosyl transferases group 1																	E																					0
T1B10_NODE_87_40	T1B10_NODE_87	32112	32288	-1	45.8	0																						E																					0
T1B10_NODE_87_41	T1B10_NODE_87	32388	33092	-1	48.8	0					Transposase and inactivated derivatives	K07480		insB; insertion element IS1 protein InsB	1e-10	41.8	0.03											C	K07480	insertion element IS1 protein InsB														IS1 transposase [PF03400.15]					0
T1B10_NODE_87_42	T1B10_NODE_87	33458	33670	1	54	0																						D																Protein of unknown function (DUF1778) [PF08681.13]					0
T1B10_NODE_87_43	T1B10_NODE_87	34062	34580	-1	45.1	0					helix_turn_helix, mercury resistance																	D																MerR HTH family regulatory protein [PF13411.8]					0
T1B10_NODE_87_44	T1B10_NODE_87	34788	35237	-1	46	0																						E																					0
T1B10_NODE_87_45	T1B10_NODE_87	35327	36994	-1	49	-1	ko	K06915	7.5e-31	109.3	COG0433 Predicted ATPase	K06915		K06915; uncharacterized protein	1.1e-33	116.8	0.31	PF01935.17	Helicase HerA, central domain	4.6e-13	49.7	0						D																Helicase HerA, central domain [PF01935.19]; FtsK/SpoIIIE family [PF01580.20]; Type IV secretion-system coupling protein DNA-binding domain [PF10412.11]; Bacterial protein of unknown function (DUF853) [PF05872.14]					0
T1B10_NODE_87_46	T1B10_NODE_87	37391	38107	1	47.6	-1	pfam_a	PEP-CTERM	2.1e-06	29.4	-																	E																					0
T1B10_NODE_87_47	T1B10_NODE_87	38248	38499	1	48	0					Cro/C1-type HTH DNA-binding domain												VOG00004	sp|P51704|RPC1_BPHC1 Repressor protein CI	1.1e-10	41.5	10	D																Helix-turn-helix [PF01381.24]; Helix-turn-helix domain [PF12844.9]; Helix-turn-helix domain [PF13560.8]; Helix-turn-helix domain [PF13744.8]					0
T1B10_NODE_87_48	T1B10_NODE_87	38907	39131	1	48.4	0																						E																					0
T1B10_NODE_87_49	T1B10_NODE_87	39128	39373	1	52.8	0																						E																					0
T1B10_NODE_87_50	T1B10_NODE_87	39411	39611	1	47.8	0																						E																					0
T1B10_NODE_87_51	T1B10_NODE_87	39608	39751	1	36.8	0																						E																					0
T1B10_NODE_87_52	T1B10_NODE_87	40131	41006	1	55.8	0						K04763		xerD; integrase/recombinase XerD	2.6e-20	73.2	2.87						VOG00041	sp|O10330|VLF1_NPVOP Very late expression factor 1	2e-21	76.8	10	D																Phage integrase family [PF00589.24]		sp|P22877|INTR_SACER	Xr;Xh	sp|P22877|INTR_SACER Integrase; XhXr	0
T1B10_NODE_87_53	T1B10_NODE_87	41102	41425	1	50.9	0																						E																					0
T1B10_NODE_87_54	T1B10_NODE_87	41429	41875	1	45	0					-												VOG01750	REFSEQ hypothetical protein	1.3e-13	51.1	0.34	E																		REFSEQ	Xu	REFSEQ hypothetical protein; Xu	0
T1B10_NODE_87_55	T1B10_NODE_87	41875	42057	1	49.7	0																						E																					0
T1B10_NODE_87_56	T1B10_NODE_87	42054	42764	1	47.7	1	vog	VOG11186	1.1e-50	174.3	-												VOG11350	REFSEQ hypothetical protein	3.4e-51	174.2	0.87	E			YP_009126646.1	YP_009126646.1 hypothetical protein VC56_gp43 [Edwardsiella phage GF-2]	FALSE	0.33	131	4.31e-33										REFSEQ	Xu	REFSEQ hypothetical protein; Xu	0
T1B10_NODE_87_57	T1B10_NODE_87	42831	43022	1	47.4	0					A translational regulator that binds mRNA to regulate translation initiation and or mRNA stability. Usually binds in the 5'-UTR at or near the Shine-Dalgarno sequence preventing ribosome- binding, thus repressing translation. Its main target seems to be the major flagellin gene, while its function is anatagonized by FliW	K03563		csrA; carbon storage regulator	5.5e-13	48.9	0.07	PF02599.16	Global regulator protein family	6.3e-14	51.5	0.07						C	K03563	carbon storage regulator														Global regulator protein family [PF02599.18]					0
T1B10_NODE_87_58	T1B10_NODE_87	43094	43357	1	47	0																						E																					0
T1B10_NODE_87_59	T1B10_NODE_87	43376	43552	1	49.7	0																						E																					0
T1B10_NODE_87_60	T1B10_NODE_87	43570	43857	1	52.4	0																						E																					0
T1B10_NODE_87_61	T1B10_NODE_87	43854	44063	1	53.3	0																						E																					0
T1B10_NODE_87_62	T1B10_NODE_87	44060	45709	1	49.5	1	vog	VOG00637	4.2e-108	364.6	helicase activity	K14440		SMARCAL1, HARP; SWI/SNF-related matrix-associated actin-dependent regulator of chromatin subfamily A-like protein 1 [EC:3.6.4.12]	1.7e-49	168.7	2.79	PF00176.23	SNF2 family N-terminal domain	9.4e-25	87	1.61	VOG00523	sp|Q9T1Q7|VP41_BPAPS Putative protein p41	1.4e-89	301.1	10	D			YP_006546319.1	YP_006546319.1 SNF2-related protein [Thermoanaerobacterium phage THSA-485A]	FALSE	0.327	268	1.21e-75								SNF2-related domain [PF00176.25]; Type III restriction enzyme, res subunit [PF04851.17]; Helicase conserved C-terminal domain [PF00271.33]		sp|P04308|ETF1_VACCW	Xs;Xh	sp|P04308|ETF1_VACCW Early transcription factor 70 kDa subunit; XhXs	0
T1B10_NODE_87_63	T1B10_NODE_87	45724	46215	1	46.7	1	vog	VOG00409	3.9e-07	32.1	-																	E																					0
T1B10_NODE_87_64	T1B10_NODE_87	46222	46746	1	40.6	0																						E			YP_009149175.1	YP_009149175.1 hypothetical protein JBP901_gp137 [Bacillus phage JBP901]	FALSE	0.248	60	1.11e-09													1
T1B10_NODE_87_65	T1B10_NODE_87	46792	47547	1	45.2	0																						E																					0
T1B10_NODE_87_66	T1B10_NODE_87	47633	48415	1	49	0					-																	E																		REFSEQ	Xu	REFSEQ hypothetical protein; Xu	0
T1B10_NODE_87_67	T1B10_NODE_87	48425	50068	1	52.6	1	vog	VOG23216	1.8e-12	47.9	Protein of unknown function (DUF3987)												VOG22861	REFSEQ DNA primase	5.8e-13	47.5	0.11	D			YP_009276413.1	YP_009276413.1 hypothetical protein BH787_gp15 [Gordonia phage GMA4]	FALSE	0.349	83	2.16e-15								Primase C terminal 1 (PriCT-1) [PF08708.13]; RepB DNA-primase from phage plasmid [PF16793.7]					0
T1B10_NODE_87_68	T1B10_NODE_87	50286	53351	1	49.8	0					UvrD-like helicase C-terminal domain	K03657		uvrD, pcrA; DNA helicase II / ATP-dependent DNA helicase PcrA [EC:3.6.4.12]	5.7e-45	154.1	0.41	PF14890.6	Intein splicing domain	1e-13	51.3	0.22	VOG03317	sp|F1ND48|FBH1_CHICK F-box DNA helicase 1	5.8e-29	101	1.26	D																UvrD-like helicase C-terminal domain [PF13361.8]; AAA domain [PF13245.8]; UvrD/REP helicase N-terminal domain [PF00580.23]; Intein splicing domain [PF14890.8]					0
T1B10_NODE_87_69	T1B10_NODE_87	53341	53658	1	47.5	1	vog	VOG00385	1.2e-17	66	Archaeal holliday junction resolvase (hjc)												VOG00399	sp|Q9T1Q4|VP44_BPAPS Putative nuclease p44	8.7e-14	51.4	10	E			YP_004678800.1	YP_004678800.1 VRR-NUC domain containing protein [Gordonia phage GTE2]	FALSE	0.407	72	4.87e-15										sp|Q9T1Q4|VP44_BPAPS	Xu	sp|Q9T1Q4|VP44_BPAPS Putative nuclease p44; Xu	0
T1B10_NODE_87_70	T1B10_NODE_87	53639	53869	1	49.4	0																						E																					0
T1B10_NODE_87_71	T1B10_NODE_87	53881	54114	1	52.6	0																						E																					0
T1B10_NODE_87_72	T1B10_NODE_87	54200	54502	1	51.8	0																						E																					0
T1B10_NODE_87_73	T1B10_NODE_87	54527	54877	1	49.3	0																						E																					0
T1B10_NODE_87_74	T1B10_NODE_87	54867	55070	1	52	0																						E																					0
T1B10_NODE_87_75	T1B10_NODE_87	55063	55869	1	54.9	0					C-5 cytosine-specific DNA methylase	K00558	AMG	DNMT1, dcm; DNA (cytosine-5)-methyltransferase 1 [EC:2.1.1.37]	5.6e-43	146.9	3.5	PF00145.17	C-5 cytosine-specific DNA methylase	7.8e-35	120.7	3.75	VOG01885	sp|P34877|MTSA_LACLC Modification methylase ScrFIA	1.2e-46	159.4	10	D			YP_009125248.1	YP_009125248.1 DNA methylase [Mycobacterium phage Hades]	FALSE	0.389	160	1.7e-42								C-5 cytosine-specific DNA methylase [PF00145.19]					0
T1B10_NODE_87_76	T1B10_NODE_87	55872	56480	1	42.4	1	vog	VOG09529	2e-16	62.8	sequence-specific DNA binding transcription factor activity							PF13392.6	HNH endonuclease	2.1e-13	49.7	7.58	VOG00667	REFSEQ HNH endonuclease	3.2e-36	124.7	0.96	D			YP_009151019.1	YP_009151019.1 HNH homing endonuclease [Bacillus phage Mater]	FALSE	0.416	117	7.36e-29								HNH endonuclease [PF13392.8]; NUMOD4 motif [PF07463.13]		sp|Q5UPT6|YL245_MIMIV	Xu	sp|Q5UPT6|YL245_MIMIV Uncharacterized HNH endonuclease L245; Xu	0
T1B10_NODE_87_77	T1B10_NODE_87	56480	56830	1	54.4	1	vog	VOG00402	8.9e-17	63.4	-												VOG00479	sp|O48499|D14_BPT5 Protein D14	7.6e-16	58.3	10	E																		sp|O48499|D14_BPT5	Xh	sp|O48499|D14_BPT5 Protein D14; Xh	0
T1B10_NODE_87_78	T1B10_NODE_87	56820	57341	1	52.3	-1	ko	K03789	5.6e-37	129.5	Ribosomal-protein-alanine acetyltransferase	K03789		rimI; [ribosomal protein S18]-alanine N-acetyltransferase [EC:2.3.1.266]	4.9e-37	128	0.12	PF00583.25	Acetyltransferase (GNAT) family	2e-16	60.2	0.25	VOG01192	REFSEQ putative acetyltransferase	2.2e-14	53.6	0.66	C	K03789	[ribosomal protein S18]-alanine N-acetyltransferase [EC:2.3.1.266]														Acetyltransferase (GNAT) family [PF00583.27]; Acetyltransferase (GNAT) domain [PF13508.9]; Acetyltransferase (GNAT) domain [PF13673.9]; Acetyltransferase (GNAT) domain [PF13420.9]		REFSEQ	Xu	REFSEQ putative acetyltransferase; Xu	0
T1B10_NODE_87_79	T1B10_NODE_87	57334	57573	1	44.6	0																						E																					0
T1B10_NODE_87_80	T1B10_NODE_87	57588	57908	1	48.6	0																						E																					0
T1B10_NODE_87_81	T1B10_NODE_87	57895	58167	1	52.7	0																						E																					0
T1B10_NODE_87_82	T1B10_NODE_87	58183	58491	1	50.5	0					Plasmid maintenance system antidote protein																	E																					0
T1B10_NODE_87_83	T1B10_NODE_87	58488	58802	1	45.1	0																						E																					0
T1B10_NODE_87_84	T1B10_NODE_87	58795	59004	1	53.8	0																						E																					0
T1B10_NODE_87_85	T1B10_NODE_87	59106	59267	1	42.6	0																						E																					0
T1B10_NODE_87_86	T1B10_NODE_87	59375	59569	1	49.2	0																						E																					1
T1B10_NODE_87_87	T1B10_NODE_87	59521	59988	1	52.1	1	vog	VOG01377	2.9e-25	90.4	-												VOG02182	REFSEQ hypothetical protein	6.8e-27	93.7	0.39	D			YP_008408766.1	YP_008408766.1 hypothetical protein N852_gp069 [Mycobacterium phage Whirlwind]	FALSE	0.536	129	7.18e-34								Family of unknown function (DUF6283) [PF19800.1]		REFSEQ	Xu	REFSEQ hypothetical protein; Xu	0
T1B10_NODE_87_88	T1B10_NODE_87	60148	60447	1	48.7	0																						E																					0
T1B10_NODE_87_89	T1B10_NODE_87	60447	60761	1	53.3	0																						E																					0
T1B10_NODE_87_90	T1B10_NODE_87	60758	61771	1	55	0					serine-type endopeptidase activity																	D																Collagen triple helix repeat (20 copies) [PF01391.20]					0
T1B10_NODE_87_91	T1B10_NODE_87	61771	62067	1	47.1	0																						E																					0
T1B10_NODE_87_92	T1B10_NODE_87	62123	62551	1	49.9	0																						E																					0
T1B10_NODE_87_93	T1B10_NODE_87	62667	63044	1	51.1	0																						E																					0
T1B10_NODE_87_94	T1B10_NODE_87	63561	65381	1	51.8	0					alginic acid biosynthetic process																	E																					0
T1B10_NODE_87_95	T1B10_NODE_87	65403	65636	1	38	0																						E																					0
T1B10_NODE_87_96	T1B10_NODE_87	65636	66004	1	53.7	0																						E																					0
T1B10_NODE_87_97	T1B10_NODE_87	65985	66170	1	48.4	0																						E																					0
T1B10_NODE_87_98	T1B10_NODE_87	66170	66415	1	47.6	1	vog	VOG18609	8.7e-11	43.3													VOG18603	REFSEQ hypothetical protein	1.9e-11	43.5	0.25	E																					0
T1B10_NODE_87_99	T1B10_NODE_87	66415	67065	1	52.7	0					-																	E																					0
T1B10_NODE_87_100	T1B10_NODE_87	67062	67253	1	54.7	0																						E																					0
T1B10_NODE_87_101	T1B10_NODE_87	67470	68069	-1	49.3	0					Belongs to the 'phage' integrase family	K04763		xerD; integrase/recombinase XerD	1.3e-32	113.7	2.87	PF00589.22	Phage integrase family	2.8e-32	111.8	9.33	VOG00041	sp|O10330|VLF1_NPVOP Very late expression factor 1	3.2e-23	82.6	10	D			NP_040813.1	NP_040813.1 integrase [Acholeplasma virus L2]	FALSE	0.252	64	9.53e-11								Phage integrase family [PF00589.24]		sp|P96629|INT_BACSU	Xr	sp|P96629|INT_BACSU ICEBs1 integrase; Xr	0
T1B10_NODE_87_102	T1B10_NODE_87	68272	68745	-1	50	0																						E																					0
T1B10_NODE_87_103	T1B10_NODE_87	68783	69235	-1	50.8	0																						E																					0
T1B10_NODE_87_104	T1B10_NODE_87	69354	69767	-1	54.8	0					Zinc finger CCCH domain-containing protein																	E																					0
T1B10_NODE_87_105	T1B10_NODE_87	69802	70884	-1	53.7	0					Integral membrane protein TerC family	K05794		terC; tellurite resistance protein TerC	1.7e-10	40.4	0.06	PF03741.16	Integral membrane protein TerC family	1.7e-38	132	0.1						D																Integral membrane protein TerC family [PF03741.18]					0
T1B10_NODE_87_106	T1B10_NODE_87	70944	71231	-1	49.3	0																						E																					0
T1B10_NODE_87_107	T1B10_NODE_87	71282	71467	-1	50	0																						E																					0
T1B10_NODE_87_108	T1B10_NODE_87	71522	71728	-1	50.7	0																						E																					0
T1B10_NODE_87_109	T1B10_NODE_87	71790	73052	-1	52.1	0					-																	E			YP_006383736.1	YP_006383736.1 gp43 [Salisaeta icosahedral phage 1]	FALSE	0.431	66	1.61e-10													0
T1B10_NODE_87_110	T1B10_NODE_87	73128	73550	-1	53.7	0																						E																					0
T1B10_NODE_87_111	T1B10_NODE_87	73547	73858	-1	51.9	0																						E																					0
T1B10_NODE_87_112	T1B10_NODE_87	74001	74264	-1	50.8	0																						E																					0
T1B10_NODE_87_113	T1B10_NODE_87	74449	74880	-1	45.6	0																						E																					0
T1B10_NODE_87_114	T1B10_NODE_87	74930	75157	-1	53.9	0																						E																					0
T1B10_NODE_87_115	T1B10_NODE_87	75237	75464	-1	49.6	0																						E																					0
T1B10_NODE_87_116	T1B10_NODE_87	75496	75720	-1	48.9	0																						E																					0
T1B10_NODE_87_117	T1B10_NODE_87	75902	76546	1	51.9	0																						E																					0
T1B10_NODE_87_118	T1B10_NODE_87	77614	78081	1	49.8	0																						E																					0
T1B10_NODE_87_119	T1B10_NODE_87	78078	78476	1	45.1	0																						E																					0
T1B10_NODE_87_120	T1B10_NODE_87	78476	78781	1	45.1	0																						E																					0
T1B10_NODE_87_121	T1B10_NODE_87	78872	80257	1	53.5	1	vog	VOG09528	3.4e-22	81.2	Terminase-like family	K06909		xtmB; phage terminase large subunit	5.1e-21	75.1	4.5	PF03237.15	Terminase-like family	1.1e-17	64.3	2.85	VOG01647	REFSEQ terminase large subunit	1.1e-27	96.7	1	C	K06909	phage terminase large subunit	NP_071818.1	NP_071818.1 putative large terminase subunit [Methanothermobacter phage psiM100]	FALSE	0.245	130	1.67e-30								Terminase large subunit, T4likevirus-type, N-terminal [PF03237.17]; Phage terminase large subunit [PF04466.15]; Terminase RNaseH-like domain [PF17289.4]		sp|P39786|XTMB_BACSU	Xr	sp|P39786|XTMB_BACSU PBSX phage terminase large subunit; Xr	0
T1B10_NODE_87_122	T1B10_NODE_87	80678	80920	-1	44.9	0																						E																					0
T1B10_NODE_87_123	T1B10_NODE_87	81562	82134	1	43.1	0																						E																					0
T1B10_NODE_87_124	T1B10_NODE_87	82157	82489	1	47.1	0																						E																					0
T1B10_NODE_87_125	T1B10_NODE_87	82486	82845	1	44.4	0																						E																					0
T1B10_NODE_87_126	T1B10_NODE_87	82979	83263	1	54.4	0																						E																					0
T1B10_NODE_87_127	T1B10_NODE_87	83253	83324	1	55.6	0
T1L10_NODE_334_1	T1L10_NODE_334	2	451	-1	34.2	-1	tigr	TIGR04508	8.3e-31	109.2	Catalyzes the complex heterocyclic radical-mediated conversion of 6-carboxy-5,6,7,8-tetrahydropterin (CPH4) to 7- carboxy-7-deazaguanine (CDG), a step common to the biosynthetic pathways of all 7-deazapurine-containing compounds	K10026	AMG	queE; 7-carboxy-7-deazaguanine synthase [EC:4.3.99.3]	2.8e-37	128.3	0.45						VOG03363	sp|Q9ZCV2|QUEE_RICPR 7-carboxy-7-deazaguanine synthase	3.7e-31	108.6	1.49	C	K10026	7-carboxy-7-deazaguanine synthase [EC:4.3.99.3]	YP_009126587.1	YP_009126587.1 orgamic radical activating enzyme [Vibrio phage VpKK5]	FALSE	0.388	92	3.98e-21								4Fe-4S single cluster domain [PF13394.8]; Radical SAM superfamily [PF04055.23]; 4Fe-4S single cluster domain [PF13353.8]		sp|A2BJ90|QUEE_HYPBU	Xh	sp|A2BJ90|QUEE_HYPBU 7-carboxy-7-deazaguanine synthase; Xh	0
T1L10_NODE_334_2	T1L10_NODE_334	478	675	-1	32.3	0																						E																					0
T1L10_NODE_334_3	T1L10_NODE_334	672	983	-1	36.2	0																						E																					0
T1L10_NODE_334_4	T1L10_NODE_334	1012	1194	-1	27.3	0																						E																					0
T1L10_NODE_334_5	T1L10_NODE_334	1198	1359	-1	29	0																						E																					0
T1L10_NODE_334_6	T1L10_NODE_334	1356	1814	-1	34.9	-1	ko	K22102	3.7e-08	35.2	synthase	K01737	AMG	queD, ptpS, PTS; 6-pyruvoyltetrahydropterin/6-carboxytetrahydropterin synthase [EC:4.2.3.12 4.1.2.50]	5.7e-33	114.6	0.54	PF01242.19	6-pyruvoyl tetrahydropterin synthase	2.3e-30	105	0.53	VOG01126	sp|Q1RHI6|QUED_RICBR 6-carboxy-5,6,7,8-tetrahydropterin synthase	2.4e-33	115.3	1.36	C	K01737	6-pyruvoyltetrahydropterin/6-carboxytetrahydropterin synthase [EC:4.2.3.12 4.1.2.50]	YP_009126589.1	YP_009126589.1 6-pyruvoyl tetrahydropterin synthase [Vibrio phage VpKK5]	FALSE	0.403	113	3.53e-28								6-pyruvoyl tetrahydropterin synthase [PF01242.21]		sp|Q1RHI6|QUED_RICBR	Xh	sp|Q1RHI6|QUED_RICBR 6-carboxy-5,6,7,8-tetrahydropterin synthase; Xh	0
T1L10_NODE_334_7	T1L10_NODE_334	1811	2470	-1	31.1	-1	ko	K01940	4.9e-07	30.8	Catalyzes the ATP-dependent conversion of 7-carboxy-7- deazaguanine (CDG) to 7-cyano-7-deazaguanine (preQ(0))	K06920	AMG	queC; 7-cyano-7-deazaguanine synthase [EC:6.3.4.20]	1.5e-73	247.9	0.47	PF06508.13	Queuosine biosynthesis protein QueC	6.9e-60	202	0.38	VOG00684	sp|A4XFR8|QUEC_CALS8 7-cyano-7-deazaguanine synthase	2.6e-47	161.7	2.27	C	K06920	7-cyano-7-deazaguanine synthase [EC:6.3.4.20]	YP_009616337.1	YP_009616337.1 QueC [Mycobacterium phage Godines]	FALSE	0.417	156	3.5e-42								Queuosine biosynthesis protein QueC [PF06508.15]; Arginosuccinate synthase [PF00764.21]		sp|Q1GEY7|QUEC_RUEST	Xh	sp|Q1GEY7|QUEC_RUEST 7-cyano-7-deazaguanine synthase; Xh	0
T1L10_NODE_334_8	T1L10_NODE_334	2467	2955	-1	27.8	0																						E																					0
T1L10_NODE_334_9	T1L10_NODE_334	3007	3426	-1	27.9	1	vpfs	3300000651@AP72_2010_repI_A10DRAFT_1000001@AP72_2010_repI_A10DRAFT_1000001127	2.7e-13	51.7	Evidence 3 Function proposed based on presence of conserved amino acid motif, structural feature or limited homology												VOG00767	sp|Q8QL48|Y306_SIRV1 Uncharacterized protein 306	1.1e-15	57.8	4.32	E																					0
T1L10_NODE_334_10	T1L10_NODE_334	3407	3616	-1	27.6	0																						E																					0
T1L10_NODE_334_11	T1L10_NODE_334	3630	4208	-1	32.5	0					Specifically methylates the adenine in position 37 of tRNA(1)(Val) (anticodon cmo5UAC)												VOG00153	REFSEQ hypothetical protein	2.5e-23	82.9	4.51	D			YP_001468781.1	YP_001468781.1 ParB N-terminal domain-containing protein [Listeria phage B054]	FALSE	0.407	100	4.82e-23								ParB-like nuclease domain [PF02195.20]					0
T1L10_NODE_334_12	T1L10_NODE_334	5224	5403	-1	30.6	0																						E																					0
T1L10_NODE_334_13	T1L10_NODE_334	5547	6290	1	34.1	-1	ko	K06113	1.4e-06	29.1	Concanavalin A-like lectin/glucanases superfamily							PF13385.6	Concanavalin A-like lectin/glucanases superfamily	1.9e-19	70.2	1.04	VOG00287	REFSEQ hypothetical protein	9.9e-11	40.1	1.2	D																Concanavalin A-like lectin/glucanases superfamily [PF13385.8]					0
T1L10_NODE_334_14	T1L10_NODE_334	6297	7724	1	33.3	0																						E																					0
T1L10_NODE_334_15	T1L10_NODE_334	7772	8065	1	39.8	0																						E																					0
T1L10_NODE_334_16	T1L10_NODE_334	8070	8330	-1	30.7	0																						E																					0
T1L10_NODE_334_17	T1L10_NODE_334	8334	8684	-1	27.4	0																						E																					0
T1L10_NODE_334_18	T1L10_NODE_334	8681	8962	-1	26.2	0																						E																					0
T1L10_NODE_334_19	T1L10_NODE_334	9107	9298	-1	30.7	0																						E																					0
T1L10_NODE_334_20	T1L10_NODE_334	9322	9687	-1	24.9	0																						E																					0
T1L10_NODE_334_21	T1L10_NODE_334	9697	9876	-1	24.4	0																						E																					0
T1L10_NODE_334_22	T1L10_NODE_334	9863	10009	-1	35.4	0																						E																					0
T1L10_NODE_334_23	T1L10_NODE_334	10034	10264	-1	25.1	0																						E																					0
T1L10_NODE_334_24	T1L10_NODE_334	10261	10437	-1	29.9	0																						E																					0
T1L10_NODE_334_25	T1L10_NODE_334	10437	10619	-1	32.2	0																						E																					0
T1L10_NODE_334_26	T1L10_NODE_334	10629	10805	-1	31.1	0																						E																					0
T1L10_NODE_334_27	T1L10_NODE_334	10802	11176	-1	28.3	0																						E																					0
T1L10_NODE_334_28	T1L10_NODE_334	11173	11556	-1	40.9	0																						E																					0
T1L10_NODE_334_29	T1L10_NODE_334	11549	11770	-1	28.4	0																						E																					0
T1L10_NODE_334_30	T1L10_NODE_334	11773	11991	-1	28.3	0																						E			NP_818620.1	NP_818620.1 gp82 [Mycobacterium phage Barnyard]	FALSE	0.521	70	1.03e-14										REFSEQ	Xu	REFSEQ gp82; Xu	0
T1L10_NODE_334_31	T1L10_NODE_334	11988	12146	-1	27.7	0																						E																					0
T1L10_NODE_334_32	T1L10_NODE_334	12143	12574	-1	30.8	0																						E																					0
T1L10_NODE_334_33	T1L10_NODE_334	12590	13129	-1	25.7	0																						E																					0
T1L10_NODE_334_34	T1L10_NODE_334	13132	13311	-1	25.6	0																						E																					0
T1L10_NODE_334_35	T1L10_NODE_334	13308	13556	-1	27.3	0																						E																					0
T1L10_NODE_334_36	T1L10_NODE_334	13570	13764	-1	25.1	0																						E																					0
T1L10_NODE_334_37	T1L10_NODE_334	13909	14031	-1	43.1	0																						E																					0
T1L10_NODE_334_38	T1L10_NODE_334	14031	14327	-1	31.3	0																						E																					0
T1L10_NODE_334_39	T1L10_NODE_334	14344	14772	-1	24.7	0																						E																					0
T1L10_NODE_334_40	T1L10_NODE_334	14769	15137	-1	31.2	1	vog	VOG03651	3.9e-13	51.4													VOG03450	REFSEQ hypothetical protein	1.4e-13	50.9	0.23	E																					0
T1L10_NODE_334_41	T1L10_NODE_334	15109	15468	-1	26.1	0																						E																					0
T1L10_NODE_334_42	T1L10_NODE_334	15465	15779	-1	30.8	0																						E																					0
T1L10_NODE_334_43	T1L10_NODE_334	15790	16032	-1	26.7	0																						E																					0
T1L10_NODE_334_44	T1L10_NODE_334	16032	16262	-1	26.4	0																						E																					0
T1L10_NODE_334_45	T1L10_NODE_334	16275	16691	-1	30.7	0																						E																					0
T1L10_NODE_334_46	T1L10_NODE_334	16678	17019	-1	26.3	0																						E																					0
T1L10_NODE_334_47	T1L10_NODE_334	17031	17210	-1	21.7	0																						E																					0
T1L10_NODE_334_48	T1L10_NODE_334	17508	17798	-1	25.4	0																						E																					1
T1L10_NODE_334_49	T1L10_NODE_334	17804	18667	-1	30.3	1	vpfs	YP_003857242@NC_014461	8.9e-08	33.5													VOG01303	REFSEQ hypothetical protein	2.1e-12	46.8	1.73	E																					0
T1L10_NODE_334_50	T1L10_NODE_334	18651	20051	-1	32.3	0					ATPase activity	K09882	AMG	cobS; cobaltochelatase CobS [EC:6.6.1.2]	7.5e-32	111	0.92	PF07728.14	AAA domain (dynein-related subfamily)	9.5e-14	51.5	1.03	VOG01029	sp|Q58294|RFCL_METJA Replication factor C large subunit	1.2e-27	97	9.64	D			YP_009146860.1	YP_009146860.1 putative AAA family ATPase [Acinetobacter phage YMC13/03/R2096]	FALSE	0.479	208	2.19e-56								AAA domain (dynein-related subfamily) [PF07728.16]					0
T1L10_NODE_334_51	T1L10_NODE_334	20217	20528	-1	22.4	0																						E																					0
T1L10_NODE_334_52	T1L10_NODE_334	20525	20707	-1	33.9	0																						E																					0
T1L10_NODE_334_53	T1L10_NODE_334	20771	21073	-1	30.7	0																						E																					0
T1L10_NODE_334_54	T1L10_NODE_334	21240	21641	-1	40.5	0																						E																					0
T1L10_NODE_334_55	T1L10_NODE_334	21696	21950	-1	36.1	0																						E																					0
T1L10_NODE_334_56	T1L10_NODE_334	22165	22443	-1	31.2	0					-																	E																					0
T1L10_NODE_334_57	T1L10_NODE_334	22452	22664	-1	31.9	0																						E																					0
T1L10_NODE_334_58	T1L10_NODE_334	22639	22803	-1	28.5	0																						E																					0
T1L10_NODE_334_59	T1L10_NODE_334	22897	23094	-1	42.4	0																						E																					0
T1L10_NODE_334_60	T1L10_NODE_334	23084	23374	-1	37.1	0																						E																					0
T1L10_NODE_334_61	T1L10_NODE_334	23514	25643	-1	30.3	0					TOPRIM	K02316		dnaG; DNA primase [EC:2.7.7.101]	2.8e-14	53	3.37						VOG00056	sp|P04520|PRIM_BPT4 DNA primase	8e-23	81.1	10	D																Toprim-like [PF13155.8]; CHC2 zinc finger [PF01807.22]					0
T1L10_NODE_334_62	T1L10_NODE_334	25624	25845	-1	21.6	0																						E																					0
T1L10_NODE_334_63	T1L10_NODE_334	25847	26311	-1	25.4	0																						E																					0
T1L10_NODE_334_64	T1L10_NODE_334	26286	26471	-1	24.2	0																						E																					0
T1L10_NODE_334_65	T1L10_NODE_334	26471	28279	-1	30.3	0					In addition to polymerase activity, this DNA polymerase exhibits 5'-3' exonuclease activity	K02335		polA; DNA polymerase I [EC:2.7.7.7]	8.4e-82	276	7.66	PF00476.20	DNA polymerase family A	2.7e-63	214.2	8.06	VOG00029	sp|O64235|DPOL_BPMD2 DNA polymerase	4.3e-96	322.8	10	D			YP_009044102.1	YP_009044102.1 DNA polymerase I [Listeria phage LP-026]	FALSE	0.209	139	1.05e-32								DNA polymerase family A [PF00476.22]; 3'-5' exonuclease [PF01612.22]; Exonuclease [PF00929.26]		sp|O64235|DPOL_BPMD2	Xh;Xr	sp|O64235|DPOL_BPMD2 DNA polymerase; XhXr	0
T1L10_NODE_334_66	T1L10_NODE_334	28276	28929	-1	33	0																						E																					0
T1L10_NODE_334_67	T1L10_NODE_334	28947	29774	-1	30.6	1	vog	VOG01144	1e-20	76.4	AAA domain							PF13479.6	AAA domain	4.3e-19	68.9	2.7	VOG00519	sp|O31907|YORG_BACSU SPBc2 prophage-derived uncharacterized protein YorG	3.2e-20	72.8	10	D																AAA domain [PF13479.8]		sp|O31907|YORG_BACSU	Xu	sp|O31907|YORG_BACSU SPbeta prophage-derived uncharacterized protein YorG; Xu	0
T1L10_NODE_334_68	T1L10_NODE_334	29776	30762	-1	29.2	0																	VOG00216	sp|O64262|VG69_BPMD2 Gene 69 protein	9.9e-15	55	10	E																					0
T1L10_NODE_334_69	T1L10_NODE_334	30759	31307	-1	27.1	0																						E																					0
T1L10_NODE_334_70	T1L10_NODE_334	31300	31518	-1	30.6	0																						E																					0
T1L10_NODE_334_71	T1L10_NODE_334	31536	31703	-1	23.2	1	vog	VOG00441	7.8e-07	30.5																		E																					0
T1L10_NODE_334_72	T1L10_NODE_334	31732	31983	-1	22.6	0																						E																					0
T1L10_NODE_334_73	T1L10_NODE_334	32000	32497	-1	34.3	0																						E																					0
T1L10_NODE_334_74	T1L10_NODE_334	32490	33722	-1	28.1	0					SNF2 family N-terminal domain	K14440		SMARCAL1, HARP; SWI/SNF-related matrix-associated actin-dependent regulator of chromatin subfamily A-like protein 1 [EC:3.6.4.12]	3.8e-18	65.1	2.79	PF00271.31	Helicase conserved C-terminal domain	1e-10	41.9	0.76	VOG00523	sp|Q9T1Q7|VP41_BPAPS Putative protein p41	2.5e-55	188.2	10	D			YP_002364362.1	YP_002364362.1 hypothetical protein PP141_gp54 [Pseudomonas phage 14-1]	FALSE	0.188	67	8.66e-11								Helicase conserved C-terminal domain [PF00271.33]					0
T1L10_NODE_334_75	T1L10_NODE_334	34092	34322	-1	37.2	0																						E																					0
T1L10_NODE_334_76	T1L10_NODE_334	34355	35800	-1	35.6	0																						E																					0
T1L10_NODE_334_77	T1L10_NODE_334	35813	40252	-1	30.4	0																						E																					0
T1L10_NODE_334_78	T1L10_NODE_334	40249	40764	-1	34.9	0																						E																					0
T1L10_NODE_334_79	T1L10_NODE_334	40764	42212	-1	36.6	0																						E																					0
T1L10_NODE_334_80	T1L10_NODE_334	42209	43519	-1	36.1	0																						E																					0
T1L10_NODE_334_81	T1L10_NODE_334	43519	43899	-1	29.4	0																						E																					0
T1L10_NODE_334_82	T1L10_NODE_334	43901	44284	-1	22.9	0					COGs COG2204 Response regulator containing CheY-like receiver AAA-type ATPase and DNA-binding domains																	E																					0
T1L10_NODE_334_83	T1L10_NODE_334	44281	44610	-1	30.3	0																						E																					0
T1L10_NODE_334_84	T1L10_NODE_334	44619	47633	-1	33.4	1	tigr	TIGR01760	9.1e-45	155	phage tail tape measure protein							PF10145.9	Phage-related minor tail protein	3.1e-29	102.1	4.37	VOG03140	REFSEQ tape measure protein	1.7e-18	65.4	3.82	D			YP_004421848.1	YP_004421848.1 tail tape measure protein [Roseobacter phage RDJL Phi 1]	FALSE	0.314	153	3.41e-36								Phage-related minor tail protein [PF10145.11]		sp|O64314|TMP_BPP2	Xs	sp|O64314|TMP_BPP2 Probable tape measure protein; Xs	0
T1L10_NODE_334_85	T1L10_NODE_334	47634	47735	-1	20.6	0																						E																					0
T1L10_NODE_334_86	T1L10_NODE_334	47969	48466	-1	35.5	0																						E																					0
T1L10_NODE_334_87	T1L10_NODE_334	48499	49494	-1	39.4	1	vog	VOG12086	1e-10	43.3	-												VOG12265	REFSEQ hypothetical protein	2.4e-11	43.4	0.27	E																					0
T1L10_NODE_334_88	T1L10_NODE_334	49510	50082	-1	31.1	0																						E																					0
T1L10_NODE_334_89	T1L10_NODE_334	50082	50471	-1	36.4	0																						E																					0
T1L10_NODE_334_90	T1L10_NODE_334	50479	50907	-1	29.6	0																						E																					0
T1L10_NODE_334_91	T1L10_NODE_334	50900	51817	-1	35.5	0																						E																					0
T1L10_NODE_334_92	T1L10_NODE_334	51795	52250	-1	39.5	1	vpfs	YP_008873183@NC_023006	1.3e-10	43.7	-												VOG04097	REFSEQ hypothetical protein	2e-12	47.5	0.18	E																					0
T1L10_NODE_334_93	T1L10_NODE_334	52299	53597	-1	38	1	vog	VOG00177	3e-37	130.6	Phage capsid family							PF05065.13	Phage capsid family	2.3e-35	122.2	5.12	VOG00633	sp|O64210|CAPSD_BPMD2 Probable major capsid protein gp17	7e-45	154	10	D			YP_004421726.1	YP_004421726.1 major capsid protein [Synechococcus phage S-CBS3]	FALSE	0.254	123	2.2e-28								Phage capsid family [PF05065.15]		sp|O64210|CAPSD_BPMD2	Xs	sp|O64210|CAPSD_BPMD2 Probable major capsid protein gp17; Xs	0
T1L10_NODE_334_94	T1L10_NODE_334	53613	54848	-1	33.7	1	ko	K06904	3.7e-07	31.9	Caudovirus prohead serine protease												VOG03165	sp|Q6QGD7|PRO_BPT5 Prohead protease	1.6e-12	47.6	10	C	K06904	uncharacterized protein	YP_009207604.1	YP_009207604.1 putative prohead protease [Vibrio phage phi 3]	FALSE	0.286	68	3.73e-11	MER1087795	S78	MER1087795 - family S78 unassigned peptidases (Gluconobacter morbifer) [S78.UPW]#S78#{peptidase unit: 56-176}~source G6XIV8~	FALSE	0.414	92	5.86e-18	Caudovirus prohead serine protease [PF04586.19]					0
T1L10_NODE_334_95	T1L10_NODE_334	54852	57107	-1	36.8	1	vog	VOG00303	1.7e-49	171.2	Phage portal protein, HK97 family							PF04860.12	Phage portal protein	6.6e-46	156.9	4.78	VOG00236	sp|Q4Z9G3|PORTL_BPTWO Probable portal protein	3.4e-38	132	10	D			YP_009010474.1	YP_009010474.1 portal protein [Geobacillus phage GBK2]	FALSE	0.184	120	1.78e-26								Phage portal protein [PF04860.14]; Phage Mu protein F like protein [PF04233.16]		sp|Q4Z9G3|PORTL_BPTWO	Xp;Xr;Xs	sp|Q4Z9G3|PORTL_BPTWO Probable portal protein; XpXrXs	0
T1L10_NODE_334_96	T1L10_NODE_334	57111	58697	-1	34.8	1	vpfs	3300000558@Draft_10001874@Draft_1000187426	8.3e-101	340.2	Mu-like prophage FluMu protein gp28												VOG09810	sp|P17312|TERL_BPT4 Terminase, large subunit	1.2e-20	74.7	10	D			YP_001648943.1	YP_001648943.1 putative large subunit terminase [Escherichia phage Min27]	FALSE	0.232	101	4.7e-21								Terminase RNaseH-like domain [PF17289.4]		sp|P17312|TERL_BPT4	Xh;Xr	sp|P17312|TERL_BPT4 Terminase, large subunit; XhXr	0
T1L10_NODE_334_97	T1L10_NODE_334	58698	59183	-1	26.5	0																						E																					0
T1L10_NODE_334_98	T1L10_NODE_334	59186	59722	-1	31.7	0																						E																					0
T1L10_NODE_334_99	T1L10_NODE_334	59736	60620	-1	32	0					GTP cyclohydrolase I	K01495	AMG	GCH1, folE; GTP cyclohydrolase IA [EC:3.5.4.16]	4.7e-77	259.5	0.52	PF01227.22	GTP cyclohydrolase I	1e-63	213.9	0.52	VOG00911	sp|Q2Y6B3|GCH1_NITMU GTP cyclohydrolase 1	1.1e-64	219	1.49	C	K01495	GTP cyclohydrolase IA [EC:3.5.4.16]	YP_009126590.1	YP_009126590.1 GTP cyclohydrolase [Vibrio phage VpKK5]	FALSE	0.385	177	6.33e-48								GTP cyclohydrolase I [PF01227.24]		sp|A4J5D0|GCH1_DESRM	Xh	sp|A4J5D0|GCH1_DESRM GTP cyclohydrolase 1; Xh	0
T1L10_NODE_334_100	T1L10_NODE_334	60620	60796	-1	29.4	0																						E																					0
T1L10_NODE_334_101	T1L10_NODE_334	60809	61021	-1	39.4	0																						E																					0
T1L10_NODE_334_102	T1L10_NODE_334	61021	61236	-1	31.9	0																						E																					0
T1L10_NODE_334_103	T1L10_NODE_334	61233	61556	-1	31.2	0					Catalyzes the complex heterocyclic radical-mediated conversion of 6-carboxy-5,6,7,8-tetrahydropterin (CPH4) to 7- carboxy-7-deazaguanine (CDG), a step common to the biosynthetic pathways of all 7-deazapurine-containing compounds																	E																					0
T3L14_NODE_39_1	T3L14_NODE_39	28	546	1	50.5	0																						E																					0
T3L14_NODE_39_2	T3L14_NODE_39	798	1160	1	54.5	0																						E																					0
T3L14_NODE_39_3	T3L14_NODE_39	1840	2616	1	52.1	0																						E																					0
T3L14_NODE_39_4	T3L14_NODE_39	2884	3090	-1	43.5	0																						E																					0
T3L14_NODE_39_5	T3L14_NODE_39	3156	3551	-1	44.9	0					Mazg nucleotide pyrophosphohydrolase																	E																					0
T3L14_NODE_39_6	T3L14_NODE_39	3577	3828	-1	44	0																						E																					0
T3L14_NODE_39_7	T3L14_NODE_39	3916	4407	-1	43.3	1	vog	VOG00260	5.8e-21	77	-												VOG00246	REFSEQ hypothetical protein	1.4e-18	67.1	2.53	D			YP_008857778.1	YP_008857778.1 hypothetical protein PAK_P30143 [Pseudomonas phage PAK_P3]	FALSE	0.299	64	3.76e-11								Proteasome subunit [PF00227.28]		REFSEQ	Xu	REFSEQ hypothetical protein; Xu	0
T3L14_NODE_39_8	T3L14_NODE_39	4404	4643	-1	45.8	0																						E																					0
T3L14_NODE_39_9	T3L14_NODE_39	4818	5117	-1	43	0																						E																					0
T3L14_NODE_39_10	T3L14_NODE_39	5114	5365	-1	47.6	0																						E																					0
T3L14_NODE_39_11	T3L14_NODE_39	5382	5585	-1	45.6	0																						E																					0
T3L14_NODE_39_12	T3L14_NODE_39	5595	5888	-1	41.8	0																						E																					0
T3L14_NODE_39_13	T3L14_NODE_39	5885	6487	-1	44.1	0					Prolyl 4-hydroxylase alpha subunit homologues.	K07336		K07336; PKHD-type hydroxylase [EC:1.14.11.-]	9.3e-29	100.9	0.86	PF13640.6	2OG-Fe(II) oxygenase superfamily	1.2e-14	54.8	1.08	VOG00025	sp|A4XQF5|Y803_PSEMY PKHD-type hydroxylase Pmen_0803	3.7e-31	109.1	10	C	K07336	PKHD-type hydroxylase [EC:1.14.11.-]	YP_009174691.1	YP_009174691.1 putative 2OG-Fe(II) oxygenase [Yellowstone lake phycodnavirus 1]	FALSE	0.437	107	1.69e-25								2OG-Fe(II) oxygenase superfamily [PF13640.8]		sp|B1XLW1|Y2658_SYNP2	Xh	sp|B1XLW1|Y2658_SYNP2 PKHD-type hydroxylase SYNPCC7002_A2658; Xh	0
T3L14_NODE_39_14	T3L14_NODE_39	6484	6858	-1	50.4	0																						E																					0
T3L14_NODE_39_15	T3L14_NODE_39	6851	7219	-1	46.3	0																						E																					0
T3L14_NODE_39_16	T3L14_NODE_39	7436	7762	-1	44	0																						E																					0
T3L14_NODE_39_17	T3L14_NODE_39	7793	8452	-1	48.9	0					Catalyzes the reductive methylation of 2'-deoxyuridine- 5'-monophosphate (dUMP) to 2'-deoxythymidine-5'-monophosphate (dTMP) while utilizing 5,10-methylenetetrahydrofolate (mTHF) as the methyl donor, and NADPH and FADH(2) as the reductant	K03465		thyX, thy1; thymidylate synthase (FAD) [EC:2.1.1.148]	1.5e-56	191.8	4.3	PF02511.15	Thymidylate synthase complementing protein	5.2e-50	169.7	4.14	VOG00715	sp|Q05259|THYX_BPML5 Probable flavin-dependent thymidylate synthase	2.2e-55	187.7	10	C	K03465	thymidylate synthase (FAD) [EC:2.1.1.148]	YP_009507550.1	YP_009507550.1 FAD-dependent thymidylate synthase [Heterosigma akashiwo virus 01]	FALSE	0.445	186	2.09e-52								Thymidylate synthase complementing protein [PF02511.17]		sp|Q05259|THYX_BPML5	Xr;Xh	sp|Q05259|THYX_BPML5 Probable flavin-dependent thymidylate synthase; XhXr	0
T3L14_NODE_39_18	T3L14_NODE_39	8449	8655	-1	49.8	0																						E																					0
T3L14_NODE_39_19	T3L14_NODE_39	8648	8812	-1	51.5	0																						E																					0
T3L14_NODE_39_20	T3L14_NODE_39	8843	9064	-1	47.3	0																						E																					0
T3L14_NODE_39_21	T3L14_NODE_39	9064	9405	-1	49.4	0																						E																					0
T3L14_NODE_39_22	T3L14_NODE_39	9405	10025	-1	43.5	0					HflC and HflK could encode or regulate a protease	K04088		hflK; membrane protease subunit HflK [EC:3.4.-.-]	6.2e-15	54.9	0.08	PF01145.25	SPFH domain / Band 7 family	1.8e-11	44.3	1.29						D									MER0791965	I87	MER0791965 - family I87 unassigned peptidase inhibitors (Pseudomonas knackmussii) [I87.UPW]#I87#{inhibitor unit: 74-331}~source A0A024HNY9~	FALSE	0.296	70	2.78e-12	SPFH domain / Band 7 family [PF01145.27]					0
T3L14_NODE_39_23	T3L14_NODE_39	10025	11242	-1	48.4	0					tRNA-splicing ligase RtcB	K14415		RTCB, rtcB; tRNA-splicing ligase RtcB (3'-phosphate/5'-hydroxy nucleic acid ligase) [EC:6.5.1.8]	1.3e-147	493.8	0.78	PF01139.17	tRNA-splicing ligase RtcB	1.1e-129	433.1	0.78	VOG01100	sp|P46850|RTCB_ECOLI RNA-splicing ligase RtcB	3.8e-125	418.2	2.89	C	K14415	tRNA-splicing ligase RtcB (3'-phosphate/5'-hydroxy nucleic acid ligase) [EC:6.5.1.8]	YP_009004840.1	YP_009004840.1 putative RtcB-like protein [Erwinia phage Ea35-70]	TRUE	0.591	464	5.67e-145								tRNA-splicing ligase RtcB [PF01139.19]		sp|P46850|RTCB_ECOLI	Xr;Xh	sp|P46850|RTCB_ECOLI RNA-splicing ligase RtcB; XhXr	0
T3L14_NODE_39_24	T3L14_NODE_39	11536	11844	-1	43.7	0																						E																					0
T3L14_NODE_39_25	T3L14_NODE_39	11906	12466	-1	48.3	0																						E																					0
T3L14_NODE_39_26	T3L14_NODE_39	12463	12786	-1	48.5	0																						E																					0
T3L14_NODE_39_27	T3L14_NODE_39	12779	12994	-1	46.3	0																						E																					0
T3L14_NODE_39_28	T3L14_NODE_39	13008	13220	-1	44.1	0																						E																					0
T3L14_NODE_39_29	T3L14_NODE_39	13217	13597	-1	49.6	0					MazG nucleotide pyrophosphohydrolase domain							PF03819.17	MazG nucleotide pyrophosphohydrolase domain	2.7e-11	43.4	0.33	VOG00248	sp|Q05247|VG37_BPML5 Gene 37 protein	9.7e-18	64.7	7.73	D																MazG nucleotide pyrophosphohydrolase domain [PF03819.19]					0
T3L14_NODE_39_30	T3L14_NODE_39	13664	14437	-1	49	0																						E																					0
T3L14_NODE_39_31	T3L14_NODE_39	14508	15122	-1	47.5	1	ko	K01185	6.2e-32	113.2	Rhs Element Vgr Protein	K01185		E3.2.1.17; lysozyme [EC:3.2.1.17]	1.5e-32	113.5	4.48	PF00959.19	Phage lysozyme	7.8e-12	45.5	3.03	VOG00308	sp|P16009|BP5_BPT4 Baseplate central spike complex protein gp5	4.5e-29	101.9	10	C	K01185	lysozyme [EC:3.2.1.17]	YP_001700672.1	YP_001700672.1 bacteriophage lysis protein; endolysin; lysozyme [Phage Gifsy-2]	FALSE	0.332	87	1.99e-18								Phage lysozyme [PF00959.21]	GH24 lysozyme (EC 3.2.1.17) [GH24]	sp|O80288|ENLYS_BPPS3	Xp;Xh	sp|O80288|ENLYS_BPPS3 SAR-endolysin; XhXp	0
T3L14_NODE_39_32	T3L14_NODE_39	15161	15553	-1	46.6	0																						E																					0
T3L14_NODE_39_33	T3L14_NODE_39	15555	15824	-1	45.2	0																						E																					0
T3L14_NODE_39_34	T3L14_NODE_39	15920	16324	-1	44.7	0																						E																					0
T3L14_NODE_39_35	T3L14_NODE_39	16380	16628	-1	43	0																						E																					1
T3L14_NODE_39_36	T3L14_NODE_39	16612	16893	-1	42.6	0																						E																					0
T3L14_NODE_39_37	T3L14_NODE_39	16877	17113	-1	45.1	0																						E																					0
T3L14_NODE_39_38	T3L14_NODE_39	17143	18657	-1	47.7	1	vog	VOG01405	5.1e-92	311.3	Type III restriction enzyme res subunit	K17677		IRC3; ATP-dependent helicase IRC3 [EC:3.6.4.-]	1.1e-25	90.3	1.76	PF04851.15	Type III restriction enzyme, res subunit	2.1e-11	44	4.63	VOG00935	sp|P20703|UVSW_BPT4 ATP-dependent DNA helicase uvsW	6.1e-78	262.3	10	C	K18959	ATP-dependent DNA helicase UvsW [EC:3.6.4.12]	YP_009352415.1	YP_009352415.1 putative DNA/RNA helicase protein [Rhizobium phage RHEph10]	TRUE	0.46	437	3.1e-134								Helicase conserved C-terminal domain [PF00271.33]; Type III restriction enzyme, res subunit [PF04851.17]; DEAD/DEAH box helicase [PF00270.31]		sp|P20703|UVSW_BPT4	Xh	sp|P20703|UVSW_BPT4 ATP-dependent DNA helicase uvsW; Xh	0
T3L14_NODE_39_39	T3L14_NODE_39	18725	19363	1	48.4	0					chromosome segregation	K03497		parB, spo0J; ParB family transcriptional regulator, chromosome partitioning protein	4.6e-11	42.7	1.4	PF02195.18	ParB-like nuclease domain	1.2e-14	54.3	0.65	VOG00153	REFSEQ hypothetical protein	2.9e-25	89.2	4.51	D			YP_009352416.1	YP_009352416.1 putative partition ParB-like nuclease protein [Rhizobium phage RHEph10]	FALSE	0.42	167	5.58e-46								ParB-like nuclease domain [PF02195.20]		REFSEQ	Xu	REFSEQ ParB-like nuclease domain protein; Xu	0
T3L14_NODE_39_40	T3L14_NODE_39	19336	19737	1	46.8	0																						E																					0
T3L14_NODE_39_41	T3L14_NODE_39	19730	20410	1	51.8	0					Belongs to the N(4) N(6)-methyltransferase family	K03497		parB, spo0J; ParB family transcriptional regulator, chromosome partitioning protein	2.7e-10	40.2	1.4	PF02195.18	ParB-like nuclease domain	2.5e-10	40.4	0.65	VOG00153	REFSEQ hypothetical protein	2.8e-29	102.3	4.51	D			YP_008058373.1	YP_008058373.1 hypothetical protein M201_gp11 [Halovirus HCTV-2]	FALSE	0.428	110	3.28e-26								ParB-like nuclease domain [PF02195.20]		REFSEQ	Xu	REFSEQ ParB-like nuclease domain protein; Xu	0
T3L14_NODE_39_42	T3L14_NODE_39	20488	21123	1	48.1	0					ATPases associated with a variety of cellular activities	K07128		K07128; uncharacterized protein	1.2e-45	156.1	0.19	PF00005.27	ABC transporter	6.3e-11	42.8	0.13	VOG00385	sp|P03271|PKG1_ADE05 Packaging protein 1	3.4e-20	71.7	0.77	C	K07128	uncharacterized protein	YP_006906759.1	YP_006906759.1 putative ABC transporter ATP-binding protein [Salmonella phage SSU5]	FALSE	0.586	237	4.85e-70								ABC transporter [PF00005.29]					0
T3L14_NODE_39_43	T3L14_NODE_39	21116	22018	1	48.8	0					-	K07128		K07128; uncharacterized protein	5e-16	58.3	0.19						VOG14356	REFSEQ hypothetical protein	3.2e-96	322	0.07	E			YP_009352423.1	YP_009352423.1 hypothetical protein B7L88_gp078 [Rhizobium phage RHEph10]	FALSE	0.432	218	3.33e-62										REFSEQ	Xu	REFSEQ hypothetical protein; Xu	0
T3L14_NODE_39_44	T3L14_NODE_39	22015	22329	1	45.7	0					-																	E																					0
T3L14_NODE_39_45	T3L14_NODE_39	22591	23238	1	47.7	0					-												VOG20248	REFSEQ hypothetical protein	8e-27	94.2	0.07	E			YP_006906633.1	YP_006906633.1 putative DNA-binding protein [Salmonella phage SSU5]	FALSE	0.272	76	7.99e-15										REFSEQ	Xu	REFSEQ hypothetical protein; Xu	0
T3L14_NODE_39_46	T3L14_NODE_39	23238	24485	1	49.3	1	vpfs	3300001546@JGI12659J15293_10000012@JGI12659J15293_1000001270	2.9e-65	223	Terminase-like family	K06909		xtmB; phage terminase large subunit	9.9e-19	67.6	4.5						VOG00694	sp|O31952|YONF_BACSU SPBc2 prophage-derived uncharacterized protein YonF	2.6e-44	151.9	4.48	C	K06909	phage terminase large subunit	YP_006906634.1	YP_006906634.1 putative terminase large subunit [Salmonella phage SSU5]	TRUE	0.638	513	7.52e-162								Terminase large subunit, T4likevirus-type, N-terminal [PF03237.17]; Phage terminase large subunit [PF04466.15]		sp|O31952|YONF_BACSU	Xu	sp|O31952|YONF_BACSU SPbeta prophage-derived uncharacterized protein YonF; Xu	0
T3L14_NODE_39_47	T3L14_NODE_39	24537	26093	1	46.7	1	vog	VOG01613	8.3e-70	237.6	-												VOG00213	sp|Q05220|PORTL_BPML5 Portal protein	3.8e-43	147.9	10	D			YP_006906635.1	YP_006906635.1 hypothetical protein SSU5_003 [Salmonella phage SSU5]	TRUE	0.572	522	4.1e-163								Phage portal protein, SPP1 Gp6-like [PF05133.16]		sp|Q05220|PORTL_BPML5	Xs;Xp;Xr	sp|Q05220|PORTL_BPML5 Portal protein; XpXrXs	0
T3L14_NODE_39_48	T3L14_NODE_39	26180	27130	1	51.7	1	vog	VOG03064	1e-34	122	-												VOG02666	REFSEQ hypothetical protein	2.7e-38	131.8	0.43	E			YP_006906636.1	YP_006906636.1 hypothetical protein SSU5_004 [Salmonella phage SSU5]	FALSE	0.344	124	1.18e-29										REFSEQ	Xu	REFSEQ hypothetical protein; Xu	0
T3L14_NODE_39_49	T3L14_NODE_39	27209	28114	1	53	1	vog	VOG01723	4.6e-86	290.6	-												VOG01437	REFSEQ major capsid protein	5.6e-81	271.9	1.52	E			YP_006906637.1	YP_006906637.1 putative major capsid protein [Salmonella phage SSU5]	FALSE	0.498	273	4.18e-81										REFSEQ	Xu	REFSEQ major capsid protein; Xu	0
T3L14_NODE_39_50	T3L14_NODE_39	28201	28788	1	50.2	0					-												VOG20249	REFSEQ hypothetical protein	4.3e-15	55.8	0.05	E																					0
T3L14_NODE_39_51	T3L14_NODE_39	28795	29556	1	50.1	0					-												VOG14351	REFSEQ hypothetical protein	1.6e-19	69.8	0.07	E																		REFSEQ	Xu	REFSEQ hypothetical protein; Xu	0
T3L14_NODE_39_52	T3L14_NODE_39	29558	30241	1	47.2	0																						E																					0
T3L14_NODE_39_53	T3L14_NODE_39	30238	30837	1	48.7	0																						E																					0
T3L14_NODE_39_54	T3L14_NODE_39	30837	31184	1	49.4	0																						E																					0
T3L14_NODE_39_55	T3L14_NODE_39	31375	31566	1	53.1	0																						E																					0
T3L14_NODE_39_56	T3L14_NODE_39	31568	32482	1	53	0																						E																					0
T3L14_NODE_39_57	T3L14_NODE_39	32612	32794	1	48.1	0																						E																					0
T3L14_NODE_39_58	T3L14_NODE_39	32794	34782	1	50.8	0																						E																					0
T3L14_NODE_39_59	T3L14_NODE_39	34782	35003	1	45.5	0																						E																					0
T3L14_NODE_39_60	T3L14_NODE_39	35003	36547	1	56.5	0																						E																					0
T3L14_NODE_39_61	T3L14_NODE_39	36563	36904	1	52.6	0					-												VOG14352	REFSEQ hypothetical protein	3.5e-17	62.4	0.07	E																					0
T3L14_NODE_39_62	T3L14_NODE_39	36895	37407	1	43.1	1	vog	VOG01717	1.6e-05	26.7																		E																					0
T3L14_NODE_39_63	T3L14_NODE_39	37429	37821	1	43.5	0					-												VOG14353	REFSEQ hypothetical protein	6.6e-19	68	0.07	E			YP_006906643.1	YP_006906643.1 hypothetical protein SSU5_011 [Salmonella phage SSU5]	FALSE	0.336	63	1.79e-11										REFSEQ	Xu	REFSEQ hypothetical protein; Xu	0
T3L14_NODE_39_64	T3L14_NODE_39	37838	38644	1	52.4	1	vpfs	3300001242@C687J13896_1000116@C687J13896_1000116103	2.3e-26	94.6	N-acetylmuramoyl-L-alanine amidase activity												VOG20541	REFSEQ hypothetical protein	5.4e-62	209.9	0.04	E			YP_009352267.1	YP_009352267.1 putative tail protein [Rhizobium phage RHEph10]	FALSE	0.355	162	1.92e-43										REFSEQ	Xu	REFSEQ hypothetical protein; Xu	0
T3L14_NODE_39_65	T3L14_NODE_39	38729	39148	1	52.9	0																	VOG03051	REFSEQ hypothetical protein	2.4e-13	50.1	0.07	E																					0
T3L14_NODE_39_66	T3L14_NODE_39	39217	39438	1	45.9	0																						E																					0
T3L14_NODE_39_67	T3L14_NODE_39	39448	42786	1	46.3	1	tigr	TIGR02675	3.4e-14	54.7	Lambda phage tail tape-measure protein (Tape_meas_lam_C)												VOG00586	REFSEQ hypothetical protein	1.7e-11	43.5	2.95	D			YP_006906647.1	YP_006906647.1 putative tail tape measure protein [Salmonella phage SSU5]	FALSE	0.189	234	7.37e-61								Tape measure protein [PF20155.1]; Lambda phage tail tape-measure protein (Tape_meas_lam_C) [PF09718.12]					0
T3L14_NODE_39_68	T3L14_NODE_39	42799	43170	1	47.8	0																						E																					0
T3L14_NODE_39_69	T3L14_NODE_39	43170	43802	1	47.1	1	vog	VOG00731	1.4e-07	32.8	Phage minor tail protein L																	D																Phage minor tail protein L [PF05100.14]; Domain of unknown function (DUF1833) [PF08875.13]					0
T3L14_NODE_39_70	T3L14_NODE_39	43795	44175	1	47	0					cysteine-type peptidase activity	K21471		cwlO; peptidoglycan DL-endopeptidase CwlO [EC:3.4.-.-]	1.1e-10	41.7	0.55						VOG00189	REFSEQ hypothetical protein	3.4e-16	59.2	4.04	D									MER0454217	C40	MER0454217 - family C40 unassigned peptidases (Phaeospirillum molischianum) [C40.UPW]#C40#{peptidase unit: 12-125}~source ZP_09878477~	FALSE	0.483	103	7.59e-25	NlpC/P60 family [PF00877.21]					0
T3L14_NODE_39_71	T3L14_NODE_39	44162	53917	1	49.7	1	vog	VOG00130	8.3e-109	366.5	COG4733 Phage-related protein, tail component	K06236		COL1A; collagen, type I, alpha	1.5e-20	73	0.01	PF13550.6	Putative phage tail protein	1.7e-11	44.2	1.24	VOG00125	sp|Q6QGE9|BPPB3_BPT5 Probable baseplate hub protein	3.2e-90	303.6	8.23	E			YP_009196212.1	YP_009196212.1 tail component protein [Achromobacter phage JWX]	FALSE	0.212	155	4.13e-36										sp|Q6QGE9|BPPB3_BPT5	Xs;Xh	sp|Q6QGE9|BPPB3_BPT5 Probable baseplate hub protein; XhXs	0
T3L14_NODE_39_72	T3L14_NODE_39	53928	54596	1	48.4	0																						E			YP_009778553.1	YP_009778553.1 hypothetical protein HOQ62_gp113 [Synechococcus phage ACG-2014f]	FALSE	0.24	63	3.81e-10													0
T3L14_NODE_39_73	T3L14_NODE_39	54697	55320	1	44.4	0					Histidine kinase-, DNA gyrase B-, and HSP90-like ATPase																	E																					0
T3L14_NODE_39_74	T3L14_NODE_39	55313	55513	1	40.8	0																						E																					0
T3L14_NODE_39_75	T3L14_NODE_39	55516	56058	1	49	0																						E																					0
T3L14_NODE_39_76	T3L14_NODE_39	56070	57398	1	49.8	1	vog	VOG01457	1e-13	52.9	hydrolase activity												VOG01150	sp|O64245|VG54_BPMD2 Gene 54 protein	2.2e-15	56.4	10	E																		sp|O64245|VG54_BPMD2	Xu	sp|O64245|VG54_BPMD2 Gene 54 protein; Xu	0
T3L14_NODE_39_77	T3L14_NODE_39	57785	58087	1	42.2	0																						E																					0
T3L14_NODE_39_78	T3L14_NODE_39	58105	58533	1	51.5	0																						E																					0
[truncated: 19,297 more rows]
[truncated: 4 more columns]

## Sheet: sheet3
						CheckV					eggNOG-mapper	VIBRANT																DRAM-V
[truncated: 8,721 more rows]
[truncated: 4 more columns]
