# Supplementary material for: Ecogenomics reveals viral communities across the Challenger Deep oceanic trench
Source: Commun Biol. 2022 Oct 4;5:1055. doi: 10.1038/s42003-022-04027-y (PMC9529941; doi:10.1038/s42003-022-04027-y)
Supplement: Supplementary file 12 — Supplementary Data 9 [file 42003_2022_4027_MOESM12_ESM.xlsx]

## Sheet: Sheet1
Supplementary Data 9. Summary of putative auxiliary metabolic genes (AMGs) detected in CD vOTUs using KEGG.
KEGG Module	Descrition	Metabolism	KO	Number of genes
M00035	Methionine degradation	Amino acid metabolism	K17398,K00558	26
M00117	Ubiquinone biosynthesis, prokaryotes, chorismate (+ polyprenyl-PP) => ubiquinol	Metabolism of cofactors and vitamins	K03183,K00568	12
M00938	Pyrimidine deoxyribonuleotide biosynthesis, UDP => dTTP	Nucleotide metabolism	K00526,K01520,K00940,K00525,K00560	11
M00176	Assimilatory sulfate reduction, sulfate => H2S	Energy metabolism	K00860(cysC),K00390(cysH)	9
M00842	Tetrahydrobiopterin biosynthesis, GTP => BH4	Metabolism of cofactors and vitamins	K01495,K01737	8
M00843	L-threo-Tetrahydrobiopterin biosynthesis, GTP => L-threo-BH4	Metabolism of cofactors and vitamins	K01495,K01737	8
M00925	Cobalamin biosynthesis, aerobic, uroporphyrinogen III => precorrin 2 => cobyrinate a,c-diamide	Metabolism of cofactors and vitamins	K09883,K09882	8
M00053	Pyrimidine deoxyribonuleotide biosynthesis, CDP => dCTP	Nucleotide metabolism	K00525,K00526,K00940	5
M00793	dTDP-L-rhamnose biosynthesis	Biosynthesis of terpenoids and polyketides	K00067(rmlD),K01710(rmlB)	5
M00116	Menaquinone biosynthesis, chorismate (+ polyprenyl-PP) => menaquinol	Metabolism of cofactors and vitamins	K03183	4
M00126	Tetrahydrofolate biosynthesis, GTP => THF	Metabolism of cofactors and vitamins	K01495	4
M00632	Galactose degradation, Leloir pathway, galactose => alpha-D-glucose-1P	Carbohydrate metabolism	K01784	4
M00841	Tetrahydrofolate biosynthesis, mediated by PTPS, GTP => THF	Metabolism of cofactors and vitamins	K01495	4
M00847	Heme biosynthesis, archaea, siroheme => heme	Metabolism of cofactors and vitamins	K22227	4
M00049	Adenine ribonucleotide biosynthesis, IMP => ADP,ATP	Nucleotide metabolism	K00940,K01939	3
M00034	Methionine salvage pathway	Amino acid metabolism	K01611	2
M00050	Guanine ribonucleotide biosynthesis, IMP => GDP,GTP	Nucleotide metabolism	K00940,K00088	2
M00083	Fatty acid biosynthesis, elongation	Lipid metabolism	K00059	2
M00133	Polyamine biosynthesis, arginine => agmatine => putrescine => spermidine	Amino acid metabolism	K01611	2
M00572	Pimeloyl-ACP biosynthesis, BioC-BioH pathway, malonyl-ACP => pimeloyl-ACP	Metabolism of cofactors and vitamins	K00059	2
M00874	Fatty acid biosynthesis in mitochondria, fungi	Lipid metabolism	K00059	2
M00001	Glycolysis (Embden-Meyerhof pathway), glucose => pyruvate	Carbohydrate metabolism	K01834	1
M00002	Glycolysis, core module involving three-carbon compounds	Carbohydrate metabolism	K01834	1
M00003	Gluconeogenesis, oxaloacetate => fructose-6P	Carbohydrate metabolism	K01834	1
M00004	Pentose phosphate pathway (Pentose phosphate cycle)	Carbohydrate metabolism	K07404	1
M00006	Pentose phosphate pathway, oxidative phase, glucose 6P => ribulose 5P	Carbohydrate metabolism	K07404	1
M00008	Entner-Doudoroff pathway, glucose-6P => glyceraldehyde-3P + pyruvate	Carbohydrate metabolism	K07404	1
M00014	Glucuronate pathway (uronate pathway)	Carbohydrate metabolism	K00012	1
M00022	Shikimate pathway, phosphoenolpyruvate + erythrose-4P => chorismate	Amino acid metabolism	K03856	1
M00048	Inosine monophosphate biosynthesis, PRPP + glutamine => IMP	Nucleotide metabolism	K11175	1
M00051	Uridine monophosphate biosynthesis, glutamine (+ PRPP) => UMP	Nucleotide metabolism	K01591	1
M00052	Pyrimidine ribonucleotide biosynthesis, UMP => UDP/UTP,CDP/CTP	Nucleotide metabolism	K00940	1
M00060	KDO2-lipid A biosynthesis, Raetz pathway, LpxL-LpxM type	Glycan metabolism	K02536	1
M00063	CMP-KDO biosynthesis	Glycan metabolism	K00979	1
M00064	ADP-L-glycero-D-manno-heptose biosynthesis	Glycan metabolism	K03272	1
M00129	Ascorbate biosynthesis, animals, glucose-1P => ascorbate	Carbohydrate metabolism	K00012	1
M00169	CAM (Crassulacean acid metabolism), light	Energy metabolism	K01006	1
M00171	C4-dicarboxylic acid cycle, NAD - malic enzyme type	Energy metabolism	K01006	1
M00172	C4-dicarboxylic acid cycle, NADP - malic enzyme type	Energy metabolism	K01006	1
M00173	Reductive citrate cycle (Arnon-Buchanan cycle)	Energy metabolism	K01006	1
M00307	Pyruvate oxidation, pyruvate => acetyl-CoA	Carbohydrate metabolism	K00161	1
M00551	Benzoate degradation, benzoate => catechol / methylbenzoate => methylcatechol	Xenobiotics biodegradation	K05784	1
M00866	KDO2-lipid A biosynthesis, Raetz pathway, non-LpxL-LpxM type	Glycan metabolism	K02536	1
M00922	CMP-Neu5Ac biosynthesis	Glycan metabolism	K00983	1
M00923	UDP-L-FucNAm biosynthesis	Glycan metabolism	K15894	1
