# Supplementary material for: Ecogenomics reveals viral communities across the Challenger Deep oceanic trench
Source: Commun Biol. 2022 Oct 4;5:1055. doi: 10.1038/s42003-022-04027-y (PMC9529941; doi:10.1038/s42003-022-04027-y)
Supplement: Supplementary file 13 — Supplementary Data 10 [file 42003_2022_4027_MOESM13_ESM.xlsx]

## Sheet: sheet1
Supplementary Data 10. Closest homologs of CD AMGs in the eggNOG database and other viromes (viromes from marine water and deep-sea sediments). Sheet1: Homologs in the eggNOG database. Sheet2: Homologs in other viromes.
Protein	Gene id of CD virus	protein in eggNOG_V5	identity	alignment length	mismatches	gap openings	q start	q end	s start	s end	e-value	bit score	Phylum of protein in eggNog_V5
cysC	T1B8_NODE_2362_13	1278073.MYSTI_04480	40.426	94	51	3	1	89	8	101	4.75e-14	72	Proteobacteria
		1303518.CCALI_02681	42.718	103	49	3	1	93	7	109	1.25e-13	70.9	Armatimonadetes
		1434929.X946_4326	37.755	98	55	2	2	93	15	112	2.26e-13	70.9	Proteobacteria
		1198114.AciX9_0799	38.384	99	55	2	1	93	1	99	3.06e-13	69.3	Acidobacteria
		1122915.AUGY01000079_gene3336	41.304	92	48	2	1	86	18	109	3.12e-13	69.7	Firmicutes
	T1B8_NODE_1222_24	543728.Vapar_4334	27.485	171	94	5	2	142	23	193	2.71e-16	79.3	Proteobacteria
		589924.Ferp_2429	41.748	103	53	3	1	96	3	105	4.28e-13	70.5	Euryarchaeota
		1541065.JRFE01000019_gene3204	46.512	86	40	2	3	82	8	93	8.57e-13	69.7	Cyanobacteria
		694429.Pyrfu_0645	40.86	93	49	2	1	87	10	102	1.68e-12	69.3	Crenarchaeota
		565033.GACE_1146	40.777	103	54	4	1	96	3	105	2.25e-12	68.6	Euryarchaeota
	T1B8_NODE_3041_28	1243664.CAVL020000007_gene3394	40.909	176	86	6	1	169	29	193	2.53e-29	114	Firmicutes
		1316927.ATKI01000149_gene1034	41.104	163	82	5	4	161	31	184	1.89e-28	111	Proteobacteria
		665952.HMPREF1015_01421	38.889	180	92	6	2	174	27	195	2.45e-28	111	Firmicutes
		796606.BMMGA3_02565	36.313	179	90	5	1	169	28	192	5.61e-28	110	Firmicutes
		39416.CAZ81601	40.449	178	82	6	4	171	28	191	8.65e-28	110	Opisthokonta
cysH	T3L11_NODE_2092_26	91464.S7335_1317	34.667	300	138	5	10	258	22	314	2.22e-44	162	Cyanobacteria
		1121935.AQXX01000130_gene2457	33.725	255	147	5	8	256	26	264	1.44e-40	149	Proteobacteria
		1121382.JQKG01000015_gene1763	34.944	269	151	7	7	267	12	264	9.16e-40	147	Deinococcus-Thermus
		1536769.P40081_28605	36.782	261	133	8	4	255	3	240	9.4e-40	146	Firmicutes
		1121382.JQKG01000014_gene328	37.549	253	135	6	16	261	23	259	8.91e-39	144	Deinococcus-Thermus
	T3L14_NODE_1376_21	91464.S7335_1317	34.667	300	138	5	10	258	22	314	2.22e-44	162	Cyanobacteria
		1121935.AQXX01000130_gene2457	33.725	255	147	5	8	256	26	264	1.44e-40	149	Proteobacteria
		1121382.JQKG01000015_gene1763	34.944	269	151	7	7	267	12	264	9.16e-40	147	Deinococcus-Thermus
		1536769.P40081_28605	36.782	261	133	8	4	255	3	240	9.4e-40	146	Firmicutes
		1121382.JQKG01000014_gene328	37.549	253	135	6	16	261	23	259	8.91e-39	144	Deinococcus-Thermus
	T1B5_NODE_6132_11	675635.Psed_1230	46.032	252	125	3	2	248	5	250	1.47e-68	224	Actinobacteria
		931627.MycrhDRAFT_6313	43.651	252	131	3	6	248	18	267	2.71e-68	220	Actinobacteria
		882083.SacmaDRAFT_4151	44.758	248	125	4	6	248	13	253	2.09e-66	214	Actinobacteria
		1123321.KB905822_gene3871	39.437	284	126	3	6	248	18	296	2.64e-61	203	Actinobacteria
		1440774.Y900_030265	40.316	253	140	3	6	248	15	266	1.3e-55	187	Actinobacteria
	D1T2_NODE_203_63	1206739.BAGJ01000262_gene2940	37.96	353	214	2	1	350	1	351	4.38e-82	261	Actinobacteria
		208439.AJAP_42505	38.92	352	207	4	1	348	1	348	5.09e-82	261	Actinobacteria
		1122138.AQUZ01000134_gene8840	38.14	215	131	1	136	350	11	223	1.1e-50	176	Actinobacteria
		1122138.AQUZ01000119_gene6237	52.756	127	59	1	1	127	1	126	3.66e-35	132	Actinobacteria
		1121382.JQKG01000015_gene1670	32.707	266	157	7	10	258	13	273	5.33e-26	115	Deinococcus-Thermus
	T1B8_NODE_2549_20	675635.Psed_1230	53.282	259	120	1	18	276	2	259	4.93e-89	278	Actinobacteria
		882083.SacmaDRAFT_4151	54.878	246	109	2	22	267	10	253	2.25e-85	263	Actinobacteria
		931627.MycrhDRAFT_6313	49.02	255	123	3	20	267	13	267	1.9e-76	241	Actinobacteria
		1440774.Y900_030265	46.038	265	134	2	20	275	10	274	4.61e-69	223	Actinobacteria
		1123321.KB905822_gene3871	39.228	311	150	4	9	283	2	309	2.79e-66	216	Actinobacteria
	T1L10_NODE_509_5	1033743.CAES01000078_gene3722	32	325	149	8	11	287	4	304	1.07e-45	163	Firmicutes
		1121286.AUMT01000001_gene33	33.548	310	155	10	13	287	3	296	2.3e-38	144	Bacteroidetes/Chlorobi group
		1121098.HMPREF1534_01084	33.01	309	152	8	13	287	3	290	1.1e-36	139	Bacteroidetes/Chlorobi group
		406817.XNC1_3091	32.68	306	145	8	9	263	9	304	3.98e-36	138	Proteobacteria
		1122985.HMPREF1991_01526	37.377	305	143	16	13	287	3	289	6.43e-36	137	Bacteroidetes/Chlorobi group
rmlB	T1B10_NODE_216_61	1117318.PRUB_07920	47.58	330	159	5	9	327	6	332	2e-98	305	Proteobacteria
		856793.MICA_990	41.57	344	181	6	6	332	3	343	8e-83	265	Proteobacteria
		296587.XP_002500194.1	42.64	326	176	6	7	327	400	719	4e-82	275	Viridiplantae
		38833.XP_003064938.1	43.56	326	173	6	7	327	418	737	6e-82	275	Viridiplantae
		41875.XP_007508081.1	41.28	327	179	6	7	327	433	752	3e-80	271	Viridiplantae
	T1B10_NODE_319_63	515635.Dtur_0351	37.15	288	159	10	1	271	16	298	7e-41	153	Dictyoglomi
		416591.Tlet_0255	35.84	293	167	11	1	276	15	303	7e-31	126	Thermotogae
		1211817.CCAT010000052_gene2151	32.98	285	163	11	15	276	35	314	3e-29	122	Firmicutes
		1449049.JONW01000008_gene468	38.03	234	130	9	47	271	59	286	5e-29	121	Proteobacteria
		931276.Cspa_c19750	34.62	260	148	9	32	274	58	312	7e-27	115	Firmicutes
	T1B11_NODE_81_58	1293048.CBMB010000004_gene2382	32.4	321	199	6	1	306	1	318	6e-43	161	Euryarchaeota
		635013.TherJR_2835	32.27	313	191	7	1	303	1	302	7e-43	160	Firmicutes
		518766.Rmar_1316	30.74	309	200	7	2	303	3	304	4e-42	158	Bacteroidetes/Chlorobi group
		694430.Natoc_2990	31.96	316	197	6	1	301	1	313	1e-41	157	Euryarchaeota
		1227497.C491_17624	31.13	318	201	7	1	303	1	315	4e-41	156	Euryarchaeota
	T1B8_NODE_122_155	1117318.PRUB_07920	50.89	338	161	3	7	341	5	340	1e-118	357	Proteobacteria
		856793.MICA_990	47.97	344	168	5	8	343	6	346	3e-102	316	Proteobacteria
		296587.XP_002500194.1	48.54	342	160	6	6	343	400	729	5e-101	325	Viridiplantae
		38833.XP_003064938.1	46.94	343	164	6	6	343	418	747	6e-98	317	Viridiplantae
		41875.XP_007508081.1	46.49	342	167	5	6	343	433	762	2e-97	317	Viridiplantae
	D1T1_NODE_1_39	351348.Maqu_2631	50	332	156	4	4	325	2	333	1e-122	368	Proteobacteria
		1122947.FR7_1629	51.14	350	157	4	1	337	1	349	1e-117	355	Firmicutes
		484770.UFO1_4171	50.71	351	158	5	1	338	1	349	9e-117	353	Firmicutes
		1397284.AYMN01000004_gene3031	47.18	354	170	5	1	338	3	355	1e-116	353	Proteobacteria
		1332071.L581_1324	46.89	354	171	5	1	338	1	353	2e-116	352	Proteobacteria
rmlC	D1T2_NODE_7_18	1191523.MROS_2179	32.03	153	85	3	18	170	16	149	2e-14	75.5	Bacteroidetes/Chlorobi group
		439493.PB7211_1002	29.51	122	81	2	49	170	34	150	3e-10	63.9	Proteobacteria
		468059.AUHA01000002_gene1146	29.75	121	80	2	45	165	28	143	3e-10	63.5	Bacteroidetes/Chlorobi group
		742817.HMPREF9449_00018	30.58	121	74	3	46	163	27	140	5e-09	60.1	Bacteroidetes/Chlorobi group
		880073.Calab_0565	27.4	146	87	3	18	163	14	140	5e-08	57.4	unclassified Bacteria

## Sheet: sheet2
Protein	Gene id of CD virus	protein in other public viromes	identity	alignment length	mismatches	gap openings	q start	q end	s start	s end	e-value	bit score
cysC	T1B8_NODE_3041_28	gov2_Station188_DCM_ALL_assembly_NODE_465_length_62302_cov_3.620448_25	34.857	175	95	5	2	169	27	189	4.75e-27	97.1
		gov2_Station22_SUR_ALL_assembly_NODE_49_length_82609_cov_5.414408_37	39.61	154	73	7	2	145	27	170	1.07e-25	93.6
		gov2_Station155_DCM_ALL_assembly_NODE_8950_length_10215_cov_2.581890_4	42.442	172	81	6	2	166	27	187	5.2e-29	104
		gov2_Station210_SUR_ALL_assembly_NODE_299_length_134583_cov_5.586421_49	42.857	154	72	5	2	148	27	171	1.93e-27	98.2
		gov2_Station209_MES_ALL_assembly_NODE_166_length_195946_cov_10.389804_139	42.857	154	72	5	2	148	27	171	1.93e-27	98.2
	T1B8_NODE_1222_24	hadal_xx_hadalxx_YTS4435_2X_contig_1815_35	39.655	116	66	3	1	115	1	113	3.54e-25	89
		hadal_xx_hadalxx_YTS4435_2X_contig_79_53	46.479	142	69	3	2	143	4	138	1.31e-41	131
		gov2_Station138_MES_COMBINED_FINAL_NODE_1971_length_34857_cov_7.582179_25	47.748	111	56	2	2	110	120	230	9.94e-29	102
		hadal_xx_hadalxx_YTS4568_2X_contig_173_6	48.696	115	53	4	1	113	1	111	1.06e-26	97.8
		gov2_Station39_MES_COMBINED_FINAL_NODE_1219_length_31758_cov_7.459988_11	49.593	123	61	1	1	122	1	123	1.11e-38	124
	T1B8_NODE_2362_13	gov2_7035.1.59396.CACAC_Malaspina_NODE_786_length_13683_cov_5.858812_3	53.211	109	50	1	2	109	3	111	9.02e-39	122
		gov2_7058.1.60048.TGTGA_Malaspina_NODE_183_length_32914_cov_3.622529_41	54.128	109	49	1	2	109	3	111	5.05e-39	122
		gov2_7037.1.59410.ACACG_Malaspina_NODE_209_length_33758_cov_5.908376_31	54.128	109	49	1	2	109	3	111	5.05e-39	122
		gov2_Station37_MES_COMBINED_FINAL_NODE_853_length_40110_cov_14.832630_58	56.881	109	44	2	1	108	1	107	1.03e-42	132
		hadal_xx_hadalxx_YTS4435_2X_contig_6286_16	61.111	108	40	2	2	108	3	109	1.23e-47	144
cysH	T3L14_NODE_1376_21	hadal_xx_hadalxx_KTS9177_20X_contig_446_36	81.315	289	46	2	1	284	27	312	9.15e-173	476
		hadal_xx_hadalxx_KTS9177_5X_contig_231_3	54.104	268	106	7	4	264	3	260	6.6e-87	256
		hadal_xx_hadalxx_YTS6578_2X_contig_1989_16	40.53	264	133	8	20	268	23	277	3.93e-52	168
		gov2_Station70_MES_COMBINED_FINAL_NODE_515_length_91938_cov_5.470316_35	38.29	269	132	7	20	261	2125	2386	5.29e-47	164
		GWHASIT00001467	35.878	262	138	6	19	268	8	251	9.04e-44	145
	T3L11_NODE_2092_26	hadal_xx_hadalxx_KTS9177_20X_contig_446_36	81.315	289	46	2	1	284	27	312	9.15e-173	476
		hadal_xx_hadalxx_KTS9177_5X_contig_231_3	54.104	268	106	7	4	264	3	260	6.6e-87	256
		hadal_xx_hadalxx_YTS6578_2X_contig_1989_16	40.53	264	133	8	20	268	23	277	3.93e-52	168
		gov2_Station70_MES_COMBINED_FINAL_NODE_515_length_91938_cov_5.470316_35	38.29	269	132	7	20	261	2125	2386	5.29e-47	164
		GWHASIT00001467	35.878	262	138	6	19	268	8	251	9.04e-44	145
	T1B8_NODE_2549_20	gov2_Station122_MES_COMBINED_FINAL_NODE_2281_length_19916_cov_10.317406_15	62.302	252	95	0	23	274	5	256	5.06e-111	331
		gov2_Station125_MXL_ALL_assembly_NODE_416_length_40420_cov_8.469590_24	58.755	257	101	4	27	279	16	271	1.02e-108	312
		gov2_Station125_MXL_ALL_assembly_NODE_1453_length_19506_cov_8.674773_22	59.592	245	97	1	27	271	3	245	4.83e-108	310
		gov2_Station68_MES_COMBINED_FINAL_NODE_1423_length_31250_cov_6.561276_39	56.716	268	110	3	26	288	2	268	2.43e-107	308
		gov2_Station68_MES_DO_NOT_POOL_NODE_1012_length_35827_cov_7.507240_38	56.716	268	110	3	26	288	2	268	2.43e-107	308
	D1T2_NODE_203_63	gov2_Station41_DCM_ALL_assembly_NODE_351_length_26249_cov_8.464343_36	50.843	356	171	3	1	353	1	355	6.72e-125	358
		gov2_Station65_DCM_ALL_assembly_NODE_595_length_31273_cov_5.941636_35	49.003	351	178	1	1	350	1	351	3.27e-117	340
		gov2_Station175_SUR_ALL_assembly_NODE_3189_length_27112_cov_6.371290_10	46.591	352	186	2	1	351	1	351	1.2e-110	323
		gov2_Station137_MES_COMBINED_FINAL_NODE_611_length_71959_cov_7.268024_19	46.132	349	186	2	1	348	1	348	2.15e-109	320
		gov2_Station22_SUR_ALL_assembly_NODE_1116_length_20635_cov_8.066472_23	42.776	353	196	3	1	349	1	351	1.47e-101	299
	T1L10_NODE_509_5	gov2_Station41_DCM_ALL_assembly_NODE_482_length_21890_cov_35.859629_26	48.432	287	142	4	5	288	9	292	3.52e-91	268
		gov2_Station137_DCM_ALL_assembly_NODE_688_length_16460_cov_4.167388_11	48.944	284	138	5	8	288	13	292	1.38e-89	264
		gov2_Station68_MES_COMBINED_FINAL_NODE_1060_length_37606_cov_6.294400_21	45.296	287	151	4	5	288	9	292	5.87e-83	247
		gov2_Station175_SUR_ALL_assembly_NODE_1924_length_38171_cov_6.244018_5	44.948	287	152	4	5	288	9	292	1.82e-82	246
		gov2_Station137_MES_DO_NOT_POOL_NODE_4729_length_14035_cov_3.844063_12	46.207	290	148	7	5	288	13	300	4.43e-81	243
	T1B5_NODE_6132_11	gov2_Station196_SUR_ALL_assembly_NODE_184_length_110393_cov_22.318548_24	58	250	104	1	7	255	2	251	2.56e-104	300
		gov2_Station191_SUR_ALL_assembly_NODE_307_length_45495_cov_5.063424_43	53.175	252	118	0	7	258	4	255	2.36e-102	295
		gov2_Station111_MES_COMBINED_FINAL_NODE_555_length_53852_cov_6.117869_23	54.212	273	111	5	6	270	4	270	9.3e-98	283
		gov2_Station68_MES_COMBINED_FINAL_NODE_1423_length_31250_cov_6.561276_39	52.381	273	113	4	8	270	3	268	4.01e-95	276
		gov2_Station68_MES_DO_NOT_POOL_NODE_1012_length_35827_cov_7.507240_38	52.381	273	113	4	8	270	3	268	4.01e-95	276
