# Supplementary material for: Ecogenomics reveals viral communities across the Challenger Deep oceanic trench
Source: Commun Biol. 2022 Oct 4;5:1055. doi: 10.1038/s42003-022-04027-y (PMC9529941; doi:10.1038/s42003-022-04027-y)
Supplement: Supplementary file 14 — Supplementary Data 11 [file 42003_2022_4027_MOESM14_ESM.xlsx]

## Sheet: Figure 2a
Supplementary Data 11. Source data
Contig id	length (bp)	deepvirfinder	marvel	metaphinder	phigaro	PPRmeta	seeker	VIBRANT	virfinder	virnet	virsorter	virsorter2
D1T2_NODE_121	48013	+	+	+	-	+	-	+	-	+	+	+
D1T2_NODE_133	46672	+	-	-	-	+	+	+	+	+	+	+
D1T2_NODE_154	43969	-	+	-	-	+	-	+	+	+	+	+
D1T2_NODE_175	41744	+	+	-	-	+	+	+	-	+	+	+
D1T2_NODE_192	39323	-	+	-	-	+	-	+	-	+	+	+
D1T2_NODE_7	143179	+	-	-	-	+	+	+	+	+	-	+
T1B10_NODE_216	54925	-	+	-	-	+	-	+	-	-	+	+
T1B10_NODE_226	53436	+	+	+	-	+	+	+	+	+	+	+
T1B10_NODE_267	48273	+	-	-	-	+	+	+	+	+	+	+
T1B10_NODE_2946	12643	+	-	-	-	+	+	+	+	+	+	+
T1B10_NODE_484	34847	+	+	-	-	+	-	+	-	-	+	+
T1B11_NODE_81	63012	+	-	-	-	+	+	+	-	+	+	+
T1B5_NODE_10	176067	+	+	-	-	+	+	+	+	+	-	+
T1B5_NODE_179	66313	-	-	-	-	+	-	+	-	-	+	+
T1B5_NODE_213	61340	-	-	-	-	-	-	+	-	+	+	+
T1B5_NODE_290	53639	-	+	-	-	+	-	+	-	+	+	+
T1B5_NODE_307	51999	-	-	-	-	+	-	+	-	+	+	+
T1B5_NODE_322	50859	-	-	-	-	+	-	+	-	-	+	+
T1B5_NODE_334	50095	-	+	-	+	+	-	+	-	+	+	+
T1B5_NODE_445	44506	-	+	-	-	+	-	+	-	+	+	+
T1B5_NODE_470	43502	-	-	-	-	+	-	+	-	-	+	+
T1B5_NODE_825	33600	-	+	-	-	+	-	+	-	+	+	+
T1B8_NODE_1016	46349	-	-	-	-	+	-	+	-	-	+	+
T1B8_NODE_1034	45812	+	+	-	-	+	+	+	+	+	+	+
T1B8_NODE_1043	45660	+	-	-	-	+	+	+	+	+	+	+
T1B8_NODE_10781	11615	+	-	-	-	+	+	+	-	+	+	+
T1B8_NODE_1206	42356	-	+	-	-	+	-	+	-	+	+	+
T1B8_NODE_1210	42302	+	+	+	+	+	+	+	+	+	+	+
T1B8_NODE_122	138435	+	-	-	-	+	-	+	-	+	-	+
T1B8_NODE_1240	41705	-	-	-	-	+	-	+	-	+	+	+
T1B8_NODE_1415	39106	+	-	+	-	+	-	+	-	+	+	+
T1B8_NODE_1435	38834	-	+	-	-	+	-	+	-	-	+	+
T1B8_NODE_1589	36863	+	+	+	+	+	-	+	+	+	+	+
T1B8_NODE_482	70969	+	-	-	-	+	+	+	-	+	-	+
T1B8_NODE_807	53568	-	-	-	-	+	-	+	-	+	+	+
T1B8_NODE_9460	12622	+	+	+	-	+	-	+	-	+	+	+
T1B8_NODE_956	48040	+	+	+	+	+	-	+	-	+	+	+
T1B8_NODE_9572	12524	+	-	-	-	+	-	+	-	+	+	+
T1B8_NODE_959	47841	-	-	-	-	+	-	+	-	+	+	+
T1B8_NODE_9611	12487	+	-	-	-	+	+	+	+	+	+	+
T1B8_NODE_9690	12419	+	-	-	-	+	-	+	-	+	+	+
T1B8_NODE_983	47287	-	-	-	-	+	-	+	-	+	+	+
T1L10_NODE_193	74555	+	-	-	-	+	+	+	+	+	-	+
T1L10_NODE_203	73300	+	+	-	-	+	+	+	-	+	+	+
T1L10_NODE_334	61556	+	+	-	-	+	-	+	-	+	+	+
T1L10_NODE_343	61169	-	+	-	+	+	-	+	-	+	+	+
T1L10_NODE_383	58415	-	+	-	-	+	-	+	-	+	+	+
T1L10_NODE_614	48950	+	+	-	+	+	+	+	+	+	+	+
T1L10_NODE_764	45193	-	+	-	-	+	-	+	-	+	+	+
T1L10_NODE_8240	12301	-	-	-	-	+	+	+	-	+	+	+
T1L10_NODE_934	40944	-	+	-	-	+	-	+	-	+	+	+
T1L10_NODE_958	40585	+	-	-	-	+	-	+	-	-	+	+
T1L6_NODE_106	42622	+	+	-	-	+	-	+	-	-	+	+
T3L11_NODE_202	64367	+	-	-	-	+	-	+	-	+	+	+
T3L11_NODE_4700	13370	+	-	-	-	+	+	+	+	+	+	+
T3L14_NODE_39	109224	+	+	+	-	+	-	+	+	+	+	+
D1T2_NODE_136	46271	+	-	-	-	+	+	-	-	+	-	+
T1B5_NODE_313	51679	-	-	-	-	+	-	-	-	+	-	+
T1B5_NODE_536	41358	+	-	-	-	+	+	-	-	+	+	+
T1B8_NODE_2278	29848	-	-	+	-	+	-	-	-	+	-	+
T1B8_NODE_912	49595	-	-	-	-	+	-	-	+	+	+	+
T1L10_NODE_2580	24795	-	-	-	-	-	-	-	-	+	-	+
D1T2_NODE_836	16110	-	-	-	-	+	-	+	-	-	-	+
T1B10_NODE_185	60120	-	+	-	-	+	-	+	-	+	+	+
T1B10_NODE_82	84709	-	+	-	-	+	-	+	-	+	+	+
T1B10_NODE_87	83325	-	-	-	-	+	-	+	-	+	-	+
T1B11_NODE_131	43820	+	-	-	-	+	+	+	+	+	+	+
T1B8_NODE_11617	11075	+	-	-	-	+	-	+	-	+	+	+
T1B8_NODE_2187	30589	+	+	-	-	+	-	+	-	-	+	+
T1B8_NODE_682	58548	-	+	-	-	+	-	+	-	+	+	+
T1L10_NODE_116	89135	-	-	-	-	+	-	+	-	-	+	+
T1L10_NODE_359	60320	-	-	-	-	+	-	+	-	-	+	+
T1L10_NODE_692	46798	-	-	-	-	+	-	+	-	-	+	+
D1T2_NODE_111	49710	-	-	-	-	+	-	+	-	+	+	+
D1T2_NODE_126	47626	-	+	+	-	+	-	+	-	+	+	+
T1B5_NODE_419	45546	-	+	+	-	+	-	+	-	+	+	+
T1B5_NODE_539	41195	+	+	+	+	+	-	+	-	+	+	+
T1B8_NODE_1311	40711	-	-	-	-	+	-	+	-	+	+	+
T1B8_NODE_8691	13279	+	+	-	-	+	+	+	-	+	+	+
T1B8_NODE_880	50586	+	+	-	-	+	+	+	+	+	+	+
T1B8_NODE_9643	12463	+	-	-	-	+	+	+	+	+	+	+
T1B8_NODE_975	47491	+	-	-	-	+	-	+	+	+	+	+
T1L10_NODE_716	45979	-	-	-	-	+	-	+	-	+	+	+
T1L10_NODE_724	45888	+	-	-	-	+	+	+	+	+	+	+
T3L11_NODE_432	47920	+	-	-	-	+	+	+	+	+	+	+
T3L8_NODE_143	48557	+	+	+	+	+	+	+	+	+	+	+
T3L8_NODE_1619	11556	+	+	-	-	+	-	+	-	+	+	+
T1B5_NODE_324	50620	+	-	-	-	+	+	-	+	+	+	+
D1T1_NODE_110	38480	+	+	-	-	+	+	+	+	+	+	+
D1T1_NODE_65	45539	+	-	-	-	+	+	+	+	+	+	+
D1T1_NODE_78	41045	-	-	-	-	-	-	+	-	+	+	+
D1T2_NODE_164	42946	+	-	-	-	+	+	+	-	+	-	-
D1T2_NODE_166	42605	+	-	-	-	+	-	+	-	+	+	+
T1B10_NODE_167	62217	-	+	-	-	-	-	+	-	-	+	+
T1B10_NODE_3228	11982	+	-	-	-	+	+	+	+	+	+	+
T1B10_NODE_327	43638	+	-	-	-	+	+	+	-	+	+	+
T1B10_NODE_377	40557	-	+	+	-	+	-	+	-	+	+	+
T1B10_NODE_459	36192	-	-	-	-	+	-	+	-	+	-	-
T1B11_NODE_126	44797	-	-	-	-	+	+	+	+	+	+	+
T1B11_NODE_89	59266	-	+	-	+	+	-	+	-	-	+	+
T1B3_NODE_43	40318	+	-	-	-	+	-	+	-	+	+	+
T1B5_NODE_102	81065	+	-	-	-	+	-	+	-	+	-	+
T1B5_NODE_180	66290	-	+	-	+	+	+	+	-	+	+	+
T1B5_NODE_336	49974	-	-	-	-	+	-	+	-	+	+	+
T1B5_NODE_339	49884	-	-	-	-	+	-	+	-	+	+	+
T1B5_NODE_413	45795	-	-	-	-	+	+	+	-	+	+	+
T1B5_NODE_428	45299	-	+	-	-	+	+	+	-	+	+	+
T1B8_NODE_1031	45827	-	-	-	-	+	-	+	-	+	+	+
T1B8_NODE_1055	45474	-	+	-	-	+	-	+	-	+	+	+
T1B8_NODE_11100	11404	+	-	-	-	+	+	+	+	+	+	-
T1B8_NODE_1115	44074	-	+	-	-	+	-	+	-	-	+	+
T1B8_NODE_1141	43601	-	+	-	-	+	+	+	-	+	+	+
T1B8_NODE_1222	42095	-	-	-	-	+	-	+	-	+	+	+
T1B8_NODE_1255	41589	+	-	-	-	+	-	+	+	+	+	+
T1B8_NODE_1258	41536	-	+	+	-	+	-	+	-	+	+	+
T1B8_NODE_1275	41236	-	+	-	-	+	-	+	-	-	+	+
T1B8_NODE_1345	40161	+	-	-	-	+	-	+	-	+	+	+
T1B8_NODE_163	118649	+	-	-	-	+	+	+	-	+	-	+
T1B8_NODE_402	76998	-	-	-	-	+	-	+	-	+	+	+
T1B8_NODE_525	67277	+	+	-	-	+	-	+	+	+	+	+
T1B8_NODE_526	67118	+	+	-	-	+	-	+	-	+	+	+
T1B8_NODE_6564	15889	-	+	+	-	-	+	+	-	+	+	+
T1B8_NODE_715	57259	-	-	-	-	+	-	+	-	+	+	+
T1B8_NODE_826	53010	-	-	-	-	+	-	+	-	+	+	+
T1B8_NODE_863	51375	+	-	-	-	+	+	+	+	+	+	+
T1B8_NODE_914	49535	+	-	-	-	+	+	+	+	+	+	+
T1B8_NODE_921	46826	+	+	-	-	+	-	+	-	+	+	+
T1B8_NODE_9435	12637	+	+	-	-	+	-	+	+	+	+	+
T1B8_NODE_967	47706	+	-	-	-	+	+	+	-	+	+	+
T1B8_NODE_979	47391	+	-	-	-	+	+	+	-	+	+	+
T1B8_NODE_985	47255	+	-	-	-	+	+	+	-	+	+	+
T1B8_NODE_999	41596	-	+	+	-	+	-	+	-	+	+	+
T1L10_NODE_158	80844	-	-	-	-	+	-	+	-	+	-	+
T1L10_NODE_208	72962	-	+	-	+	+	-	+	-	+	+	+
T1L10_NODE_224	70052	-	-	-	-	+	-	+	-	+	+	+
T1L10_NODE_228	69783	-	+	-	-	+	-	+	-	+	+	+
T1L10_NODE_282	65380	+	-	-	-	+	-	+	-	+	+	+
T1L10_NODE_626	48573	+	+	+	-	+	+	+	-	+	+	+
T1L10_NODE_684	46965	+	-	-	-	+	-	+	-	-	+	+
T1L10_NODE_699	46549	-	+	+	+	+	-	+	-	+	+	+
T1L10_NODE_732	45698	+	+	-	-	+	-	+	-	-	+	+
T1L10_NODE_845	42909	+	-	-	-	+	+	+	+	+	+	+
T1L10_NODE_968	40420	+	+	-	-	+	+	+	+	+	+	+
T3L11_NODE_200	64509	-	+	-	-	+	-	+	-	-	+	+
T3L11_NODE_43	111162	+	+	+	+	+	-	+	+	+	+	+
T3L11_NODE_435	47756	-	+	-	-	+	-	+	-	-	+	+
T3L14_NODE_11	161019	+	+	+	+	+	-	+	+	+	-	+
T3L14_NODE_208	56641	-	+	-	-	+	+	+	-	+	+	+
T3L8_NODE_145	48242	-	+	+	-	+	+	+	+	+	+	+
T1B5_NODE_331	50246	+	-	-	-	+	+	-	+	+	+	+
T1B8_NODE_1816	34054	+	-	-	-	+	+	-	-	+	-	+
T1B8_NODE_340	80711	-	+	-	-	+	-	+	-	+	+	+
D1T1_NODE_61	47381	+	+	+	-	+	+	+	+	+	+	+
D1T2_NODE_1356	12054	-	+	-	-	+	-	+	-	-	+	+
D1T2_NODE_564	20565	+	+	+	+	+	+	+	+	+	+	+
T1B10_NODE_1363	19387	+	+	-	-	+	+	+	+	+	+	+
T1B10_NODE_3427	11568	-	+	+	-	-	-	+	-	+	+	+
T1B5_NODE_1132	29096	-	-	-	-	+	-	+	-	+	-	+
T1B5_NODE_3009	17699	+	-	-	-	+	+	+	+	+	-	-
T1B5_NODE_3166	17241	+	-	-	-	+	+	+	+	+	-	+
T1B5_NODE_3260	16978	+	+	+	-	+	+	+	+	+	+	+
T1B5_NODE_3459	16391	+	-	-	-	+	+	+	+	+	-	+
T1B5_NODE_3460	16389	+	-	-	-	+	+	+	-	+	+	+
T1B5_NODE_4153	14902	+	+	-	-	+	+	+	+	+	-	+
T1B5_NODE_4682	14007	-	-	-	-	+	+	+	+	+	+	+
T1B5_NODE_5523	12786	+	-	-	-	+	+	+	-	+	+	+
T1B5_NODE_7602	10805	+	+	+	-	+	+	+	+	+	+	+
T1B5_NODE_7604	10798	+	-	-	-	+	+	+	+	+	-	-
T1B5_NODE_8487	10174	+	+	-	-	+	+	+	+	+	-	+
T1B5_NODE_856	33003	+	-	-	-	+	+	+	+	+	-	+
T1B5_NODE_8648	10073	+	-	+	-	+	+	+	+	+	+	+
T1B8_NODE_1979	16863	-	-	-	-	+	-	+	+	+	-	+
T1B8_NODE_3577	23165	+	+	-	-	+	-	+	-	-	+	+
T1B8_NODE_6337	16260	-	+	+	-	+	-	+	-	+	+	+
T1B8_NODE_9703	12406	+	-	-	-	+	-	+	-	+	+	+
T1B8_NODE_9714	12401	-	-	+	-	+	-	+	-	+	+	+
T1B8_NODE_9800	12323	+	-	-	-	+	+	+	+	+	-	+
T1L10_NODE_10928	10254	+	-	-	-	+	-	+	-	+	-	+
T1L10_NODE_5117	16548	+	+	-	-	+	-	+	-	-	-	+
T1L10_NODE_6264	14622	+	+	-	-	+	+	+	+	+	-	+
T1L10_NODE_7502	13040	-	-	-	-	+	-	+	-	+	-	+
T3L11_NODE_2214	20607	+	+	+	-	+	-	+	-	+	+	+
T3L11_NODE_2457	19613	-	+	-	-	+	-	+	-	+	-	+
T3L11_NODE_3731	15338	+	+	-	-	+	-	+	-	+	+	-
T3L11_NODE_4152	14448	+	+	-	-	+	-	+	+	+	+	+
T3L11_NODE_4195	14340	+	+	-	-	+	+	+	-	+	-	+
T3L11_NODE_4390	13923	+	+	+	-	+	+	+	+	+	+	+
T3L11_NODE_4993	12926	+	+	+	-	+	+	+	+	+	-	+
T3L11_NODE_5198	12655	+	-	+	-	+	+	+	+	+	+	+
T3L11_NODE_5574	12132	+	-	+	-	+	+	+	+	+	+	+
T3L11_NODE_650	39212	-	-	-	-	+	+	+	-	+	-	+
T3L11_NODE_6656	10924	+	+	+	-	+	+	+	+	+	+	+
T3L11_NODE_7092	10527	-	+	-	-	+	-	+	-	-	+	+
T3L11_NODE_7145	10482	-	+	-	-	+	-	+	+	+	+	+
T3L11_NODE_7315	10330	+	+	+	-	+	-	+	+	+	+	+
T3L14_NODE_1307	22109	+	-	-	-	+	+	+	-	+	-	+
T3L14_NODE_2942	14083	+	+	-	-	+	+	+	-	+	-	+
T3L14_NODE_379	42646	+	+	+	+	+	+	+	+	+	+	+
T3L14_NODE_4736	10787	+	+	-	-	+	+	+	-	+	-	+
T3L8_NODE_1032	14860	-	+	-	-	+	-	+	-	+	+	+
T3L8_NODE_1827	10858	+	-	-	-	+	+	+	+	+	+	+
T3L8_NODE_1952	10470	+	-	-	-	+	+	+	+	+	+	+
T1B10_NODE_2684	13394	+	-	-	-	+	+	-	-	+	+	+
T1B8_NODE_657	59895	+	-	-	-	+	-	-	-	+	-	+
T1B8_NODE_9088	12914	-	+	+	-	+	-	-	-	-	+	+
T1L10_NODE_10562	10486	+	-	-	-	+	+	-	-	+	-	-
T3L11_NODE_2585	19026	+	-	-	-	+	-	-	-	-	-	-
T3L11_NODE_5777	11844	+	-	-	-	+	+	-	-	+	+	+
D1T1_NODE_1256	12881	-	+	-	-	+	-	+	-	+	+	+
D1T1_NODE_1257	12880	+	+	+	-	+	+	+	+	+	-	-
D1T1_NODE_1411	12126	-	+	+	-	+	-	+	-	+	+	+
D1T1_NODE_1804	10566	-	-	+	-	+	-	+	+	+	+	+
D1T1_NODE_1966	10045	+	+	-	-	+	+	+	+	+	-	+
D1T1_NODE_516	20859	-	-	-	-	+	-	+	-	+	-	+
D1T1_NODE_54	49546	+	+	-	-	+	+	+	+	+	-	+
D1T1_NODE_592	19370	+	-	+	-	+	+	+	+	+	+	+
D1T1_NODE_749	17203	-	+	-	-	+	-	+	-	-	-	+
D1T1_NODE_840	16402	-	+	-	-	+	-	+	+	+	+	+
D1T1_NODE_948	15223	+	+	+	-	+	-	+	+	+	+	+
D1T2_NODE_1129	13406	+	-	-	-	+	+	+	+	+	+	+
D1T2_NODE_1432	11728	-	-	+	-	+	-	+	-	-	+	+
D1T2_NODE_1529	11305	-	-	+	-	-	-	+	-	-	-	-
D1T2_NODE_1554	11181	+	-	-	-	+	-	+	+	+	-	+
D1T2_NODE_1560	11164	-	+	+	-	+	+	+	-	+	+	+
D1T2_NODE_1665	10767	-	-	-	-	-	-	+	-	-	-	+
D1T2_NODE_1731	10544	-	+	-	-	+	-	+	-	+	-	+
D1T2_NODE_1775	10413	-	-	-	-	+	-	+	-	+	-	+
D1T2_NODE_1836	10179	-	-	-	-	-	-	+	-	-	-	+
D1T2_NODE_1845	10154	+	-	+	-	+	-	+	-	+	+	+
D1T2_NODE_1891	10031	-	+	+	-	+	-	+	-	-	+	+
D1T2_NODE_384	17393	+	-	-	-	+	-	+	-	+	+	+
D1T2_NODE_482	22591	-	+	-	-	+	-	+	-	-	+	+
D1T2_NODE_503	21881	+	-	-	-	+	-	+	-	+	+	+
D1T2_NODE_594	19873	+	-	+	-	+	+	+	-	+	+	+
D1T2_NODE_640	18873	+	+	-	-	+	+	+	+	+	+	+
D1T2_NODE_669	18502	+	-	+	-	+	-	+	+	+	+	+
D1T2_NODE_787	16834	+	+	-	-	+	+	+	+	+	+	+
D1T2_NODE_793	16747	+	+	-	-	+	+	+	+	+	-	+
T1B10_NODE_1038	22655	-	-	-	-	+	-	+	-	+	-	+
T1B10_NODE_1133	21499	+	-	-	-	+	-	+	-	+	+	+
T1B10_NODE_1337	19560	-	-	+	-	+	-	+	-	+	-	+
T1B10_NODE_1441	18793	-	-	+	-	+	-	+	-	+	+	+
T1B10_NODE_1536	18304	+	+	-	-	+	+	+	-	+	-	+
T1B10_NODE_1696	17330	+	-	-	-	+	+	+	-	+	-	-
T1B10_NODE_1892	16278	+	+	-	-	+	+	+	-	+	-	-
T1B10_NODE_1999	15741	+	-	-	-	+	+	+	-	+	+	+
T1B10_NODE_2327	14440	-	-	-	-	+	-	+	-	-	-	+
T1B10_NODE_2364	14317	-	+	-	-	+	-	+	-	+	+	+
T1B10_NODE_2521	13849	+	+	+	-	+	+	+	+	+	+	+
T1B10_NODE_2599	13596	-	-	-	-	+	-	+	-	-	-	+
T1B10_NODE_2771	13144	-	-	-	-	+	-	+	-	+	+	+
T1B10_NODE_2999	12524	+	+	-	-	+	+	+	+	+	+	+
T1B10_NODE_3076	12313	+	-	-	-	+	-	+	+	+	+	+
T1B10_NODE_3153	12140	+	-	-	-	+	+	+	+	+	+	+
T1B10_NODE_3448	11531	-	-	-	-	+	-	+	-	+	+	+
T1B10_NODE_3546	11351	+	+	-	-	+	+	+	-	+	-	+
T1B10_NODE_3555	11327	-	-	-	-	+	-	+	-	+	+	+
T1B10_NODE_3618	11187	+	-	-	-	+	-	+	+	+	+	+
T1B10_NODE_3720	11013	+	-	+	-	+	+	+	+	+	+	-
T1B10_NODE_3856	10793	-	+	-	-	+	-	+	-	+	-	+
T1B10_NODE_3959	10651	+	-	-	-	-	-	+	-	+	-	-
T1B10_NODE_4179	10277	+	-	-	-	+	+	+	+	+	-	+
T1B10_NODE_583	30690	+	+	-	-	+	-	+	+	+	+	+
T1B10_NODE_813	25923	-	+	-	-	+	-	+	-	+	+	+
T1B11_NODE_1131	10557	-	-	-	-	+	-	+	-	+	+	+
T1B11_NODE_431	18941	-	-	-	-	+	-	+	-	+	+	+
T1B11_NODE_434	18852	+	+	-	-	+	+	+	+	+	-	-
T1B11_NODE_493	17420	-	-	-	-	-	-	+	-	-	+	+
T1B3_NODE_273	19614	+	-	-	-	+	+	+	-	+	+	+
T1B3_NODE_630	13294	+	+	-	-	+	-	+	+	+	+	+
T1B5_NODE_1121	29233	+	+	-	-	+	-	+	-	-	+	+
T1B5_NODE_1536	25287	-	+	+	-	+	+	+	-	+	-	+
T1B5_NODE_2036	21685	-	-	-	-	+	-	+	-	+	-	+
T1B5_NODE_2056	13066	+	+	-	-	+	-	+	-	-	-	+
T1B5_NODE_2266	20399	-	+	-	-	+	+	+	-	-	+	+
T1B5_NODE_2342	20035	+	+	-	-	+	+	+	+	+	-	+
T1B5_NODE_2358	19966	+	+	-	-	+	+	+	-	+	+	+
T1B5_NODE_2459	19536	-	-	-	-	+	-	+	+	+	+	+
T1B5_NODE_2690	18692	-	+	-	-	+	-	+	-	+	-	+
T1B5_NODE_2757	18466	-	+	-	-	+	-	+	-	+	-	-
T1B5_NODE_2784	18398	+	+	+	-	+	+	+	-	+	+	+
T1B5_NODE_3242	17017	-	-	+	-	+	-	+	-	+	+	+
T1B5_NODE_3290	16873	+	+	-	-	+	+	+	-	+	-	-
T1B5_NODE_3291	16866	-	+	-	-	+	+	+	-	+	+	+
T1B5_NODE_337	49934	-	-	-	-	+	+	+	-	+	-	-
T1B5_NODE_3506	16288	-	-	-	-	-	-	+	-	+	-	-
T1B5_NODE_3802	15601	-	+	-	-	+	-	+	-	-	+	+
T1B5_NODE_3850	15489	-	+	+	-	+	+	+	-	+	-	+
T1B5_NODE_3870	15442	-	+	-	-	+	-	+	-	+	-	+
T1B5_NODE_4120	14964	+	+	-	-	+	+	+	+	+	-	+
T1B5_NODE_4185	14846	-	-	-	-	+	-	+	+	+	+	+
T1B5_NODE_4369	14522	+	-	-	-	+	+	+	+	+	-	-
T1B5_NODE_4472	14326	-	+	+	-	+	-	+	-	-	+	+
T1B5_NODE_4627	14086	-	-	+	-	+	+	+	-	+	-	+
T1B5_NODE_4727	13944	+	+	+	-	+	-	+	-	+	+	+
T1B5_NODE_4885	13688	+	+	-	-	+	+	+	-	+	-	+
T1B5_NODE_5082	13407	+	-	-	-	+	+	+	-	+	-	+
T1B5_NODE_5092	13400	+	-	-	-	+	+	+	+	+	-	-
T1B5_NODE_5133	13367	+	-	-	-	+	+	+	+	+	-	+
T1B5_NODE_5502	12815	+	-	-	-	+	+	+	-	+	-	+
T1B5_NODE_5567	12727	-	-	+	-	+	-	+	-	+	-	+
T1B5_NODE_5685	12585	+	-	-	-	+	+	+	+	+	-	+
T1B5_NODE_5810	10021	-	-	+	-	-	-	+	-	+	+	+
T1B5_NODE_5817	12421	+	+	+	-	+	+	+	+	+	+	+
T1B5_NODE_6918	11349	-	-	+	-	+	-	+	-	+	-	+
T1B5_NODE_7134	11177	+	+	-	-	+	+	+	+	+	+	+
T1B5_NODE_8228	10354	+	+	-	-	+	+	+	+	+	+	-
T1B5_NODE_8677	10049	-	-	-	-	-	-	+	-	+	-	-
T1B8_NODE_10047	12136	-	-	-	-	+	-	+	+	+	-	+
T1B8_NODE_10062	12126	-	+	-	-	+	+	+	+	+	-	+
T1B8_NODE_10085	12112	-	+	-	-	+	-	+	-	+	+	+
T1B8_NODE_10279	11968	+	+	-	-	+	+	+	+	+	+	+
T1B8_NODE_1062	45368	+	+	-	-	+	-	+	-	+	+	+
T1B8_NODE_11056	11426	-	-	+	-	+	-	+	-	+	+	+
T1B8_NODE_11637	11061	-	+	-	-	+	-	+	-	+	+	+
T1B8_NODE_11830	10947	+	-	-	-	+	+	+	-	+	-	+
T1B8_NODE_11966	10860	+	+	-	-	+	+	+	+	+	+	+
T1B8_NODE_12094	10782	-	+	-	-	+	-	+	-	+	+	+
T1B8_NODE_12669	10459	-	-	-	-	+	-	+	-	-	-	+
T1B8_NODE_12774	10400	+	-	-	-	+	+	+	-	+	+	+
T1B8_NODE_12877	10346	+	-	+	-	+	+	+	-	+	+	+
T1B8_NODE_12915	10325	-	+	+	-	+	-	+	-	+	+	+
T1B8_NODE_13285	10139	-	+	-	-	+	-	+	-	+	-	+
T1B8_NODE_1383	39715	+	+	-	-	+	-	+	-	+	+	+
T1B8_NODE_1464	38500	+	+	-	-	+	+	+	-	+	+	+
T1B8_NODE_1540	37444	+	+	-	-	+	+	+	-	+	+	+
T1B8_NODE_2448	28779	-	+	-	-	+	-	+	-	+	+	+
T1B8_NODE_3025	25487	+	+	-	-	+	+	+	-	+	+	+
T1B8_NODE_3233	24531	-	+	-	-	+	-	+	+	+	-	+
T1B8_NODE_3618	22977	-	+	+	-	+	-	+	-	+	+	+
T1B8_NODE_3880	21908	+	-	-	-	+	+	+	-	+	-	+
T1B8_NODE_3962	21641	+	+	+	+	+	+	+	-	+	+	+
T1B8_NODE_4033	21419	+	+	-	-	+	+	+	+	+	+	+
T1B8_NODE_4724	19407	+	-	-	-	+	+	+	-	+	+	+
T1B8_NODE_4746	19363	+	+	-	-	+	+	+	-	+	+	+
T1B8_NODE_4775	19281	+	-	-	-	+	+	+	-	+	-	+
T1B8_NODE_5162	18424	-	-	-	-	+	-	+	-	+	+	+
T1B8_NODE_5689	17346	-	-	-	-	+	-	+	-	+	-	+
T1B8_NODE_6132	16613	-	-	-	-	+	+	+	-	+	+	+
T1B8_NODE_6218	12419	+	+	-	-	+	-	+	+	+	+	+
T1B8_NODE_6320	16290	+	+	-	-	+	+	+	+	+	-	+
T1B8_NODE_6370	16199	+	-	-	-	+	+	+	-	+	-	-
T1B8_NODE_6497	15985	+	+	-	-	+	+	+	-	+	+	+
T1B8_NODE_6579	15877	-	-	-	-	+	+	+	+	+	+	+
T1B8_NODE_6614	15831	-	-	-	-	+	-	+	-	+	-	+
T1B8_NODE_6722	15681	-	-	+	-	+	-	+	-	-	+	+
T1B8_NODE_6808	15559	+	-	-	-	+	-	+	+	+	-	+
T1B8_NODE_7053	15204	+	-	-	-	+	-	+	-	+	-	+
T1B8_NODE_7719	14314	-	-	-	-	+	-	+	-	+	-	+
T1B8_NODE_7820	14218	+	-	+	-	-	-	+	-	+	+	+
T1B8_NODE_7908	14119	+	-	-	-	+	+	+	+	+	+	+
T1B8_NODE_8332	13635	+	-	-	-	+	+	+	+	+	+	+
T1B8_NODE_8432	13529	+	+	+	-	+	-	+	-	+	+	+
T1B8_NODE_8813	13181	-	-	-	-	+	-	+	+	+	+	+
T1B8_NODE_9035	12969	-	-	+	-	+	-	+	-	+	+	+
T1B8_NODE_9117	12890	+	-	-	-	+	+	+	+	+	-	+
T1B8_NODE_9254	12788	+	+	-	-	+	+	+	-	+	+	+
T1B8_NODE_9335	12719	+	-	-	-	+	+	+	+	+	+	+
T1B8_NODE_9517	12573	-	-	-	-	+	-	+	-	+	-	+
T1B8_NODE_9871	12268	-	+	+	-	-	-	+	-	+	-	+
T1L10_NODE_10327	10651	+	-	-	-	+	+	+	+	+	-	+
T1L10_NODE_10568	10483	+	-	+	-	+	+	+	+	+	+	+
T1L10_NODE_10863	10300	-	-	+	-	+	-	+	-	-	-	+
T1L10_NODE_10875	10290	+	-	-	-	+	-	+	-	+	+	+
T1L10_NODE_11059	10179	-	+	-	-	+	-	+	-	-	+	+
T1L10_NODE_11292	10015	+	-	-	-	+	-	+	-	+	+	+
T1L10_NODE_1270	35411	+	-	-	-	+	-	+	-	-	-	+
T1L10_NODE_1936	29109	-	+	+	+	+	-	+	-	+	+	+
T1L10_NODE_1975	28838	+	+	-	-	+	-	+	-	+	-	+
T1L10_NODE_2549	25032	-	+	+	-	+	-	+	-	+	+	+
T1L10_NODE_3220	21860	-	-	-	-	+	-	+	-	-	+	+
T1L10_NODE_3269	21710	-	-	-	-	+	-	+	-	+	-	+
T1L10_NODE_3609	20459	-	+	+	-	+	-	+	-	+	+	+
T1L10_NODE_3632	20377	-	+	-	-	+	+	+	-	+	+	+
T1L10_NODE_3766	19980	-	-	-	-	+	-	+	-	-	+	+
T1L10_NODE_4093	18926	-	+	-	-	+	-	+	-	+	-	+
T1L10_NODE_4110	18883	+	+	-	-	+	-	+	-	-	+	+
T1L10_NODE_4331	18312	+	-	-	-	+	-	+	-	+	-	+
T1L10_NODE_4389	18152	+	-	-	-	+	+	+	+	+	+	+
T1L10_NODE_4460	17963	+	+	-	-	+	+	+	-	+	-	-
T1L10_NODE_4508	17855	+	-	-	-	+	+	+	-	+	-	-
T1L10_NODE_4518	17835	+	-	-	-	+	-	+	-	+	-	-
T1L10_NODE_4622	17573	+	+	+	-	+	+	+	+	+	-	+
T1L10_NODE_4694	17403	+	-	-	-	+	+	+	+	+	-	+
T1L10_NODE_4824	17166	+	-	-	-	+	+	+	-	+	-	+
T1L10_NODE_5002	16770	-	-	-	-	+	-	+	-	+	+	+
T1L10_NODE_5099	16584	-	-	-	-	+	+	+	-	+	+	+
T1L10_NODE_5472	15872	-	-	-	-	+	-	+	-	-	+	+
T1L10_NODE_5630	15626	-	+	-	-	+	-	+	-	-	+	+
T1L10_NODE_5852	15257	-	-	-	-	+	-	+	-	-	+	+
T1L10_NODE_5899	15183	-	+	-	-	+	-	+	-	+	+	+
T1L10_NODE_5909	15159	+	+	-	-	+	-	+	-	-	-	+
T1L10_NODE_618	48908	+	+	-	-	+	-	+	-	-	+	+
T1L10_NODE_6374	14479	+	-	-	-	+	-	+	+	+	+	+
T1L10_NODE_6892	13789	-	+	-	-	+	-	+	-	+	+	+
T1L10_NODE_6963	13699	-	+	-	-	+	+	+	-	+	-	+
T1L10_NODE_7479	13066	+	-	-	-	+	+	+	-	+	-	+
T1L10_NODE_779	44734	+	+	-	-	+	+	+	-	+	+	+
T1L10_NODE_8393	12154	+	-	-	-	+	+	+	+	+	+	+
T1L10_NODE_8589	11980	+	-	-	-	+	+	+	+	+	-	+
T1L10_NODE_8912	11689	-	-	-	-	+	-	+	-	+	-	+
T1L10_NODE_8996	11608	+	+	-	-	+	-	+	+	+	-	+
T1L10_NODE_9555	11190	-	+	+	-	+	-	+	-	+	+	+
T1L10_NODE_9559	11187	-	+	-	-	+	-	+	-	+	-	-
T1L10_NODE_9637	11130	-	-	-	-	+	-	+	-	-	+	+
T1L10_NODE_9947	10912	-	-	-	-	+	-	+	-	-	-	+
T1L6_NODE_36	79622	-	+	-	-	+	-	+	-	+	+	+
T1L6_NODE_694	19117	+	-	-	-	+	+	+	-	+	-	+
T1L6_NODE_845	17323	+	-	-	-	+	+	+	-	+	+	+
T1L6_NODE_87	45939	+	-	-	-	+	-	+	-	-	+	+
T1L6_NODE_897	16875	-	+	-	-	+	-	+	-	-	+	+
T1L6_NODE_935	16455	-	+	-	-	-	-	+	-	+	+	+
T3L11_NODE_1355	26552	-	+	+	-	+	+	+	+	+	-	-
T3L11_NODE_1356	26545	+	+	-	-	+	-	+	-	+	-	-
T3L11_NODE_1558	24721	-	-	-	-	+	-	+	-	-	-	+
T3L11_NODE_1641	24200	+	-	-	-	+	+	+	-	+	+	+
T3L11_NODE_1788	23222	-	-	-	-	+	+	+	-	+	+	+
T3L11_NODE_207	63656	-	+	+	-	+	-	+	-	-	+	+
T3L11_NODE_2077	21336	+	+	+	-	+	-	+	-	-	+	+
T3L11_NODE_2078	21333	-	+	-	-	+	-	+	-	-	+	+
T3L11_NODE_2138	21030	+	+	-	-	+	+	+	+	+	+	+
T3L11_NODE_2239	20507	-	-	-	-	+	-	+	-	-	+	+
T3L11_NODE_2276	20354	+	-	-	-	+	+	+	+	+	+	+
T3L11_NODE_2324	20165	-	+	-	-	+	-	+	-	+	+	+
T3L11_NODE_2371	19961	+	-	+	-	+	-	+	-	+	+	+
T3L11_NODE_2387	19878	+	-	-	-	+	+	+	+	+	-	+
T3L11_NODE_2628	10568	+	+	-	-	+	+	+	+	+	+	+
T3L11_NODE_2670	18678	-	+	+	-	+	+	+	-	+	+	+
T3L11_NODE_2803	18240	-	+	+	-	+	-	+	-	+	+	+
T3L11_NODE_2821	18135	-	+	+	-	+	-	+	-	+	+	+
T3L11_NODE_2862	17931	+	+	-	-	+	+	+	-	+	+	-
T3L11_NODE_2932	17675	+	+	-	-	+	+	+	-	+	-	+
T3L11_NODE_3123	17059	-	-	-	-	+	+	+	+	+	+	+
T3L11_NODE_3300	16498	-	+	+	-	+	-	+	-	+	+	-
T3L11_NODE_3420	16147	-	-	+	-	+	+	+	+	+	+	+
T3L11_NODE_3609	15701	+	+	-	-	+	+	+	-	+	+	+
T3L11_NODE_3681	15461	-	+	-	-	-	-	+	-	+	+	+
T3L11_NODE_3718	15364	-	+	+	-	+	-	+	-	+	+	+
T3L11_NODE_4012	14781	+	+	-	-	+	+	+	+	+	+	+
T3L11_NODE_4020	14760	+	-	+	-	+	-	+	-	+	+	+
T3L11_NODE_4079	14620	-	+	-	-	+	-	+	-	-	+	+
T3L11_NODE_4085	14608	+	-	-	-	+	+	+	+	+	+	+
T3L11_NODE_4258	14202	-	-	-	-	+	-	+	-	+	+	+
T3L11_NODE_4262	14191	-	-	-	-	+	-	+	-	+	+	+
T3L11_NODE_439	47640	-	+	+	-	+	-	+	+	+	-	+
T3L11_NODE_4428	13856	+	-	-	-	+	-	+	-	+	+	+
T3L11_NODE_4659	13438	-	-	-	-	+	-	+	-	-	-	+
T3L11_NODE_5037	12880	-	-	-	-	+	-	+	-	+	+	+
T3L11_NODE_5193	12659	+	+	+	-	+	+	+	+	+	-	+
T3L11_NODE_5260	12565	-	+	+	-	+	-	+	-	+	-	+
T3L11_NODE_5269	7730	+	+	+	-	+	+	+	+	+	+	+
T3L11_NODE_5441	12309	+	-	-	-	+	+	+	+	+	-	+
T3L11_NODE_5503	12226	+	-	+	-	+	-	+	-	+	-	-
T3L11_NODE_5608	12086	+	-	-	-	+	+	+	+	+	-	+
T3L11_NODE_5648	12020	-	-	-	-	+	+	+	-	-	-	+
T3L11_NODE_6034	11574	+	+	+	-	+	+	+	+	+	+	+
T3L11_NODE_6046	11559	+	-	-	-	+	+	+	+	+	+	+
T3L11_NODE_6125	11460	-	+	+	-	+	-	+	-	+	-	+
T3L11_NODE_6141	11441	-	-	-	-	+	-	+	-	+	-	+
T3L11_NODE_6293	11303	+	+	+	-	+	+	+	+	+	-	+
T3L11_NODE_6424	11176	+	+	-	-	+	-	+	+	+	+	+
T3L11_NODE_649	39226	+	-	-	-	+	+	+	-	+	-	-
T3L11_NODE_6639	10944	+	+	+	-	+	+	+	+	+	+	+
T3L11_NODE_6701	10882	-	+	+	-	+	-	+	-	-	+	+
T3L11_NODE_6963	10645	-	+	-	-	+	-	+	+	+	+	+
T3L11_NODE_7116	10506	-	-	-	-	+	-	+	-	-	-	+
T3L11_NODE_7296	10347	+	-	-	-	+	+	+	+	+	-	+
T3L11_NODE_731	36644	+	-	-	-	+	-	+	-	+	-	+
T3L11_NODE_7406	10256	+	+	-	-	+	+	+	-	+	-	+
T3L11_NODE_823	34496	-	+	+	-	+	-	+	-	+	-	+
T3L14_NODE_1360	21635	+	-	-	-	+	+	+	-	+	+	+
T3L14_NODE_1426	20984	+	+	+	+	+	-	+	+	+	+	+
T3L14_NODE_1557	19912	+	+	-	-	+	+	+	-	+	-	+
T3L14_NODE_1577	19755	-	+	-	-	+	-	+	-	+	+	+
T3L14_NODE_1776	18501	-	+	+	-	+	-	+	+	+	+	-
T3L14_NODE_1823	18321	+	+	-	-	+	+	+	+	+	-	+
T3L14_NODE_1917	17894	+	+	+	-	+	-	+	+	+	+	+
T3L14_NODE_2041	17286	+	+	+	-	+	-	+	+	+	+	+
T3L14_NODE_2290	16255	-	+	+	-	+	-	+	-	+	+	+
T3L14_NODE_2560	15209	+	+	-	-	+	+	+	+	+	+	+
T3L14_NODE_2561	15207	+	-	+	-	+	-	+	+	+	-	-
T3L14_NODE_2897	14201	-	-	-	-	+	-	+	-	-	+	+
T3L14_NODE_2899	14200	-	+	-	-	+	+	+	-	+	+	+
T3L14_NODE_2954	14053	+	-	-	-	+	+	+	-	+	-	+
T3L14_NODE_3304	13179	+	-	-	-	+	+	+	+	+	+	+
T3L14_NODE_3316	13158	+	+	+	-	+	-	+	+	-	+	+
T3L14_NODE_3649	12469	+	+	-	-	+	+	+	+	+	-	+
T3L14_NODE_4106	11687	+	-	-	-	+	-	+	+	+	+	+
T3L14_NODE_4150	11615	+	-	-	-	+	+	+	+	+	-	+
T3L14_NODE_4292	11407	+	+	-	-	+	+	+	+	+	-	-
T3L14_NODE_4444	11185	+	-	-	-	+	+	+	+	+	+	+
T3L14_NODE_4850	10645	+	-	-	-	+	-	+	+	+	+	+
T3L14_NODE_825	28463	+	+	+	-	+	+	+	+	+	+	+
T3L14_NODE_836	28272	+	+	+	-	+	+	+	-	+	+	+
T3L8_NODE_1192	13749	+	-	-	-	+	-	+	+	+	+	+
T3L8_NODE_1238	13477	-	+	-	-	+	-	+	+	+	+	+
T3L8_NODE_1315	12991	-	+	-	-	+	+	+	-	-	-	+
T3L8_NODE_1351	12820	-	+	-	-	+	-	+	-	-	+	+
T3L8_NODE_1365	12724	-	+	-	-	+	-	+	+	+	+	+
T3L8_NODE_1370	12695	+	-	-	-	+	-	+	-	+	+	+
T3L8_NODE_1390	12604	-	+	+	-	+	-	+	+	+	-	+
T3L8_NODE_1400	12556	+	+	+	-	+	-	+	+	+	+	+
T3L8_NODE_1436	12363	+	+	+	-	+	+	+	+	+	+	+
T3L8_NODE_1445	12313	-	+	+	-	+	+	+	+	+	-	-
T3L8_NODE_1451	12287	-	-	-	-	+	-	+	-	-	+	+
T3L8_NODE_1539	11877	-	+	+	-	+	-	+	-	+	+	+
T3L8_NODE_1557	11794	+	+	-	-	+	-	+	-	+	+	+
T3L8_NODE_1579	11724	-	+	-	-	+	-	+	+	+	+	+
T3L8_NODE_1603	11624	+	+	-	-	+	+	+	+	+	-	+
T3L8_NODE_1738	11096	+	+	-	-	+	-	+	-	+	+	+
T3L8_NODE_1740	11088	-	-	+	-	+	-	+	-	+	+	+
T3L8_NODE_1798	10930	+	-	+	-	+	+	+	+	+	+	+
T3L8_NODE_1879	10701	+	+	-	-	+	+	+	+	+	+	+
T3L8_NODE_190	41324	+	+	+	+	+	+	+	+	+	+	+
T3L8_NODE_1920	10592	-	-	-	-	+	-	+	-	+	+	+
T3L8_NODE_1934	10541	+	+	+	-	+	-	+	-	-	+	+
T3L8_NODE_1949	10485	-	-	-	-	+	+	+	-	+	-	-
T3L8_NODE_1954	10469	+	+	-	-	+	+	+	+	+	+	+
T3L8_NODE_1959	9277	+	-	-	-	+	+	+	-	+	+	-
T3L8_NODE_2012	10311	-	+	+	-	+	-	+	-	+	-	+
T3L8_NODE_2018	10292	-	-	-	-	+	-	+	-	-	-	-
T3L8_NODE_2033	10253	+	+	-	-	+	-	+	-	+	+	+
T3L8_NODE_2046	10209	+	+	-	-	+	-	+	+	+	+	+
T3L8_NODE_312	30430	+	+	+	-	+	-	+	+	+	+	+
T3L8_NODE_422	25651	-	+	+	-	+	-	+	+	+	+	+
T3L8_NODE_544	21792	-	-	-	-	+	-	+	+	+	+	+
T3L8_NODE_563	21392	+	-	-	-	+	+	+	-	+	+	+
T3L8_NODE_714	18481	-	-	-	-	+	-	+	-	+	+	+
T3L8_NODE_755	17813	-	-	-	-	+	-	+	-	+	+	+
T3L8_NODE_828	16913	-	-	-	-	+	-	+	-	+	+	+
T3L8_NODE_908	15996	-	-	-	-	+	-	+	-	-	+	+
T3L8_NODE_926	15862	+	+	-	-	+	+	+	-	+	-	+
T3L8_NODE_955	15554	+	-	-	-	+	+	+	-	+	+	+
T3L8_NODE_982	15286	+	-	-	-	+	-	+	+	+	+	+
D1T1_NODE_874	15984	+	-	-	-	+	+	-	+	+	-	-
D1T2_NODE_901	15415	-	-	+	-	+	-	-	-	-	-	-
MC02_NODE_431	15697	-	-	-	-	-	-	-	-	+	-	-
T1B10_NODE_1635	14263	-	-	-	-	+	-	-	-	+	-	+
T1B10_NODE_3594	11237	+	-	-	-	+	-	-	-	+	-	+
T1B10_NODE_4256	10163	-	-	-	-	+	-	-	-	+	-	+
T1B5_NODE_4888	13680	+	-	-	-	+	+	-	+	+	-	-
T1B5_NODE_532	36178	-	-	-	-	+	+	-	-	+	-	+
T1B5_NODE_6236	11973	+	-	+	-	+	-	-	-	+	-	-
T1B5_NODE_7341	11010	-	-	-	-	-	-	-	-	+	-	+
T1B5_NODE_7993	10520	+	-	-	-	+	+	-	-	+	-	-
T1B5_NODE_8156	10401	+	-	-	-	+	+	-	+	+	-	-
T1B5_NODE_8179	10389	+	-	-	-	+	+	-	-	+	-	-
T1B8_NODE_12421	10587	-	-	-	-	+	-	-	-	-	+	+
T1B8_NODE_13071	10242	+	-	-	-	+	-	-	-	+	-	-
T1B8_NODE_13112	10224	+	-	-	-	+	-	-	-	+	-	-
T1B8_NODE_13402	10096	-	-	-	-	+	-	-	-	+	-	+
T1B8_NODE_2199	30494	-	-	-	-	+	+	-	-	+	+	+
T1B8_NODE_5971	16894	+	-	-	-	+	+	-	-	+	-	-
T1B8_NODE_6070	16733	-	-	-	-	+	-	-	-	+	+	+
T1B8_NODE_6386	16174	-	-	-	-	+	+	-	-	+	+	-
T1B8_NODE_6678	15749	-	-	-	-	+	+	-	+	+	-	+
T1B8_NODE_9676	12436	+	-	-	-	+	+	-	+	+	-	+
T1B8_NODE_9696	12410	+	-	-	-	+	-	-	+	+	-	-
T1L10_NODE_10379	10617	+	-	-	-	+	+	-	+	+	+	+
T1L10_NODE_2995	22725	+	+	+	-	+	-	-	-	-	+	-
T1L10_NODE_5296	16186	+	-	-	-	+	+	-	+	+	-	+
T1L10_NODE_5454	15894	-	+	-	-	+	-	-	-	+	-	+
T1L10_NODE_5796	15347	-	-	-	-	-	-	-	-	-	+	+
T1L10_NODE_6697	14048	-	-	-	-	+	-	-	-	+	-	-
T1L10_NODE_8693	11885	+	-	-	-	+	+	-	+	+	-	+
T1L10_NODE_8936	11663	+	+	-	-	+	+	-	-	+	-	+
T1L10_NODE_9047	11556	+	-	-	-	+	+	-	-	+	-	-
T1L10_NODE_9051	11552	-	-	-	-	+	-	-	-	+	+	+
T1L10_NODE_9745	11069	+	-	-	-	+	-	-	+	+	-	+
T3L11_NODE_3079	17186	+	+	-	-	+	-	-	-	+	+	-
T3L11_NODE_4332	14037	+	-	-	-	+	-	-	-	+	-	+
T3L11_NODE_4537	13650	+	+	+	-	+	+	-	+	+	-	+
T3L11_NODE_4952	12995	+	+	+	-	+	-	-	-	+	-	-
T3L11_NODE_5805	8852	+	+	-	-	+	+	-	+	+	+	+
T3L11_NODE_6652	10921	-	-	-	-	+	-	-	-	+	-	+
T3L11_NODE_7283	10362	+	-	-	-	+	+	-	+	+	-	-
T3L14_NODE_2901	14181	+	-	-	-	+	-	-	-	+	-	+
T3L8_NODE_1455	11570	-	+	+	-	+	-	-	-	+	+	+
T3L8_NODE_1945	10485	-	+	-	-	+	-	-	-	+	-	-
T3L8_NODE_1978	10404	+	-	-	-	+	+	-	+	+	-	+
D1T1_NODE_1091	14025	-	+	-	-	+	-	+	-	+	-	+
D1T1_NODE_1117	13840	+	+	+	-	+	-	+	+	+	-	+
D1T1_NODE_1419	12082	-	+	-	-	+	-	+	-	+	-	+
D1T1_NODE_1507	11705	+	-	-	-	+	+	+	-	+	-	+
D1T1_NODE_1699	10946	+	+	+	-	+	+	+	+	+	+	+
D1T1_NODE_178	32781	+	+	-	-	+	+	+	+	+	+	+
D1T1_NODE_1977	10017	-	-	-	-	+	-	+	-	+	-	-
D1T1_NODE_198	31768	+	-	+	-	+	+	+	+	+	-	-
D1T1_NODE_29	57494	+	+	+	-	+	-	+	-	+	-	-
D1T1_NODE_408	23229	-	-	-	-	+	-	+	-	+	-	+
D1T1_NODE_440	22557	-	-	-	-	+	-	+	-	+	+	+
D1T1_NODE_528	20736	+	-	-	-	+	-	+	-	-	-	+
D1T1_NODE_615	18920	+	-	-	-	+	+	+	-	+	-	-
D1T1_NODE_689	17956	+	-	-	-	+	+	+	+	+	-	-
D1T1_NODE_70	45048	-	-	+	-	+	-	+	-	+	+	+
D1T1_NODE_755	17148	+	-	-	-	+	+	+	+	+	-	+
D1T1_NODE_989	14890	-	+	+	-	+	-	+	-	+	-	+
D1T2_NODE_1040	14044	+	-	-	-	+	+	+	-	+	+	+
D1T2_NODE_1062	13894	-	-	+	-	+	-	+	-	+	-	+
D1T2_NODE_1094	13647	-	+	-	-	+	-	+	-	-	-	+
D1T2_NODE_112	49562	+	+	-	-	+	+	+	+	+	+	+
D1T2_NODE_1161	13177	+	+	-	-	+	-	+	+	+	+	+
D1T2_NODE_1217	12877	-	+	-	-	+	-	+	-	+	-	+
D1T2_NODE_1302	12367	+	-	-	-	+	+	+	+	+	-	+
D1T2_NODE_1316	12273	-	-	-	-	+	-	+	-	+	-	+
D1T2_NODE_1362	12021	-	-	-	-	+	-	+	-	+	+	+
D1T2_NODE_1387	11892	-	-	-	-	+	-	+	-	+	-	-
D1T2_NODE_1553	11193	-	-	-	-	+	-	+	-	-	-	+
D1T2_NODE_1565	11141	-	+	-	-	+	+	+	-	+	-	+
D1T2_NODE_157	43809	-	-	-	-	+	-	+	-	+	-	-
D1T2_NODE_158	43640	+	-	-	-	+	+	+	+	+	+	+
D1T2_NODE_1678	10720	-	-	+	-	-	-	+	-	+	-	-
D1T2_NODE_1691	10666	+	-	-	-	+	+	+	+	+	+	+
D1T2_NODE_181	41028	-	-	-	-	+	-	+	-	-	+	+
D1T2_NODE_188	39735	-	+	+	-	+	-	+	-	+	+	+
D1T2_NODE_262	32140	-	-	-	-	+	-	+	-	+	+	+
D1T2_NODE_404	25007	+	-	-	-	+	+	+	+	+	-	+
D1T2_NODE_657	18662	+	-	-	-	+	+	+	+	+	+	+
D1T2_NODE_719	17798	+	+	-	-	+	+	+	+	+	-	-
D1T2_NODE_93	56429	-	-	-	-	+	-	+	-	+	-	-
D1T2_NODE_952	14877	-	-	+	-	-	-	+	-	+	-	-
T1B10_NODE_1179	21121	+	-	-	-	+	+	+	+	+	-	-
T1B10_NODE_1218	20725	+	-	-	-	+	-	+	+	+	+	+
T1B10_NODE_1292	19869	+	-	-	-	+	-	+	+	+	-	-
T1B10_NODE_1332	19588	-	-	-	-	+	-	+	-	-	-	+
T1B10_NODE_1372	19319	-	-	-	-	+	-	+	-	+	-	+
T1B10_NODE_1450	18730	+	+	-	-	+	+	+	-	+	+	-
T1B10_NODE_1530	18354	+	-	-	-	+	-	+	+	+	-	+
T1B10_NODE_1666	17514	+	-	-	-	+	-	+	-	-	-	+
T1B10_NODE_1730	17110	+	-	-	-	+	-	+	+	-	-	+
T1B10_NODE_1831	16615	+	-	-	-	+	+	+	-	+	-	+
T1B10_NODE_1886	16311	-	+	-	-	+	-	+	-	+	+	+
T1B10_NODE_1916	16156	-	-	-	-	+	-	+	-	-	-	+
T1B10_NODE_2189	14960	+	+	+	-	+	-	+	-	+	-	-
T1B10_NODE_2498	13914	+	+	-	-	+	+	+	+	+	-	+
T1B10_NODE_252	49931	+	-	-	-	+	+	+	-	+	+	+
T1B10_NODE_2621	13531	-	-	+	-	+	-	+	-	+	+	+
T1B10_NODE_2762	13165	-	+	+	-	+	-	+	-	+	-	+
T1B10_NODE_2830	12975	-	-	-	-	+	-	+	-	+	+	+
T1B10_NODE_2845	12924	-	-	-	-	+	-	+	-	-	-	+
T1B10_NODE_2894	12798	+	-	-	-	+	+	+	+	+	+	+
T1B10_NODE_2919	12724	-	+	-	-	+	-	+	-	+	+	+
T1B10_NODE_3112	12245	-	-	-	-	+	+	+	+	+	-	+
T1B10_NODE_3136	12168	-	-	-	-	+	+	+	-	+	-	+
T1B10_NODE_319	44538	+	+	-	-	+	-	+	-	+	+	+
T1B10_NODE_3272	11899	-	-	-	-	-	-	+	-	+	-	+
T1B10_NODE_330	43417	-	-	-	-	+	-	+	-	+	-	+
T1B10_NODE_3311	11836	-	-	-	-	+	-	+	-	+	-	+
T1B10_NODE_3349	11747	-	-	-	-	+	-	+	-	+	-	+
T1B10_NODE_3368	11695	-	-	-	-	+	-	+	-	+	-	+
T1B10_NODE_3426	11573	-	-	-	-	+	-	+	-	-	-	+
T1B10_NODE_3597	11229	-	-	-	-	+	-	+	-	+	+	+
T1B10_NODE_3600	11227	-	-	-	-	+	-	+	-	+	+	+
T1B10_NODE_3667	11091	-	-	-	-	+	-	+	-	+	-	+
T1B10_NODE_3697	11043	-	-	-	-	+	-	+	-	+	-	+
T1B10_NODE_3820	10841	-	-	+	-	+	-	+	-	-	-	+
T1B10_NODE_3834	10823	-	-	-	-	+	-	+	-	-	-	-
T1B10_NODE_3876	10774	-	-	-	-	+	-	+	-	+	-	-
T1B10_NODE_4203	10233	-	-	-	-	+	-	+	-	+	-	+
T1B10_NODE_4277	10141	+	+	-	-	+	+	+	-	+	-	-
T1B10_NODE_4342	10050	-	-	+	-	+	-	+	-	+	-	+
T1B10_NODE_4365	10022	+	-	-	-	+	-	+	+	+	-	+
T1B10_NODE_627	29514	-	-	-	-	+	-	+	-	+	-	-
T1B10_NODE_692	28256	-	-	-	-	-	-	+	-	+	-	+
T1B10_NODE_730	27345	+	-	-	-	+	+	+	+	+	-	+
T1B10_NODE_811	25961	+	-	-	-	+	-	+	+	+	-	+
T1B10_NODE_833	25622	+	+	-	-	+	+	+	-	+	-	-
T1B11_NODE_1036	11013	-	-	-	-	+	-	+	-	+	-	+
T1B11_NODE_109	50055	-	-	-	-	+	-	+	+	+	+	+
T1B11_NODE_286	24201	+	-	-	-	+	-	+	-	+	-	+
T1B11_NODE_325	21916	+	-	-	-	+	-	+	-	+	+	+
T1B11_NODE_548	16058	+	-	-	-	+	+	+	-	+	-	+
T1B11_NODE_751	13351	-	-	-	-	-	-	+	-	+	+	+
T1B3_NODE_199	22227	-	+	-	-	+	-	+	-	+	+	+
T1B3_NODE_20	48687	-	-	-	-	+	-	+	-	+	-	+
T1B3_NODE_505	14686	+	+	-	-	+	+	+	-	+	-	-
T1B3_NODE_689	12691	+	+	-	-	+	+	+	+	+	-	-
T1B5_NODE_1028	30375	+	-	-	-	+	+	+	+	+	-	+
T1B5_NODE_1083	29597	-	-	-	-	+	-	+	-	-	-	+
T1B5_NODE_1192	28509	-	-	+	-	+	-	+	-	+	+	+
T1B5_NODE_1367	26873	-	-	-	-	+	-	+	-	+	-	+
T1B5_NODE_1603	24698	+	-	-	-	+	+	+	-	+	+	+
T1B5_NODE_1691	24025	-	-	-	-	-	-	+	-	-	-	+
T1B5_NODE_2049	21606	-	+	+	-	+	-	+	-	-	-	+
T1B5_NODE_2178	20811	+	-	-	-	+	+	+	-	+	-	+
T1B5_NODE_2228	20572	-	-	-	-	+	-	+	-	+	-	-
T1B5_NODE_2264	20405	+	+	-	-	+	-	+	-	+	-	+
T1B5_NODE_2410	19734	+	-	-	-	+	-	+	-	+	-	+
T1B5_NODE_2521	19295	-	-	-	-	+	-	+	-	+	+	+
T1B5_NODE_2633	18838	-	-	-	-	+	-	+	-	-	-	+
T1B5_NODE_3276	16915	+	+	+	-	+	-	+	-	+	-	+
T1B5_NODE_3337	16740	+	-	-	-	+	+	+	-	+	-	+
T1B5_NODE_3388	16587	-	-	-	-	+	-	+	-	+	+	+
T1B5_NODE_3461	16388	+	-	-	-	+	+	+	-	+	-	-
T1B5_NODE_3609	13800	-	-	-	-	-	-	+	-	-	+	+
T1B5_NODE_362	48528	+	-	-	-	+	-	+	-	+	+	+
T1B5_NODE_3751	15699	-	-	-	-	-	-	+	-	+	-	+
T1B5_NODE_3996	15176	+	-	-	-	-	-	+	-	-	-	-
T1B5_NODE_4007	15155	-	-	-	-	+	+	+	-	+	-	+
T1B5_NODE_406	46072	-	-	-	-	+	-	+	-	+	+	+
T1B5_NODE_4240	14746	-	-	-	-	+	-	+	-	-	+	+
T1B5_NODE_4418	14442	+	-	-	-	+	+	+	+	+	+	+
T1B5_NODE_4455	14374	+	-	-	-	+	-	+	-	+	-	+
T1B5_NODE_4460	14355	+	-	-	-	+	+	+	-	+	-	-
T1B5_NODE_4502	14275	-	-	-	-	+	-	+	-	+	-	-
T1B5_NODE_471	43457	-	+	-	-	-	-	+	-	-	+	+
T1B5_NODE_481	43029	-	-	-	-	+	-	+	-	+	+	+
T1B5_NODE_4858	13721	-	-	-	-	+	-	+	-	-	-	+
T1B5_NODE_492	42572	-	-	-	-	+	-	+	-	-	+	+
T1B5_NODE_4921	13633	+	-	-	-	+	-	+	-	+	-	-
T1B5_NODE_5239	13220	+	-	-	-	+	-	+	+	+	+	+
T1B5_NODE_5363	13037	-	-	+	-	+	-	+	+	+	-	+
T1B5_NODE_5479	12852	+	-	-	-	+	+	+	-	+	+	+
T1B5_NODE_5582	12703	-	-	-	-	+	-	+	-	-	-	+
T1B5_NODE_5711	12559	+	-	-	-	+	+	+	+	+	+	+
T1B5_NODE_6117	12102	-	-	-	-	+	-	+	-	+	+	+
T1B5_NODE_6132	12081	-	+	+	-	+	-	+	-	+	-	+
T1B5_NODE_6179	12020	+	+	+	-	+	-	+	-	+	+	+
T1B5_NODE_6219	11988	-	-	+	-	+	+	+	-	+	-	-
T1B5_NODE_6333	11869	-	-	-	-	+	-	+	-	-	-	+
T1B5_NODE_6549	11683	-	-	-	-	+	-	+	-	+	+	+
T1B5_NODE_6565	11669	+	-	-	-	+	-	+	-	-	+	+
T1B5_NODE_6830	11448	-	+	-	-	+	-	+	-	-	-	+
T1B5_NODE_6906	11318	-	-	-	-	-	-	+	-	+	+	+
T1B5_NODE_694	36672	-	-	+	-	+	-	+	-	+	-	+
T1B5_NODE_7118	11190	-	+	-	-	+	-	+	-	+	-	+
T1B5_NODE_7184	11137	-	-	+	-	-	-	+	-	-	-	+
T1B5_NODE_7240	11095	-	-	-	-	-	-	+	-	-	+	-
T1B5_NODE_752	34958	+	+	-	-	+	-	+	-	+	+	+
T1B5_NODE_755	34932	+	-	-	-	+	+	+	-	+	+	+
T1B5_NODE_7709	10724	-	+	-	-	+	-	+	-	+	+	+
T1B5_NODE_7733	10707	+	-	-	-	+	-	+	-	+	+	+
T1B5_NODE_7863	10617	-	+	+	-	+	-	+	-	-	-	+
T1B5_NODE_8188	10384	-	+	+	-	+	-	+	-	+	-	+
T1B5_NODE_8215	10361	+	-	-	-	+	-	+	+	+	-	+
T1B5_NODE_8225	10352	-	-	-	-	-	-	+	-	-	-	+
T1B5_NODE_8226	10352	-	-	+	-	-	-	+	-	+	-	-
T1B5_NODE_841	33216	-	-	-	-	+	-	+	-	-	+	+
T1B5_NODE_8506	10163	-	-	-	-	+	-	+	-	+	-	-
T1B5_NODE_8589	10110	-	-	-	-	-	-	+	-	+	-	-
T1B5_NODE_909	32016	+	-	-	-	+	+	+	-	+	-	-
T1B8_NODE_10208	12017	+	+	-	-	+	-	+	-	+	-	+
T1B8_NODE_1072	40572	+	+	-	-	+	-	+	+	+	+	+
T1B8_NODE_10764	11626	-	-	-	-	+	-	+	-	-	+	+
T1B8_NODE_10796	11601	-	-	-	-	+	-	+	-	+	-	-
T1B8_NODE_10850	11571	+	-	-	-	+	+	+	+	+	-	+
T1B8_NODE_1090	44558	+	-	-	-	+	-	+	+	+	+	+
T1B8_NODE_1093	44507	-	-	-	-	+	-	+	-	+	+	+
T1B8_NODE_1094	44493	+	+	+	+	+	-	+	-	+	-	+
T1B8_NODE_11024	11448	-	-	-	-	-	-	+	-	-	-	-
T1B8_NODE_1106	44228	+	-	-	-	+	-	+	+	+	+	+
T1B8_NODE_11078	11412	+	-	-	-	+	+	+	+	+	+	+
T1B8_NODE_11118	11395	-	+	-	-	+	-	+	-	+	+	+
T1B8_NODE_11203	11333	+	+	-	-	+	+	+	+	+	-	+
T1B8_NODE_11316	11259	-	-	-	-	+	-	+	-	+	-	+
T1B8_NODE_11382	11217	-	-	-	-	+	-	+	-	+	+	+
T1B8_NODE_11456	11175	-	-	-	-	+	-	+	-	+	-	+
T1B8_NODE_11615	11078	-	-	-	-	-	-	+	-	+	-	-
T1B8_NODE_1223	33796	+	-	-	-	+	-	+	-	+	+	+
T1B8_NODE_1233	25059	+	+	+	-	+	+	+	-	+	-	-
T1B8_NODE_12357	10628	+	-	+	-	+	-	+	-	+	-	+
T1B8_NODE_1241	41702	-	-	-	-	+	-	+	-	+	-	+
T1B8_NODE_12923	10321	+	-	-	-	+	-	+	-	+	-	-
T1B8_NODE_12998	10281	-	+	+	-	+	-	+	-	+	-	+
T1B8_NODE_13033	10261	+	-	-	-	+	+	+	-	+	-	-
T1B8_NODE_13066	10244	-	+	-	-	+	-	+	-	+	-	+
T1B8_NODE_13068	10242	-	-	-	-	+	-	+	-	+	-	+
T1B8_NODE_1315	40656	-	-	+	-	-	-	+	-	+	-	+
T1B8_NODE_13357	10112	+	-	-	-	+	+	+	+	+	-	+
T1B8_NODE_13454	10076	-	-	+	-	+	-	+	-	+	+	+
T1B8_NODE_13502	10052	-	+	+	-	+	-	+	-	+	-	+
T1B8_NODE_13591	10008	-	+	-	-	+	-	+	-	+	+	+
T1B8_NODE_1404	39290	+	-	+	-	+	+	+	+	+	+	+
T1B8_NODE_1433	38879	+	-	-	-	+	+	+	-	+	+	+
T1B8_NODE_1460	38536	-	-	-	-	+	+	+	+	+	+	+
T1B8_NODE_1513	37745	+	-	-	-	+	+	+	+	+	+	+
T1B8_NODE_1774	34581	-	-	-	-	+	-	+	-	+	-	+
T1B8_NODE_1792	34417	+	-	-	-	+	-	+	-	-	+	+
T1B8_NODE_1838	33836	+	-	-	-	+	+	+	+	+	+	+
T1B8_NODE_1857	33577	-	-	-	-	+	-	+	-	+	+	+
T1B8_NODE_1859	33564	-	+	+	-	+	-	+	-	+	+	+
T1B8_NODE_1900	33205	-	+	+	-	+	-	+	-	+	+	+
T1B8_NODE_1934	32792	-	-	-	-	+	-	+	-	-	-	+
T1B8_NODE_1937	32752	-	-	-	-	+	-	+	-	+	+	+
T1B8_NODE_2007	32097	-	+	-	-	+	-	+	-	+	-	+
T1B8_NODE_2009	32068	+	-	-	-	+	+	+	+	+	+	+
T1B8_NODE_2170	30738	-	+	-	-	+	-	+	-	-	-	+
T1B8_NODE_2212	30406	+	+	-	-	+	+	+	+	+	-	+
T1B8_NODE_2253	30044	-	-	-	-	+	-	+	-	+	+	+
T1B8_NODE_2362	29326	+	+	+	-	+	+	+	+	+	-	+
T1B8_NODE_2363	29317	+	-	-	-	+	-	+	-	+	+	+
T1B8_NODE_2389	29125	+	-	-	-	+	-	+	-	+	+	+
T1B8_NODE_2503	28449	-	+	-	-	+	-	+	+	+	+	+
T1B8_NODE_2549	28108	-	+	+	-	+	-	+	-	+	-	+
T1B8_NODE_2611	27694	+	-	+	-	+	-	+	+	+	+	+
T1B8_NODE_2654	27480	-	+	-	-	+	-	+	-	+	+	+
T1B8_NODE_2776	26791	-	-	-	-	+	-	+	-	+	+	+
T1B8_NODE_2830	26531	-	+	+	-	-	-	+	-	+	+	+
T1B8_NODE_2935	25999	+	-	-	-	+	+	+	-	+	-	-
T1B8_NODE_2948	25928	+	-	-	-	+	-	+	+	+	-	+
T1B8_NODE_3041	25429	+	-	-	-	+	+	+	+	+	-	+
T1B8_NODE_3232	24532	+	+	-	-	+	+	+	+	+	+	+
T1B8_NODE_3235	24517	+	+	-	-	+	+	+	+	+	-	+
T1B8_NODE_3316	24191	-	-	-	-	+	+	+	-	+	+	+
T1B8_NODE_3364	24047	-	-	-	-	+	-	+	-	+	-	+
T1B8_NODE_3373	24006	-	-	-	-	+	+	+	-	+	+	+
T1B8_NODE_3431	23731	+	-	+	-	+	-	+	-	+	+	+
T1B8_NODE_3550	23266	-	+	+	-	-	-	+	-	-	-	+
T1B8_NODE_377	79687	+	-	-	-	+	+	+	-	+	+	+
T1B8_NODE_3781	22286	+	+	-	-	+	-	+	-	+	+	+
T1B8_NODE_3881	21904	+	+	-	-	+	+	+	+	+	-	+
T1B8_NODE_4021	18381	-	-	-	-	+	-	+	-	+	+	+
T1B8_NODE_4110	21145	-	+	+	-	+	-	+	-	+	-	+
T1B8_NODE_4191	20914	+	-	-	-	+	-	+	-	-	-	+
T1B8_NODE_4271	20667	-	-	-	-	+	+	+	-	+	-	+
T1B8_NODE_4293	20605	-	-	-	-	+	-	+	-	+	+	+
T1B8_NODE_4305	20570	+	-	-	-	+	+	+	-	+	+	+
T1B8_NODE_4317	20542	+	-	-	-	+	+	+	+	+	+	+
T1B8_NODE_4354	20408	+	-	-	-	+	+	+	+	+	+	+
T1B8_NODE_4402	20289	-	-	-	-	+	-	+	-	+	-	+
T1B8_NODE_4651	19599	-	+	+	-	+	-	+	-	+	-	+
T1B8_NODE_4759	19321	+	-	-	-	+	-	+	-	+	-	+
T1B8_NODE_4794	19246	+	-	-	-	+	-	+	-	+	-	-
T1B8_NODE_4833	19171	+	-	-	-	+	-	+	+	+	-	+
T1B8_NODE_4855	19121	+	-	-	-	+	+	+	-	+	-	-
T1B8_NODE_4876	19072	-	+	+	-	+	-	+	-	+	+	+
T1B8_NODE_4940	18942	+	-	-	-	+	+	+	-	+	+	+
T1B8_NODE_5000	18757	-	-	-	-	+	-	+	-	+	+	+
T1B8_NODE_5130	18491	+	-	-	-	+	+	+	+	+	+	+
T1B8_NODE_5174	18386	-	-	+	-	+	-	+	-	+	-	+
T1B8_NODE_5437	17861	-	-	-	-	+	-	+	-	-	+	+
T1B8_NODE_5564	17566	-	-	-	-	+	+	+	+	+	-	-
T1B8_NODE_5721	17289	-	-	-	-	+	-	+	-	-	-	+
T1B8_NODE_5730	17279	+	-	-	-	-	-	+	+	+	+	+
T1B8_NODE_5982	16874	+	-	-	-	+	+	+	+	+	-	-
T1B8_NODE_6052	16763	+	-	-	-	+	-	+	-	+	-	-
T1B8_NODE_6057	16755	+	-	-	-	+	-	+	+	+	-	+
T1B8_NODE_609	62544	+	-	-	-	+	+	+	-	+	+	+
T1B8_NODE_6282	16362	-	-	-	-	+	-	+	-	+	-	+
T1B8_NODE_6522	15943	-	-	-	-	+	-	+	-	+	-	+
T1B8_NODE_6534	15919	+	-	-	-	+	-	+	+	+	-	+
T1B8_NODE_6740	15647	-	-	-	-	-	-	+	-	+	-	-
T1B8_NODE_7023	15246	-	-	-	-	+	-	+	-	+	-	+
T1B8_NODE_7306	14854	-	-	-	-	+	-	+	-	+	+	+
T1B8_NODE_7361	14794	-	-	-	-	+	-	+	-	+	-	-
T1B8_NODE_7412	14731	-	-	-	-	+	-	+	-	+	+	+
T1B8_NODE_7583	14477	-	-	+	-	+	+	+	-	+	-	-
T1B8_NODE_7649	14391	-	+	-	-	+	-	+	-	+	-	+
T1B8_NODE_7672	14369	+	-	-	-	-	-	+	-	-	-	-
T1B8_NODE_7726	14308	-	-	-	-	+	+	+	-	+	-	-
T1B8_NODE_7732	14303	-	+	-	-	+	+	+	+	+	+	+
T1B8_NODE_7754	14284	-	-	-	-	+	-	+	-	+	-	+
T1B8_NODE_7871	14166	+	-	-	-	+	-	+	+	+	+	+
T1B8_NODE_7901	14128	+	-	-	-	+	-	+	+	+	+	+
T1B8_NODE_7905	14120	-	-	-	-	+	-	+	-	+	-	-
T1B8_NODE_8018	13984	-	+	-	-	+	+	+	+	+	-	+
T1B8_NODE_8020	13984	+	+	+	-	+	+	+	+	+	-	-
T1B8_NODE_8069	13921	+	-	-	-	+	+	+	+	+	-	-
T1B8_NODE_8109	13879	-	-	-	-	+	-	+	-	-	+	+
T1B8_NODE_8233	13747	-	-	-	-	+	+	+	-	+	-	-
T1B8_NODE_8296	13679	-	-	-	-	+	-	+	+	+	-	+
T1B8_NODE_8317	13654	-	-	+	-	+	+	+	-	+	-	+
T1B8_NODE_8338	10710	-	+	+	-	+	-	+	-	+	-	+
T1B8_NODE_8348	13616	-	+	-	-	+	-	+	-	+	-	+
T1B8_NODE_8363	13594	-	-	-	-	+	-	+	-	+	-	+
T1B8_NODE_8426	13535	+	-	-	-	+	-	+	+	+	+	+
T1B8_NODE_8490	13473	+	-	-	-	+	-	+	+	+	+	+
T1B8_NODE_850	51996	+	+	-	-	+	+	+	-	+	+	+
T1B8_NODE_8579	13396	-	+	-	-	+	-	+	-	+	-	+
T1B8_NODE_8674	13297	-	-	+	-	+	+	+	-	+	+	+
T1B8_NODE_8696	13275	+	-	-	-	+	-	+	-	-	-	+
T1B8_NODE_8706	13270	-	-	-	-	+	-	+	-	+	-	+
T1B8_NODE_8761	13222	-	-	-	-	+	-	+	+	+	-	-
T1B8_NODE_8959	13031	-	+	-	-	+	-	+	-	+	-	+
T1B8_NODE_8987	13013	+	-	-	-	+	+	+	+	+	-	+
T1B8_NODE_9024	12980	+	-	-	-	+	+	+	-	+	+	+
T1B8_NODE_9128	12878	+	+	-	-	+	+	+	+	+	-	+
T1B8_NODE_9255	12786	-	-	-	-	+	-	+	-	-	-	+
T1B8_NODE_9296	12753	+	+	-	-	+	+	+	-	+	+	+
T1B8_NODE_9368	12688	-	+	-	-	+	-	+	-	+	-	+
T1B8_NODE_9510	12578	-	+	+	-	+	+	+	-	+	-	+
T1B8_NODE_957	47910	+	-	-	-	+	+	+	+	+	+	+
T1B8_NODE_961	47809	+	-	-	-	+	+	+	+	+	+	+
T1B8_NODE_9652	12456	+	-	-	-	+	+	+	-	+	+	+
T1B8_NODE_9718	12397	-	-	-	-	+	-	+	-	+	+	+
T1B8_NODE_9875	12264	+	-	-	-	+	-	+	+	+	-	+
T1B8_NODE_9935	12222	+	-	-	-	+	+	+	-	+	-	+
T1L10_NODE_10105	10817	+	-	-	-	+	-	+	-	+	-	+
T1L10_NODE_10383	10613	+	-	-	-	+	-	+	+	+	-	+
T1L10_NODE_10454	10568	+	+	+	-	+	-	+	-	-	-	+
T1L10_NODE_10523	10513	-	-	-	-	+	-	+	-	+	-	-
T1L10_NODE_10540	10501	+	+	-	-	+	+	+	+	+	+	+
T1L10_NODE_10550	10495	-	-	-	-	+	-	+	-	+	-	-
T1L10_NODE_10599	10464	+	-	-	-	+	-	+	+	+	+	+
T1L10_NODE_10620	10450	-	+	-	-	+	-	+	-	+	-	+
T1L10_NODE_11317	10002	-	-	-	-	+	-	+	-	+	-	+
T1L10_NODE_1218	36085	+	+	+	-	+	+	+	+	+	+	-
T1L10_NODE_1253	35651	-	+	-	-	+	-	+	-	-	+	+
T1L10_NODE_1328	34699	+	-	-	-	+	+	+	+	+	+	+
T1L10_NODE_1740	30632	+	-	+	-	+	-	+	-	+	-	+
T1L10_NODE_2100	27883	+	-	-	-	+	+	+	+	+	+	+
T1L10_NODE_2222	27056	-	+	+	-	+	-	+	-	-	-	+
T1L10_NODE_2326	26409	+	-	-	-	+	+	+	+	+	-	+
T1L10_NODE_2386	26119	+	-	-	-	+	-	+	+	+	-	+
T1L10_NODE_2563	24940	+	-	-	-	+	+	+	-	+	-	+
T1L10_NODE_2761	23881	+	-	-	-	+	+	+	-	+	+	+
T1L10_NODE_294	64298	+	-	-	-	+	-	+	-	+	-	+
T1L10_NODE_3183	22043	-	+	+	-	+	-	+	-	+	+	+
T1L10_NODE_3251	21770	-	+	+	-	+	-	+	-	+	-	+
T1L10_NODE_3427	21035	-	-	-	-	+	-	+	-	-	+	+
T1L10_NODE_3649	20319	+	+	+	-	+	-	+	-	+	-	-
T1L10_NODE_3710	20153	-	-	-	-	+	-	+	-	+	-	-
T1L10_NODE_3713	20146	+	-	-	-	+	-	+	-	+	+	+
T1L10_NODE_392	57827	+	-	-	-	+	-	+	+	+	+	+
T1L10_NODE_4170	18705	-	-	+	-	+	-	+	-	-	-	+
T1L10_NODE_4174	18695	-	-	-	-	+	-	+	-	+	-	+
T1L10_NODE_4300	18409	-	-	+	-	+	-	+	-	+	-	+
T1L10_NODE_4315	18363	+	-	-	-	+	-	+	-	-	+	+
T1L10_NODE_4347	18263	+	+	-	-	+	+	+	+	+	-	+
T1L10_NODE_4509	17853	-	+	+	-	+	-	+	-	+	+	+
T1L10_NODE_4621	17573	-	-	-	-	+	-	+	-	-	+	+
T1L10_NODE_4648	17508	-	+	-	-	+	-	+	-	+	-	+
T1L10_NODE_4657	17486	+	+	-	-	+	-	+	-	-	+	+
T1L10_NODE_4784	17239	-	-	-	-	+	-	+	-	+	+	+
T1L10_NODE_5284	16223	+	+	-	-	+	-	+	-	+	-	+
T1L10_NODE_5526	15803	-	-	-	-	+	-	+	-	-	-	+
T1L10_NODE_5530	15798	+	-	+	-	+	+	+	+	+	-	+
T1L10_NODE_5776	15374	-	+	+	-	+	-	+	-	-	-	+
T1L10_NODE_583	49841	+	-	-	-	+	-	+	-	+	-	+
T1L10_NODE_5857	15248	-	-	+	-	-	-	+	-	-	-	+
T1L10_NODE_5894	15187	-	-	-	-	+	-	+	-	+	-	+
T1L10_NODE_6250	14643	-	-	-	-	+	-	+	-	-	+	+
T1L10_NODE_6463	14349	-	-	-	-	+	-	+	-	+	-	+
T1L10_NODE_6549	14256	-	-	-	-	+	-	+	-	+	+	+
T1L10_NODE_6565	14226	-	+	+	-	+	-	+	-	+	-	+
T1L10_NODE_6654	14106	-	-	-	-	+	-	+	-	+	-	+
T1L10_NODE_6675	14085	+	-	-	-	+	-	+	-	+	-	+
T1L10_NODE_6730	13991	+	-	-	-	+	-	+	-	+	+	+
T1L10_NODE_6884	13801	+	+	-	-	+	-	+	-	+	+	+
T1L10_NODE_6983	13683	-	+	-	-	+	-	+	-	+	-	+
T1L10_NODE_7093	13551	-	+	-	-	+	-	+	-	-	-	+
T1L10_NODE_7247	13330	-	-	-	-	+	+	+	-	+	+	+
T1L10_NODE_7291	13275	-	-	+	-	-	-	+	-	+	-	-
T1L10_NODE_7346	13205	+	-	-	-	+	+	+	-	+	-	+
T1L10_NODE_7350	13198	+	-	-	-	+	+	+	+	+	+	+
T1L10_NODE_7487	13058	-	-	-	-	+	-	+	-	+	+	+
T1L10_NODE_7562	12976	-	+	-	-	+	-	+	-	-	+	+
T1L10_NODE_7647	12883	-	-	-	-	+	-	+	-	+	-	-
T1L10_NODE_7683	12842	-	+	-	-	+	+	+	-	+	-	+
T1L10_NODE_7720	12804	-	+	+	-	+	-	+	-	+	-	+
T1L10_NODE_7789	12730	+	+	-	-	+	+	+	+	+	+	+
T1L10_NODE_7924	12593	+	+	-	-	+	+	+	-	+	-	-
T1L10_NODE_7973	12556	-	-	-	-	+	-	+	+	-	-	+
T1L10_NODE_8038	12496	-	-	-	-	+	-	+	-	+	-	-
T1L10_NODE_8079	12454	-	-	-	-	+	+	+	-	+	-	+
T1L10_NODE_8403	12145	-	-	-	-	-	-	+	-	-	+	+
T1L10_NODE_8417	12130	+	-	-	-	+	-	+	+	+	-	+
T1L10_NODE_8463	12093	-	-	+	-	+	-	+	-	+	-	+
T1L10_NODE_8625	11949	+	-	-	-	+	-	+	+	+	-	+
T1L10_NODE_8856	11740	-	-	-	-	+	-	+	-	+	-	-
T1L10_NODE_9286	11388	-	+	+	-	+	-	+	-	+	-	+
T1L10_NODE_9310	11366	-	-	-	-	+	-	+	-	-	+	+
T1L10_NODE_9422	11288	-	+	-	-	+	-	+	-	+	+	+
T1L10_NODE_9435	11281	+	+	-	-	+	-	+	-	+	+	+
T1L10_NODE_9468	11254	-	-	-	-	+	-	+	-	+	+	+
T1L10_NODE_9556	11190	-	+	-	-	+	-	+	+	+	+	+
T1L10_NODE_9642	11127	+	-	-	-	+	-	+	+	+	+	+
T1L10_NODE_9749	11065	+	+	+	-	+	+	+	+	+	+	+
T1L10_NODE_9768	11055	-	-	-	-	+	-	+	-	-	-	+
T1L10_NODE_9784	11045	+	-	-	-	+	+	+	+	+	-	+
T1L10_NODE_9787	11044	-	-	-	-	+	-	+	-	+	-	+
T1L10_NODE_9853	10985	-	-	-	-	+	-	+	-	+	-	+
T1L10_NODE_9870	10974	+	-	+	-	+	-	+	-	+	-	+
T1L6_NODE_315	27898	+	+	-	-	+	-	+	-	+	+	+
T1L6_NODE_436	24154	+	-	-	-	+	-	+	+	+	-	+
T1L6_NODE_81	47205	-	-	+	-	+	-	+	-	-	-	-
T1L6_NODE_916	16646	-	-	-	-	+	-	+	-	+	-	-
T3L11_NODE_1062	30320	-	-	+	-	+	-	+	-	+	-	-
T3L11_NODE_1304	27102	+	-	-	-	+	+	+	-	+	-	+
T3L11_NODE_1316	26973	+	+	+	-	+	+	+	+	+	+	+
T3L11_NODE_1430	25799	-	+	+	-	+	-	+	+	+	-	+
T3L11_NODE_1523	25023	-	-	-	-	+	-	+	-	+	-	-
T3L11_NODE_1525	25013	-	-	-	-	+	-	+	-	+	+	+
T3L11_NODE_1637	24230	-	+	-	-	+	-	+	-	+	-	+
T3L11_NODE_1676	23940	-	-	-	-	+	-	+	-	+	-	+
T3L11_NODE_1773	23328	-	-	-	-	+	-	+	-	+	-	+
T3L11_NODE_2092	21221	+	-	-	-	+	+	+	+	+	+	+
T3L11_NODE_2103	21167	-	-	+	-	+	-	+	+	+	-	-
T3L11_NODE_2217	20604	+	-	-	-	+	-	+	+	+	+	+
T3L11_NODE_2289	20302	-	-	-	-	+	-	+	-	+	-	-
T3L11_NODE_2378	19926	-	-	-	-	+	-	+	-	+	+	+
T3L11_NODE_2474	19514	+	-	-	-	+	-	+	-	-	+	+
T3L11_NODE_2822	18127	+	+	-	-	+	-	+	-	+	+	+
T3L11_NODE_2874	17894	-	-	-	-	+	-	+	-	+	-	-
T3L11_NODE_2882	17878	-	+	+	-	+	-	+	-	+	-	+
T3L11_NODE_2938	17646	-	-	-	-	+	-	+	-	+	-	-
T3L11_NODE_2973	17543	-	+	-	-	+	-	+	-	+	-	+
T3L11_NODE_3098	17120	+	-	-	-	+	-	+	-	+	+	+
T3L11_NODE_3230	16708	+	-	+	-	+	-	+	-	+	+	+
T3L11_NODE_3456	16070	-	-	-	-	+	-	+	-	+	-	+
T3L11_NODE_3618	15671	-	+	+	-	+	-	+	-	-	+	+
T3L11_NODE_3862	15076	+	-	-	-	+	-	+	-	+	-	+
T3L11_NODE_3929	14952	+	+	-	-	+	+	+	+	+	+	+
T3L11_NODE_3956	14884	+	-	+	-	+	-	+	+	+	-	+
T3L11_NODE_4032	14733	-	+	-	-	+	-	+	-	+	+	+
T3L11_NODE_4159	14439	-	-	-	-	-	+	+	-	+	-	-
T3L11_NODE_4183	14365	-	-	-	-	-	-	+	-	+	-	-
T3L11_NODE_4252	14215	+	-	-	-	+	+	+	-	+	+	+
T3L11_NODE_4289	14125	-	-	+	-	+	+	+	+	+	-	+
T3L11_NODE_4747	13303	+	-	-	-	+	+	+	+	+	-	+
T3L11_NODE_491	44828	+	+	+	-	+	+	+	-	+	+	+
T3L11_NODE_5038	12880	+	-	-	-	+	+	+	+	+	+	+
T3L11_NODE_5086	12806	-	-	-	-	-	-	+	-	+	+	+
T3L11_NODE_5412	12346	+	-	-	-	+	-	+	-	+	-	-
T3L11_NODE_5480	12251	+	-	+	-	+	-	+	-	+	-	+
T3L11_NODE_5561	12137	+	-	-	-	+	+	+	+	+	-	+
T3L11_NODE_5752	11890	-	-	-	-	-	-	+	-	-	+	+
T3L11_NODE_5864	11753	+	-	-	-	+	+	+	+	+	-	-
T3L11_NODE_5943	11679	+	-	-	-	+	-	+	+	+	-	+
T3L11_NODE_6101	11487	+	-	-	-	+	+	+	-	+	-	-
T3L11_NODE_6110	11476	+	-	-	-	+	+	+	+	+	-	+
T3L11_NODE_6283	11317	+	+	-	-	+	+	+	-	+	-	+
T3L11_NODE_63	96965	+	-	+	-	+	-	+	-	+	-	+
T3L11_NODE_634	39632	+	-	-	-	+	-	+	-	+	-	+
T3L11_NODE_6385	11220	-	+	+	-	+	-	+	-	+	-	+
T3L11_NODE_6399	11203	+	-	-	-	+	-	+	-	-	-	+
T3L11_NODE_6535	11051	-	+	+	-	+	-	+	-	+	-	+
T3L11_NODE_6604	10980	-	-	+	-	+	-	+	-	+	-	+
T3L11_NODE_6862	10716	+	+	+	-	+	-	+	+	+	+	+
T3L11_NODE_6940	10672	-	-	+	-	+	+	+	-	+	-	+
T3L11_NODE_7033	10579	-	+	+	-	+	-	+	-	+	+	+
T3L11_NODE_7060	10560	-	-	-	-	+	-	+	-	+	-	-
T3L11_NODE_7068	10578	-	+	-	-	-	-	+	-	+	+	+
T3L11_NODE_7115	10507	+	-	-	-	+	+	+	-	+	-	+
T3L11_NODE_7317	10329	-	-	-	-	+	-	+	-	-	-	+
T3L11_NODE_7420	10246	-	+	-	-	+	-	+	-	+	-	-
T3L11_NODE_745	36261	+	+	+	-	+	-	+	-	+	+	+
T3L11_NODE_746	36260	-	+	-	-	+	-	+	-	-	+	+
T3L11_NODE_7546	10161	-	+	-	-	+	-	+	-	+	+	+
T3L11_NODE_7666	10056	+	-	-	-	+	+	+	+	+	-	+
T3L11_NODE_824	34491	-	-	+	-	+	-	+	-	+	-	-
T3L11_NODE_875	33415	+	-	-	-	+	+	+	+	+	+	+
T3L14_NODE_1376	21506	+	-	-	-	+	+	+	+	+	+	+
T3L14_NODE_1574	19795	+	-	-	-	+	-	+	+	+	+	+
T3L14_NODE_1576	19804	-	-	-	-	+	+	+	+	+	-	+
T3L14_NODE_2068	17193	-	-	+	-	+	-	+	+	+	-	+
T3L14_NODE_2719	14734	+	+	-	-	+	-	+	-	+	+	+
T3L14_NODE_2732	14667	+	-	-	-	+	-	+	-	+	-	+
T3L14_NODE_3163	13535	+	+	-	-	+	+	+	-	+	-	+
T3L14_NODE_3164	13534	+	-	+	-	+	+	+	+	+	+	+
T3L14_NODE_3707	12382	-	-	-	-	+	-	+	+	+	-	+
T3L14_NODE_3879	12092	-	+	+	-	+	+	+	+	+	-	+
T3L14_NODE_3881	12081	+	-	+	-	+	-	+	+	+	+	+
T3L14_NODE_4220	11500	-	-	-	-	+	+	+	+	+	+	+
T3L14_NODE_4559	11028	-	+	-	-	+	-	+	-	+	-	+
T3L14_NODE_4622	10921	+	-	-	-	+	+	+	-	+	-	+
T3L14_NODE_4670	10871	-	-	-	-	+	-	+	-	+	-	+
T3L14_NODE_4780	10733	+	-	-	-	+	+	+	+	+	-	+
T3L14_NODE_4950	10530	-	-	-	-	+	+	+	-	+	+	+
T3L14_NODE_4951	10529	-	-	-	-	+	-	+	-	+	+	+
T3L14_NODE_5014	10443	+	+	+	-	+	-	+	+	+	-	+
T3L14_NODE_5083	10359	-	-	-	-	+	-	+	-	-	+	+
T3L14_NODE_519	36125	+	+	+	-	+	-	+	+	+	-	+
T3L14_NODE_5320	10134	+	+	+	-	+	+	+	+	+	+	+
T3L14_NODE_5391	10049	+	-	-	-	+	+	+	-	+	-	+
T3L14_NODE_656	31697	-	-	-	-	+	-	+	-	+	-	+
T3L14_NODE_898	27310	-	-	-	-	+	-	+	-	+	-	+
T3L14_NODE_934	26664	+	+	+	+	+	-	+	-	+	+	+
T3L8_NODE_1036	14830	+	+	-	-	+	-	+	-	-	+	+
T3L8_NODE_108	54170	+	-	+	-	+	-	+	+	+	-	+
T3L8_NODE_1141	14104	+	-	-	-	+	+	+	+	+	-	+
T3L8_NODE_1154	13977	+	-	-	-	+	+	+	-	+	+	+
T3L8_NODE_1230	13521	+	-	+	-	+	-	+	-	+	-	+
T3L8_NODE_1252	13393	-	-	-	-	+	-	+	-	+	+	+
T3L8_NODE_1270	8972	+	+	-	-	+	+	+	-	+	+	+
T3L8_NODE_1300	13093	-	-	-	-	+	-	+	-	+	-	+
T3L8_NODE_1316	12977	+	+	-	-	+	-	+	-	-	-	+
T3L8_NODE_1379	12654	+	-	-	-	+	-	+	+	+	+	+
T3L8_NODE_1513	11968	+	+	-	-	+	+	+	+	+	+	+
T3L8_NODE_1514	11957	+	-	-	-	+	+	+	+	+	-	+
T3L8_NODE_1518	11946	-	+	+	-	+	-	+	+	+	+	-
T3L8_NODE_1625	11542	+	+	-	-	+	+	+	+	+	+	+
T3L8_NODE_1687	11279	-	+	+	-	+	-	+	-	+	-	+
T3L8_NODE_1708	11195	+	+	-	-	+	+	+	+	+	-	+
T3L8_NODE_1841	10812	+	-	-	-	+	+	+	-	+	+	+
T3L8_NODE_1906	10633	-	-	+	-	-	-	+	-	-	+	+
T3L8_NODE_1941	10515	+	-	-	-	+	-	+	+	+	+	+
T3L8_NODE_1990	10382	-	+	-	-	+	-	+	-	+	-	+
T3L8_NODE_2028	10276	+	-	+	-	+	+	+	+	+	-	+
T3L8_NODE_2030	10269	+	-	+	-	+	-	+	+	-	+	+
T3L8_NODE_205	39404	-	+	-	-	+	-	+	-	-	+	+
T3L8_NODE_2050	10197	+	-	-	-	+	+	+	+	+	-	+
T3L8_NODE_214	38868	+	+	-	-	+	+	+	+	+	+	+
T3L8_NODE_438	25314	+	-	-	-	+	+	+	-	+	-	+
T3L8_NODE_496	23151	+	-	-	-	+	+	+	+	+	+	+
T3L8_NODE_514	22546	+	+	-	-	+	-	+	-	+	-	+
T3L8_NODE_625	20155	+	-	-	-	+	-	+	+	+	+	+
T3L8_NODE_790	17408	+	+	-	-	+	+	+	+	+	-	+
T3L8_NODE_949	15599	-	-	-	-	+	-	+	-	+	-	+
D1T1_NODE_1383	12259	+	-	-	-	+	-	-	+	+	-	+
D1T1_NODE_224	30453	+	-	-	-	+	+	-	+	+	-	-
D1T1_NODE_439	22612	+	-	-	-	+	+	-	+	+	-	-
D1T1_NODE_69	45145	+	-	-	-	+	+	-	-	+	-	-
D1T1_NODE_889	15784	-	-	-	-	+	-	-	-	+	-	-
D1T2_NODE_1069	13816	-	-	-	-	-	-	-	-	+	+	-
D1T2_NODE_1090	13662	+	-	-	-	+	+	-	+	+	+	+
D1T2_NODE_118	48490	+	-	-	-	+	+	-	-	+	+	+
D1T2_NODE_138	45659	+	-	-	-	+	+	-	-	+	-	+
D1T2_NODE_1671	10739	-	-	-	-	+	-	-	-	+	-	+
D1T2_NODE_177	41513	+	-	-	-	-	-	-	-	+	-	+
D1T2_NODE_1861	10113	-	-	-	-	+	-	-	-	+	-	+
D1T2_NODE_1864	7303	+	+	-	-	+	-	-	-	-	+	+
D1T2_NODE_358	26627	+	-	-	-	+	+	-	-	+	-	-
D1T2_NODE_713	17853	-	-	-	-	+	+	-	-	+	-	-
D1T2_NODE_724	17735	-	-	-	-	+	-	-	-	+	-	+
D1T2_NODE_960	14735	-	-	-	-	+	-	-	-	+	-	-
T1B10_NODE_1226	20638	+	-	-	-	+	-	-	-	-	-	+
T1B10_NODE_2533	11008	+	-	+	-	+	-	-	+	+	+	+
T1B10_NODE_2878	12838	-	-	+	-	+	-	-	-	-	+	-
T1B10_NODE_3033	12415	-	-	-	-	+	-	-	+	+	-	+
T1B10_NODE_3106	12258	-	-	+	-	+	-	-	-	+	-	-
T1B10_NODE_3133	12171	+	+	-	-	+	+	-	-	-	+	+
T1B10_NODE_3196	12049	-	-	-	-	-	-	-	-	+	-	+
T1B10_NODE_3431	11559	-	-	-	-	+	-	-	-	+	-	-
T1B10_NODE_3435	11554	-	-	-	-	+	-	-	+	+	-	+
T1B10_NODE_599	30256	+	-	-	-	+	+	-	-	+	+	+
T1B10_NODE_674	28550	+	-	-	-	+	-	-	-	-	-	+
T1B10_NODE_72	90245	+	-	-	-	+	+	-	-	+	+	+
T1B10_NODE_945	23968	-	-	-	-	+	+	-	-	+	-	+
T1B11_NODE_128	44255	+	-	-	-	+	-	-	+	+	+	+
T1B11_NODE_426	19032	-	-	-	-	+	-	-	-	+	+	-
T1B11_NODE_687	14068	+	-	-	-	+	-	-	-	-	-	-
T1B3_NODE_22	47907	+	-	-	-	+	+	-	+	+	-	+
T1B3_NODE_7	61060	+	-	-	-	+	+	-	-	+	+	+
T1B5_NODE_1040	30175	-	-	-	-	+	+	-	-	+	-	+
T1B5_NODE_1213	28325	+	-	-	-	+	+	-	+	+	-	+
T1B5_NODE_1303	27490	-	-	-	-	+	-	-	-	+	-	+
T1B5_NODE_1317	27340	+	-	-	-	+	-	-	+	+	-	+
T1B5_NODE_2388	19837	+	-	-	-	+	+	-	-	+	+	+
T1B5_NODE_2473	19489	+	-	-	-	+	+	-	+	+	-	+
T1B5_NODE_2751	10399	+	-	-	-	+	-	-	-	+	-	+
T1B5_NODE_2787	18394	+	-	-	-	+	+	-	+	+	-	-
T1B5_NODE_3095	17463	-	-	-	-	+	+	-	-	+	-	-
T1B5_NODE_3826	15550	-	-	-	-	+	-	-	-	+	-	-
T1B5_NODE_4699	13985	+	-	-	-	+	+	-	-	+	-	-
T1B5_NODE_4907	13645	-	-	-	-	-	-	-	-	-	-	+
T1B5_NODE_5359	13033	-	+	+	-	-	-	-	-	+	-	-
T1B5_NODE_5460	12893	-	-	-	-	+	-	-	-	+	-	-
T1B5_NODE_573	40002	-	-	-	-	+	-	-	-	+	+	+
T1B5_NODE_6256	11951	-	-	+	-	-	-	-	-	+	-	+
T1B5_NODE_6258	11949	-	-	+	-	+	-	-	-	+	-	+
T1B5_NODE_637	38286	+	-	-	-	+	-	-	-	+	-	-
T1B5_NODE_6653	11587	-	-	+	-	-	-	-	-	+	-	+
T1B5_NODE_6725	11524	-	-	-	-	+	-	-	-	+	-	+
T1B5_NODE_6872	11394	-	-	-	-	+	+	-	-	+	-	-
T1B5_NODE_7111	11195	+	-	-	-	-	+	-	-	+	-	-
T1B5_NODE_7187	11135	-	-	-	-	+	-	-	-	+	-	+
T1B5_NODE_7229	11106	-	+	+	-	-	-	-	-	+	-	-
T1B5_NODE_7981	10530	-	-	-	-	-	-	-	-	-	+	+
T1B5_NODE_8030	10492	+	-	-	-	+	+	-	-	+	-	-
T1B5_NODE_8075	10459	-	-	-	-	-	-	-	-	+	+	-
T1B5_NODE_8167	10393	-	-	-	-	+	+	-	-	+	-	-
T1B8_NODE_10099	12103	-	-	+	-	+	-	-	+	+	-	-
T1B8_NODE_10364	11906	+	-	-	-	-	-	-	-	+	-	+
T1B8_NODE_10606	11734	-	-	-	-	+	-	-	-	+	+	+
T1B8_NODE_10886	10139	+	+	-	-	+	-	-	-	+	-	+
T1B8_NODE_10894	11537	-	-	+	-	+	-	-	-	+	+	+
T1B8_NODE_11018	11450	-	-	-	-	+	-	-	-	-	-	+
T1B8_NODE_11223	11322	+	-	-	-	+	-	-	+	+	+	+
T1B8_NODE_11280	5472	-	-	+	-	-	-	-	-	-	-	+
T1B8_NODE_11301	11270	-	-	-	-	+	-	-	-	+	-	+
T1B8_NODE_11403	11206	-	-	+	-	+	-	-	-	+	-	-
T1B8_NODE_11472	11168	-	-	-	-	-	+	-	-	+	-	-
T1B8_NODE_1153	43293	+	-	+	-	+	-	-	-	+	-	+
T1B8_NODE_11865	10927	-	-	-	-	-	-	-	-	+	+	+
T1B8_NODE_12161	10753	+	-	-	-	+	+	-	-	+	-	+
T1B8_NODE_12988	10287	-	+	+	-	-	-	-	-	+	-	-
T1B8_NODE_12995	10284	-	-	-	-	+	+	-	-	+	-	+
T1B8_NODE_13198	10184	-	-	-	-	+	+	-	-	+	-	-
T1B8_NODE_13206	10181	-	-	-	-	-	-	-	-	+	-	+
T1B8_NODE_13213	10180	+	-	-	-	+	+	-	-	+	-	-
T1B8_NODE_13477	10063	-	-	-	-	-	-	-	-	+	-	+
T1B8_NODE_1382	39715	-	-	-	-	-	+	-	-	+	-	-
T1B8_NODE_1533	37508	+	-	-	-	+	-	-	+	+	+	+
T1B8_NODE_1596	36748	+	-	+	-	+	-	-	-	+	-	+
T1B8_NODE_1983	32301	+	-	-	-	+	-	-	-	+	+	+
T1B8_NODE_2633	27611	-	-	+	-	+	-	-	-	-	-	+
T1B8_NODE_3061	25323	+	-	-	-	+	+	-	+	+	-	-
T1B8_NODE_3243	24491	+	-	-	-	+	-	-	-	+	-	-
T1B8_NODE_3304	24243	+	-	-	-	+	+	-	+	+	-	-
T1B8_NODE_3410	23834	-	-	-	-	-	+	-	-	+	-	-
T1B8_NODE_3487	23520	-	-	-	-	-	+	-	-	+	-	-
T1B8_NODE_3615	22982	-	-	-	-	-	-	-	-	+	+	-
T1B8_NODE_3777	22303	-	-	-	-	+	-	-	-	+	+	-
T1B8_NODE_4189	20922	-	-	+	-	+	-	-	-	+	-	+
T1B8_NODE_4253	20728	-	-	-	-	+	-	-	-	+	-	-
T1B8_NODE_4259	20704	-	-	-	-	+	-	-	-	-	-	+
T1B8_NODE_4347	20418	-	+	-	-	+	-	-	-	-	+	+
T1B8_NODE_4507	19979	-	-	-	-	+	+	-	-	+	+	+
T1B8_NODE_4513	19967	-	-	-	-	+	-	-	-	+	-	-
T1B8_NODE_5346	18043	-	-	-	-	+	-	-	-	+	-	+
T1B8_NODE_6529	15934	-	-	-	-	-	-	-	-	+	+	+
T1B8_NODE_6754	15617	-	-	+	-	+	-	-	-	+	-	-
T1B8_NODE_7401	14753	-	-	-	-	-	-	-	-	+	-	-
T1B8_NODE_7526	14554	-	+	-	-	+	-	-	-	+	-	+
T1B8_NODE_7619	14430	-	-	-	-	+	+	-	-	+	+	+
T1B8_NODE_7906	14120	-	-	-	-	+	-	-	-	+	-	+
T1B8_NODE_8607	13367	-	-	-	-	-	-	-	-	-	-	+
T1B8_NODE_8617	13357	-	-	+	-	-	-	-	-	+	+	-
T1B8_NODE_9122	12886	-	-	+	-	+	-	-	-	+	-	+
T1B8_NODE_9293	12753	-	-	-	-	+	-	-	-	+	-	+
T1B8_NODE_9743	10608	-	-	-	-	+	-	-	-	+	+	+
T1L10_NODE_1071	38344	+	-	-	-	+	+	-	+	+	-	+
T1L10_NODE_10823	10320	+	-	+	-	+	+	-	-	+	-	+
T1L10_NODE_1089	38121	+	-	-	-	+	-	-	-	+	+	+
T1L10_NODE_1143	37272	+	-	-	-	+	-	-	-	+	-	-
T1L10_NODE_3538	20685	+	-	-	-	-	-	-	-	-	-	-
T1L10_NODE_3899	19500	-	+	-	-	+	-	-	-	+	-	-
T1L10_NODE_5071	16637	+	-	-	-	+	+	-	+	+	-	+
T1L10_NODE_7420	13135	-	-	-	-	+	-	-	-	+	-	+
T1L10_NODE_7860	12650	-	-	-	-	+	-	-	-	+	-	+
T1L10_NODE_8077	12460	+	-	+	-	+	-	-	-	-	-	-
T1L10_NODE_8959	11641	+	-	-	-	+	-	-	-	+	-	-
T1L10_NODE_898	41671	-	-	-	-	+	-	-	-	+	-	+
T1L10_NODE_9323	11356	-	-	-	-	-	-	-	-	-	-	+
T1L10_NODE_9725	11081	+	-	+	-	+	+	-	-	+	+	+
T1L10_NODE_9796	11031	-	-	+	-	-	-	-	-	+	-	+
T1L6_NODE_140	39367	-	-	-	-	+	+	-	-	+	-	-
T1L6_NODE_1603	12663	+	-	-	-	+	-	-	-	-	+	+
T3L11_NODE_1419	25859	-	-	-	-	+	-	-	-	+	-	-
T3L11_NODE_1653	12064	+	-	+	-	+	+	-	-	+	-	+
T3L11_NODE_211	46986	-	-	-	-	+	-	-	-	+	-	+
T3L11_NODE_2849	17987	+	-	-	-	+	+	-	+	+	-	+
T3L11_NODE_4682	13403	-	-	-	-	+	-	-	-	+	+	+
T3L11_NODE_5109	12767	+	-	-	-	+	+	-	-	+	-	-
T3L11_NODE_5257	12569	+	-	-	-	+	-	-	-	-	-	+
T3L11_NODE_5319	12480	-	-	-	-	+	-	-	-	+	-	+
T3L11_NODE_6014	11600	-	-	-	-	+	-	-	-	+	-	-
T3L11_NODE_6267	11331	-	-	-	-	+	-	-	-	-	-	-
T3L11_NODE_6605	10974	+	-	-	-	+	-	-	-	+	-	+
T3L11_NODE_7647	10076	+	-	-	-	+	-	-	+	+	-	-
T3L14_NODE_1995	11648	-	-	-	-	+	-	-	+	+	+	+
T3L14_NODE_3625	12513	+	-	-	-	+	-	-	+	+	-	+
T3L14_NODE_4326	11357	-	-	-	-	+	-	-	-	+	-	+
T3L14_NODE_5177	10267	+	-	-	-	+	-	-	-	-	-	+
T3L8_NODE_107	50782	+	-	+	-	+	-	-	+	+	-	+
T3L8_NODE_1289	13160	+	-	-	-	+	+	-	-	+	-	+
T3L8_NODE_1640	11495	+	-	-	-	+	+	-	-	+	+	+
T3L8_NODE_1890	10652	+	-	-	-	+	+	-	+	+	-	+
T3L8_NODE_1908	10628	+	-	-	-	+	+	-	-	+	-	-
T3L8_NODE_1980	10398	+	+	-	-	+	-	-	-	-	-	+
T3L8_NODE_619	20353	+	-	-	-	+	-	-	-	+	-	+
D1T1_NODE_485	21565	+	+	+	-	+	-	+	-	+	+	+
T1B10_NODE_116	73459	+	+	-	-	+	+	+	+	+	+	+
T1B10_NODE_754	26909	+	-	-	-	+	+	+	-	+	-	-
T1B8_NODE_1665	35783	-	+	-	-	+	+	+	+	+	+	+
T1B8_NODE_3417	23811	+	-	-	-	+	+	+	-	+	+	-
T1B8_NODE_4625	19663	+	-	-	-	+	+	+	+	+	+	+
T1B8_NODE_4887	19052	-	-	-	-	+	+	+	-	+	-	-
T1L10_NODE_2534	25086	-	+	-	-	+	-	+	-	+	+	+
T1L10_NODE_4102	18897	-	-	-	-	+	-	+	-	-	+	+
T1L10_NODE_837	43254	-	+	-	+	+	-	+	-	+	+	+
T1B8_NODE_2796	26679	+	-	-	-	+	-	-	-	+	-	+
D1T1_NODE_1	198088	+	+	+	-	+	+	-	+	+	+	+
D1T2_NODE_203	37788	+	+	+	-	+	-	+	-	+	+	+
D1T2_NODE_207	37538	-	+	-	-	+	-	+	-	+	+	+
D1T2_NODE_370	26244	+	-	-	-	+	+	+	+	+	+	+
D1T2_NODE_551	20863	+	+	+	+	+	+	+	+	+	+	+
D1T2_NODE_73	64845	-	-	-	-	+	-	+	-	-	+	+
T1B10_NODE_342	42605	+	+	-	-	+	+	+	-	+	+	+
T1B10_NODE_474	35296	-	+	+	+	+	-	+	-	+	+	+
T1B10_NODE_506	34156	-	-	-	-	-	-	+	-	-	+	+
T1B10_NODE_883	24821	+	-	-	-	+	+	+	-	+	+	+
T1B10_NODE_927	24123	-	+	+	-	+	-	+	-	-	+	+
T1B11_NODE_233	28850	+	-	-	-	+	-	+	-	+	+	+
T1B11_NODE_256	26707	+	+	+	-	+	+	+	-	+	+	+
T1B11_NODE_617	15090	-	-	-	-	+	+	+	-	+	-	+
T1B5_NODE_1136	29057	+	-	-	-	+	+	+	-	+	+	+
T1B5_NODE_1825	23134	+	-	-	-	+	+	+	-	+	-	-
T1B5_NODE_1887	22715	-	-	-	-	+	-	+	-	+	+	+
T1B5_NODE_1890	22702	-	-	-	-	+	+	+	-	+	-	-
T1B5_NODE_1894	22679	+	+	+	-	+	+	+	-	+	+	+
T1B5_NODE_1897	22655	-	-	-	-	+	-	+	-	+	+	+
T1B5_NODE_323	50790	-	+	+	-	+	-	+	-	+	+	+
T1B5_NODE_493	42563	-	+	-	+	+	-	+	-	+	+	+
T1B5_NODE_543	41006	-	-	-	-	+	-	+	-	+	+	+
T1B5_NODE_563	40233	+	-	-	-	+	+	+	+	+	+	+
T1B5_NODE_651	37769	-	+	-	-	+	-	+	-	-	+	+
T1B5_NODE_687	36766	+	+	-	-	+	+	+	+	+	+	+
T1B5_NODE_846	33150	-	+	+	+	+	-	+	-	-	+	+
T1B5_NODE_928	31788	-	+	+	-	+	-	+	-	+	+	+
T1B5_NODE_956	31282	+	-	-	-	+	+	+	-	+	+	+
T1B8_NODE_1096	44466	-	+	+	+	+	-	+	-	+	+	+
T1B8_NODE_1389	39578	-	-	-	-	+	+	+	-	+	+	+
T1B8_NODE_1429	39001	+	-	-	-	+	-	+	+	+	-	+
T1B8_NODE_1431	38930	+	-	-	-	+	+	+	-	+	-	+
T1B8_NODE_1449	38625	-	+	-	+	+	+	+	-	+	+	+
T1B8_NODE_1605	36664	-	+	+	+	+	-	+	-	-	+	+
T1B8_NODE_1803	34277	+	-	-	-	+	-	+	-	+	+	+
T1B8_NODE_1810	34151	-	-	-	-	+	-	+	+	+	+	+
T1B8_NODE_2470	28638	+	-	-	-	+	-	+	-	-	+	+
T1B8_NODE_2727	27058	-	-	-	-	+	-	+	-	+	+	+
T1B8_NODE_2736	27006	-	-	-	-	+	-	+	-	+	+	+
T1B8_NODE_2893	26222	+	-	-	-	+	-	+	-	+	+	+
T1B8_NODE_3000	25620	+	+	+	-	+	-	+	+	+	+	+
T1B8_NODE_3079	25221	-	-	-	-	+	-	+	-	-	+	+
T1B8_NODE_3179	24767	-	-	-	-	+	-	+	-	+	-	+
T1B8_NODE_348	83898	-	+	-	-	+	-	+	-	+	+	+
T1B8_NODE_3501	23467	+	-	-	-	+	+	+	-	+	-	+
T1B8_NODE_3628	22950	-	+	+	-	+	-	+	-	+	+	+
T1B8_NODE_3659	22789	+	+	+	-	+	-	+	-	-	+	+
T1B8_NODE_3767	22355	-	+	-	-	+	-	+	-	+	+	+
T1B8_NODE_4144	21060	+	-	-	-	+	-	+	+	+	+	+
T1B8_NODE_888	50078	+	-	-	-	+	+	+	-	+	+	+
T1L10_NODE_1522	32582	-	+	-	-	+	-	+	-	+	-	-
T1L10_NODE_1609	31903	+	-	-	-	+	+	+	+	+	+	+
T1L10_NODE_1642	31661	-	-	-	-	+	-	+	-	+	+	+
T1L10_NODE_1980	28801	-	-	-	-	+	+	+	-	+	+	+
T1L10_NODE_2030	28405	-	-	-	-	+	-	+	-	+	+	+
T1L10_NODE_2551	25024	-	+	+	-	+	-	+	+	+	+	+
T1L10_NODE_2866	23345	+	-	-	-	+	+	+	+	+	+	+
T1L10_NODE_2969	19788	-	+	-	-	+	-	+	-	+	+	+
T1L10_NODE_3657	20300	-	-	-	-	+	-	+	-	+	+	+
T1L10_NODE_4018	19158	+	-	+	-	+	-	+	-	-	-	-
T1L10_NODE_50	111464	+	-	-	+	+	+	+	+	+	+	+
T1L10_NODE_509	52824	+	+	-	-	+	-	+	+	+	+	+
T1L10_NODE_826	43539	-	+	-	-	+	-	+	-	+	+	+
T1L10_NODE_865	42421	+	+	-	-	+	-	+	+	+	+	+
T3L11_NODE_1191	28539	-	-	-	-	+	-	+	-	+	-	+
T3L11_NODE_1608	24459	-	-	-	-	-	+	+	-	+	+	+
T3L11_NODE_1780	23271	+	-	+	-	+	-	+	-	+	+	+
T3L11_NODE_1816	23025	+	-	-	-	+	+	+	+	+	-	+
T3L11_NODE_1835	22904	+	+	-	-	+	+	+	+	+	+	+
T3L11_NODE_2178	20800	+	-	-	-	+	+	+	+	+	+	+
T3L11_NODE_376	50940	+	+	-	-	+	+	+	-	+	-	+
T3L11_NODE_590	41009	-	-	-	-	+	-	+	-	+	+	+
T3L11_NODE_699	37792	+	-	-	-	+	+	+	+	+	-	+
T3L11_NODE_7195	10440	+	-	-	-	+	+	+	-	+	+	+
T3L11_NODE_791	35186	-	-	-	-	+	-	+	-	+	+	+
T3L11_NODE_908	32701	+	-	-	-	+	+	+	+	+	+	+
T3L14_NODE_1344	21734	+	-	-	-	+	-	+	-	+	+	+
T3L14_NODE_190	58691	+	+	-	-	+	+	+	-	+	-	+
T3L14_NODE_223	55180	-	+	-	-	+	-	+	-	-	+	+
T3L14_NODE_766	29390	+	-	-	-	+	+	+	-	+	-	+
T3L8_NODE_163	44759	-	+	-	-	+	-	+	-	-	+	+
T3L8_NODE_171	43841	+	-	-	-	+	+	+	+	+	+	+
T3L8_NODE_358	27965	+	-	-	-	+	+	+	+	+	+	+
T1B11_NODE_250	27562	-	-	-	-	+	-	-	-	+	-	+
T1B8_NODE_3657	22815	-	-	-	-	+	-	-	-	+	-	+
T1B8_NODE_4408	20281	-	-	-	-	+	-	-	-	+	-	+
T1B8_NODE_717	57081	+	-	-	-	+	+	-	-	+	+	+
D1T1_NODE_87	41943	+	-	+	-	+	+	+	+	+	+	+
D1T1_NODE_9	83397	+	-	+	-	+	-	+	-	+	-	+
D1T2_NODE_137	46193	-	+	-	+	+	-	+	-	+	+	+
D1T2_NODE_145	45096	-	-	-	-	+	+	+	+	+	-	+
D1T2_NODE_152	44324	-	-	-	-	+	-	+	-	+	+	+
D1T2_NODE_5	153629	+	-	-	-	+	-	+	-	+	+	+
D1T2_NODE_61	71727	-	-	-	-	+	-	+	-	+	+	+
D1T2_NODE_62	71606	-	-	-	-	+	-	+	-	+	+	+
T1B10_NODE_131	69948	+	-	-	-	+	+	+	-	+	-	+
T1B10_NODE_141	66602	-	-	-	-	+	-	+	-	+	+	+
T1B10_NODE_193	57953	+	+	-	+	+	+	+	+	+	+	+
T1B10_NODE_219	54627	-	-	-	-	+	-	+	-	+	+	+
T1B10_NODE_231	52919	-	-	-	-	+	-	+	-	-	+	+
T1B10_NODE_251	49953	-	-	-	-	+	-	+	-	+	+	+
T1B10_NODE_274	47741	-	+	+	-	+	-	+	-	-	+	+
T1B10_NODE_287	46908	+	+	-	-	+	-	+	-	+	+	+
T1B10_NODE_290	46697	+	+	-	-	+	+	+	+	+	+	+
T1B10_NODE_323	44224	+	+	-	-	+	-	+	-	-	+	+
T1B10_NODE_364	41314	-	+	-	-	+	-	+	-	-	+	+
T1B10_NODE_373	40659	+	-	-	-	+	+	+	+	+	+	+
T1B10_NODE_390	39947	-	+	+	+	+	-	+	-	+	+	+
T1B10_NODE_391	39739	-	+	-	-	+	-	+	-	+	+	+
T1B11_NODE_121	46510	-	-	-	-	+	-	+	-	+	+	+
T1B11_NODE_167	36144	-	+	-	-	+	-	+	-	+	+	+
T1B5_NODE_204	62561	-	+	-	-	+	-	+	-	-	+	+
T1B5_NODE_221	60587	-	+	-	-	+	-	+	-	+	+	+
T1B5_NODE_268	54877	+	+	-	-	+	-	+	-	+	+	+
T1B5_NODE_42	114079	-	-	+	-	+	+	+	-	+	-	+
T1B5_NODE_452	44180	-	-	-	-	+	+	+	-	+	-	+
T1B5_NODE_480	43068	-	+	-	-	+	-	+	-	-	+	+
T1B5_NODE_484	42909	-	+	-	-	+	-	+	+	+	+	+
T1B5_NODE_510	42147	-	+	-	-	+	+	+	+	+	+	+
T1B5_NODE_704	36385	-	+	-	+	+	-	+	+	-	+	+
T1B8_NODE_1018	46336	+	-	-	-	+	+	+	-	+	+	+
T1B8_NODE_1053	45514	-	-	-	-	+	-	+	-	+	+	+
T1B8_NODE_1063	45361	-	-	-	-	+	-	+	-	-	+	+
T1B8_NODE_108	148818	+	+	-	-	+	-	+	-	+	-	+
T1B8_NODE_1151	43380	-	-	-	-	+	-	+	-	+	+	+
T1B8_NODE_1168	43096	-	-	-	-	+	-	+	-	-	+	+
T1B8_NODE_1231	41975	-	+	-	-	+	-	+	-	+	+	+
T1B8_NODE_1235	41849	-	+	-	-	+	-	+	-	-	+	+
T1B8_NODE_1280	41120	-	+	-	-	-	-	+	-	+	+	+
T1B8_NODE_1304	40783	+	-	-	-	+	-	+	+	+	+	+
T1B8_NODE_1357	40038	-	+	+	-	+	-	+	-	+	+	+
T1B8_NODE_1362	39994	+	-	-	-	+	-	+	-	+	+	+
T1B8_NODE_137	126313	+	-	-	-	+	-	+	-	+	-	+
T1B8_NODE_1375	39821	+	+	+	-	+	-	+	-	+	+	+
T1B8_NODE_1411	39187	-	+	-	-	+	-	+	-	+	+	+
T1B8_NODE_1503	37816	-	+	-	+	+	-	+	-	+	+	+
T1B8_NODE_1732	35001	+	+	+	+	+	-	+	-	-	+	+
T1B8_NODE_2519	28337	-	-	-	-	+	-	+	-	-	+	+
T1B8_NODE_313	87032	+	+	-	-	+	-	+	-	+	-	+
T1B8_NODE_333	84809	-	+	-	-	+	-	+	-	+	-	+
T1B8_NODE_359	82482	+	+	+	-	+	+	+	-	+	-	+
T1B8_NODE_425	75428	-	+	+	-	+	-	+	-	+	+	+
T1B8_NODE_448	73687	-	+	-	-	+	-	+	-	+	+	+
T1B8_NODE_456	73166	+	-	-	-	+	-	+	-	+	-	+
T1B8_NODE_466	72388	+	-	-	-	+	-	+	-	+	+	+
T1B8_NODE_536	65791	-	-	-	-	+	-	+	-	+	+	+
T1B8_NODE_612	62452	-	+	-	-	+	-	+	-	+	+	+
T1B8_NODE_760	55025	+	+	-	-	+	+	+	+	+	+	+
T1B8_NODE_770	54667	-	+	-	-	-	-	+	-	+	+	+
T1B8_NODE_785	54100	-	+	-	-	+	-	+	-	+	+	+
T1B8_NODE_896	49936	+	-	-	-	+	+	+	-	+	-	+
T1B8_NODE_9420	12650	-	+	-	-	+	-	+	-	-	-	+
T1B8_NODE_955	48136	-	-	-	-	+	-	+	-	+	+	+
T1B8_NODE_977	47445	+	-	-	-	+	+	+	+	+	+	+
T1L10_NODE_1158	37062	-	+	-	-	+	-	+	-	+	+	+
T1L10_NODE_1403	33872	-	+	+	-	+	-	+	-	-	+	+
T1L10_NODE_150	82897	+	-	-	-	+	-	+	-	+	+	+
T1L10_NODE_201	73411	-	+	-	-	+	-	+	-	+	+	+
T1L10_NODE_326	56333	-	-	-	-	+	-	+	-	+	+	+
T1L10_NODE_446	54972	+	+	+	-	+	-	+	+	+	+	+
T1L10_NODE_469	53905	-	+	-	-	+	-	+	-	-	+	+
T1L10_NODE_553	51029	-	-	-	-	+	-	+	+	+	+	+
T1L10_NODE_558	50863	-	-	-	-	+	-	+	-	+	+	+
T1L6_NODE_112	42133	-	+	-	-	+	-	+	-	+	+	+
T1L6_NODE_62	54670	-	-	-	-	+	-	+	-	+	+	+
T1L6_NODE_8	161356	+	+	-	-	+	-	+	-	+	-	+
T3L11_NODE_1026	30754	+	-	-	-	+	-	+	-	+	+	+
T3L11_NODE_1030	30694	-	+	-	+	+	-	+	-	-	+	+
T3L11_NODE_1078	30052	+	+	-	-	+	-	+	-	+	+	+
T3L11_NODE_196	65390	-	+	-	-	+	-	+	-	+	+	+
T3L11_NODE_277	58357	+	-	-	-	+	-	+	+	+	+	+
T3L14_NODE_116	69084	-	-	-	-	+	-	+	-	-	+	+
T3L14_NODE_391	42269	+	-	-	-	+	-	+	+	+	+	+
D1T1_NODE_28	57553	+	-	-	-	+	+	-	-	+	-	-
D1T2_NODE_419	24556	+	-	-	-	+	+	-	-	+	-	-
T1B10_NODE_291	46587	+	-	-	-	+	+	-	-	+	-	+
T1B10_NODE_310	45036	+	-	-	-	+	+	-	+	+	+	+
T1B10_NODE_335	43037	-	-	-	-	+	-	-	-	+	+	+
T1B11_NODE_102	53248	+	-	-	-	+	-	-	+	+	+	+
T1L6_NODE_69	50606	-	-	-	-	+	-	-	-	+	-	+
T3L11_NODE_525	43406	+	-	-	-	+	+	-	+	+	+	+
D1T2_NODE_1074	13799	+	-	-	-	+	-	+	-	+	-	-
D1T2_NODE_1721	10590	-	-	-	-	-	-	+	-	-	-	+
D1T2_NODE_744	17374	+	-	-	-	+	+	+	+	+	-	+
MC02_NODE_719	12414	-	-	-	-	-	-	+	-	+	-	-
T1B10_NODE_1135	21477	+	-	-	-	+	+	+	-	+	-	-
T1B10_NODE_2974	12599	-	-	-	-	-	+	+	-	+	-	-
T1B10_NODE_3330	11795	-	-	-	-	-	-	+	-	+	-	-
T1B11_NODE_552	16021	-	-	-	-	+	-	+	-	+	-	+
T1B11_NODE_788	12939	+	-	-	-	+	-	+	-	+	-	+
T1B5_NODE_2411	19732	-	-	-	-	+	+	+	-	+	-	+
T1B5_NODE_2456	19556	-	+	-	-	+	-	+	-	+	-	+
T1B5_NODE_3104	17451	-	-	-	-	-	-	+	-	-	-	-
T1B5_NODE_4452	14371	-	-	-	-	-	-	+	-	+	-	+
T1B5_NODE_4729	13940	-	+	-	-	+	-	+	-	+	-	-
T1B5_NODE_4775	13862	-	-	-	-	-	-	+	-	-	-	+
T1B5_NODE_4777	13857	-	-	-	-	-	-	+	-	+	-	-
T1B5_NODE_4830	13760	-	-	+	-	-	-	+	-	+	-	-
T1B5_NODE_4846	13736	-	-	-	-	+	+	+	-	+	-	+
T1B5_NODE_4908	13640	+	-	-	-	+	+	+	+	+	-	+
T1B5_NODE_5119	13380	-	-	-	-	+	-	+	-	-	-	+
T1B5_NODE_5313	13123	-	-	-	-	-	-	+	-	+	-	-
T1B5_NODE_5386	13001	-	-	-	-	-	-	+	-	+	-	-
T1B5_NODE_5959	12276	-	-	-	-	+	+	+	-	+	-	-
T1B5_NODE_6205	11996	-	-	-	-	-	-	+	-	-	-	+
T1B5_NODE_6212	11990	-	-	-	-	-	-	+	-	+	-	-
T1B5_NODE_6438	11781	+	-	-	-	+	+	+	+	+	-	-
T1B5_NODE_6546	11685	-	-	-	-	+	-	+	-	+	-	-
T1B5_NODE_7120	11188	-	-	-	-	-	-	+	-	+	-	-
T1B5_NODE_7222	11107	+	-	-	-	+	+	+	-	+	-	-
T1B5_NODE_7790	10664	-	-	-	-	+	-	+	-	+	-	-
T1B5_NODE_7834	10638	-	-	-	-	+	-	+	-	-	-	+
T1B5_NODE_7847	10628	-	-	-	-	-	-	+	-	+	-	-
T1B5_NODE_7914	10582	-	-	-	-	-	-	+	-	-	-	-
T1B5_NODE_7940	10564	-	-	-	-	-	-	+	-	+	-	-
T1B5_NODE_8560	10124	-	-	-	-	-	-	+	-	+	-	+
T1B5_NODE_8610	10097	-	-	-	-	+	-	+	-	+	-	+
T1B5_NODE_8644	10074	-	-	-	-	+	+	+	-	+	-	-
T1B5_NODE_8655	10067	-	-	-	-	-	+	+	-	+	-	-
T1B8_NODE_10411	11866	-	-	-	-	-	-	+	-	+	-	-
T1B8_NODE_10568	11761	-	-	-	-	+	-	+	-	+	-	-
T1B8_NODE_10627	11720	-	-	-	-	+	-	+	-	+	-	-
T1B8_NODE_10831	11580	-	-	-	-	-	-	+	-	-	-	+
T1B8_NODE_10956	11496	+	-	-	-	+	-	+	-	+	-	+
T1B8_NODE_11033	11441	+	-	-	-	+	+	+	-	+	-	-
T1B8_NODE_11573	11097	-	+	-	-	-	-	+	-	+	-	-
T1B8_NODE_11694	11027	+	-	-	-	+	+	+	-	+	-	+
T1B8_NODE_11983	10846	+	-	-	-	+	-	+	-	+	-	-
T1B8_NODE_12384	10612	-	-	-	-	-	-	+	-	+	-	-
T1B8_NODE_13053	10250	-	-	-	-	-	-	+	-	+	-	-
T1B8_NODE_13328	10126	+	-	-	-	+	-	+	-	-	-	-
T1B8_NODE_1899	33206	-	-	+	-	+	-	+	-	+	-	-
T1B8_NODE_3516	23418	+	-	-	-	+	+	+	+	+	-	+
T1B8_NODE_5760	17239	-	-	-	-	-	-	+	-	-	-	+
T1B8_NODE_5839	17091	-	-	-	-	+	-	+	-	+	-	-
T1B8_NODE_6355	16236	+	-	-	-	+	+	+	+	+	-	+
T1B8_NODE_6657	15777	+	-	-	-	+	+	+	-	+	-	+
T1B8_NODE_7504	14588	-	-	+	-	+	+	+	+	+	-	+
T1B8_NODE_7774	14265	-	-	-	-	+	-	+	-	-	-	-
T1B8_NODE_7992	14019	-	-	-	-	-	+	+	-	+	-	+
T1B8_NODE_8638	13329	-	-	-	-	+	-	+	-	+	-	-
T1B8_NODE_8800	13193	-	-	-	-	+	-	+	-	-	-	-
T1L10_NODE_10833	10312	-	-	-	-	-	-	+	-	+	-	-
T1L10_NODE_11108	10150	-	-	-	-	+	-	+	-	-	-	-
T1L10_NODE_11177	10102	+	-	-	-	+	+	+	+	+	-	-
T1L10_NODE_11297	10014	-	-	-	-	-	-	+	-	+	-	-
T1L10_NODE_4535	17782	+	-	-	-	+	+	+	-	+	-	+
T1L10_NODE_6301	14560	-	-	-	-	-	-	+	-	+	-	-
T1L10_NODE_6401	14432	-	-	-	-	-	-	+	-	+	-	-
T1L10_NODE_6632	14141	-	-	-	-	-	-	+	-	+	-	-
T1L10_NODE_8247	12289	-	-	-	-	+	+	+	-	+	-	-
T1L10_NODE_8954	11643	+	-	+	-	+	+	+	-	+	-	+
T1L10_NODE_9099	11513	+	-	-	-	+	-	+	-	+	-	+
T1L10_NODE_9156	11482	-	+	-	-	+	-	+	-	+	-	+
T1L10_NODE_9298	11378	-	-	-	-	+	-	+	+	+	-	+
T1L10_NODE_9926	10927	+	-	-	-	+	+	+	+	+	-	-
T1L10_NODE_9929	10925	+	-	-	-	+	+	+	+	+	-	-
T1L6_NODE_650	19857	-	-	-	-	+	-	+	-	+	-	+
T3L11_NODE_2065	21394	-	-	-	-	-	-	+	-	+	-	-
T3L11_NODE_3963	14862	+	-	-	-	+	-	+	-	-	+	+
T3L11_NODE_4063	14664	+	-	-	-	+	-	+	-	+	-	+
T3L11_NODE_5064	12837	+	-	-	-	+	+	+	+	+	+	+
T3L11_NODE_5946	11677	-	+	-	-	-	-	+	-	+	-	-
T3L11_NODE_6644	10936	-	-	-	-	+	+	+	-	+	-	-
T3L11_NODE_878	33342	-	-	-	-	+	-	+	-	+	-	-
T3L14_NODE_3407	12949	+	-	-	-	+	+	+	+	+	-	+
T3L14_NODE_5058	10387	+	-	-	-	+	+	+	-	+	-	+
T3L14_NODE_5126	10319	-	-	-	-	-	+	+	-	+	-	-
T3L8_NODE_1001	15069	-	-	-	-	+	-	+	-	-	+	+
T3L8_NODE_1497	12070	-	-	-	-	+	-	+	-	-	-	+
T3L8_NODE_895	16128	+	+	-	-	+	+	+	+	+	-	+
T3L8_NODE_931	15778	-	-	-	-	+	-	+	-	+	-	+
D1T1_NODE_96	41106	+	-	-	-	+	+	-	-	+	-	-
D1T2_NODE_1172	13088	-	-	-	-	-	-	-	-	+	-	-
D1T2_NODE_1562	11155	-	-	-	-	+	+	-	-	+	-	-
D1T2_NODE_1889	10034	+	-	-	-	+	+	-	-	+	-	-
D1T2_NODE_758	17206	+	-	-	-	+	-	-	+	+	-	+
D1T2_NODE_801	16675	+	-	-	-	+	+	-	-	+	-	-
MC02_NODE_1139	10126	-	-	-	-	-	-	-	-	+	-	-
MC02_NODE_1157	10084	-	-	-	-	-	-	-	-	+	-	-
MC02_NODE_124	26139	-	-	-	-	-	-	-	-	+	-	-
MC02_NODE_397	16175	-	-	-	-	-	-	-	-	+	-	-
MC02_NODE_477	14779	-	-	-	-	-	-	-	-	+	-	-
MC02_NODE_642	13048	-	-	-	-	-	-	-	-	+	-	-
MC02_NODE_832	11706	-	-	-	-	-	-	-	-	+	-	-
MC02_NODE_886	11385	-	-	-	-	-	-	-	-	+	-	-
MC02_NODE_984	10923	-	-	-	-	-	-	-	-	+	-	-
T1B10_NODE_2559	13725	+	-	+	-	+	+	-	-	+	-	-
T1B10_NODE_2892	12799	+	-	-	-	-	-	-	-	+	-	-
T1B10_NODE_3111	12251	+	-	-	-	+	+	-	+	+	-	-
T1B10_NODE_3161	12128	-	-	-	-	-	-	-	-	+	-	-
T1B10_NODE_3434	11555	+	-	-	-	+	-	-	-	-	-	-
T1B10_NODE_4230	10199	-	-	-	-	-	-	-	-	+	-	+
T1B11_NODE_1141	10527	-	-	-	-	-	+	-	-	+	-	-
T1B11_NODE_903	11918	-	-	-	-	-	-	-	-	+	-	-
T1B3_NODE_1081	10289	-	-	-	-	+	-	-	-	+	-	-
T1B3_NODE_965	10846	-	-	-	-	-	-	-	-	+	-	+
T1B5_NODE_1007	30576	-	-	-	-	+	+	-	-	+	-	+
T1B5_NODE_1397	26543	-	-	-	-	-	-	-	-	+	-	-
T1B5_NODE_1493	25588	-	-	-	-	+	+	-	-	+	-	-
T1B5_NODE_3419	16493	+	-	-	-	+	+	-	+	+	-	-
T1B5_NODE_3521	16242	+	-	-	-	+	-	-	-	-	-	-
T1B5_NODE_4477	14319	-	-	-	-	+	-	-	-	+	-	+
T1B5_NODE_5941	12292	+	-	-	-	+	+	-	+	+	-	-
T1B5_NODE_6530	11702	+	+	-	-	+	-	-	-	+	-	-
T1B5_NODE_6701	11548	+	-	-	-	+	-	-	+	+	-	+
T1B5_NODE_7125	11183	-	-	-	-	+	-	-	-	+	-	+
T1B5_NODE_7146	11168	+	-	-	-	+	+	-	+	+	-	-
T1B5_NODE_7263	11071	+	-	-	-	+	-	-	+	+	+	+
T1B5_NODE_8280	10322	-	-	-	-	-	-	-	-	+	-	-
T1B8_NODE_11263	11295	+	-	-	-	+	+	-	+	+	-	+
T1B8_NODE_11741	11004	-	-	-	-	-	-	-	-	+	-	-
T1B8_NODE_11935	10878	+	-	-	-	+	+	-	-	+	-	-
T1B8_NODE_12013	10830	-	-	+	-	+	+	-	+	+	-	-
T1B8_NODE_12172	10748	-	-	-	-	-	-	-	-	+	-	-
T1B8_NODE_12534	10529	-	-	-	-	-	-	-	-	+	-	-
T1B8_NODE_13021	10268	-	-	-	-	+	-	-	-	-	-	+
T1B8_NODE_2969	25807	+	-	-	-	+	-	-	-	+	-	+
T1B8_NODE_5176	18385	-	-	-	-	-	-	-	-	+	-	-
T1B8_NODE_7075	15170	-	-	-	-	-	-	-	-	+	-	+
T1B8_NODE_7580	14478	-	-	-	-	-	-	-	-	+	-	-
T1B8_NODE_7721	14310	-	-	-	-	-	+	-	-	+	-	-
T1B8_NODE_9106	12899	-	-	-	-	-	-	-	-	+	-	+
T1B8_NODE_9166	12849	+	-	-	-	+	-	-	-	+	-	-
T1B8_NODE_9810	12314	+	-	-	-	+	-	-	+	+	-	+
T1L10_NODE_10333	10648	+	-	-	-	+	+	-	-	+	-	+
T1L10_NODE_10389	10610	-	-	-	-	-	-	-	-	+	-	-
T1L10_NODE_10782	10348	-	-	-	-	-	-	-	-	+	-	-
T1L10_NODE_10864	10300	-	-	-	-	-	-	-	-	+	-	-
T1L10_NODE_10874	10290	+	-	-	-	+	+	-	-	+	-	-
T1L10_NODE_11289	10019	-	-	-	-	-	-	-	-	+	-	-
T1L10_NODE_2489	25428	-	-	-	-	-	-	-	-	+	-	-
T1L10_NODE_3483	20865	-	-	-	-	-	-	-	-	+	-	-
T1L10_NODE_4078	18953	-	-	-	-	-	-	-	-	+	-	-
T1L10_NODE_4126	18841	-	-	-	-	-	-	-	-	+	-	-
T1L10_NODE_4592	17646	-	-	-	-	+	-	-	-	+	-	-
T1L10_NODE_5195	16398	-	-	-	-	+	+	-	-	+	-	-
T1L10_NODE_6167	14773	-	-	-	-	-	+	-	-	+	-	-
T1L10_NODE_6527	14283	-	-	-	-	-	-	-	-	+	-	-
T1L10_NODE_6539	14266	-	-	-	-	-	-	-	-	+	-	-
T1L10_NODE_6660	14097	-	-	-	-	-	-	-	-	+	-	-
T1L10_NODE_7781	12732	-	-	-	-	-	-	-	-	+	-	-
T1L10_NODE_7809	12703	-	-	-	-	-	-	-	-	+	-	-
T1L10_NODE_8275	12267	+	-	-	-	+	+	-	+	+	-	-
T1L10_NODE_8654	11923	-	-	-	-	-	-	-	-	+	-	-
T1L10_NODE_8677	11897	-	-	-	-	-	-	-	-	+	-	-
T1L10_NODE_8736	11850	-	-	-	-	-	-	-	-	+	-	-
T1L10_NODE_8774	11814	-	-	-	-	-	-	-	-	+	-	-
T1L10_NODE_9134	11492	-	-	-	-	-	-	-	-	+	-	-
T1L10_NODE_9249	11414	-	-	-	-	-	-	-	-	+	-	-
T1L10_NODE_9262	11404	-	-	-	-	-	-	-	-	+	-	-
T1L10_NODE_9526	11207	-	-	-	-	-	-	-	-	+	-	-
T1L6_NODE_1501	13081	-	-	-	-	+	-	-	-	+	-	+
T3L11_NODE_2432	19703	-	-	-	-	+	-	-	-	-	-	+
T3L11_NODE_2445	19653	-	-	-	-	+	-	-	-	+	-	-
T3L11_NODE_3854	15105	+	-	-	-	+	+	-	+	+	-	-
T3L11_NODE_4936	13013	-	-	-	-	+	-	-	-	+	-	+
T3L11_NODE_5293	12530	-	-	-	-	+	+	-	-	+	-	+
T3L11_NODE_5337	12450	-	-	-	-	+	+	-	-	+	-	+
T3L11_NODE_5688	11967	+	-	-	-	+	+	-	-	+	-	+
T3L11_NODE_6551	11036	+	-	-	-	+	+	-	+	+	-	-
T3L14_NODE_1268	22506	+	-	-	-	+	+	-	+	+	-	+
T3L14_NODE_4630	10912	+	+	-	-	+	+	-	+	+	-	+
T3L14_NODE_5363	10089	-	-	-	-	-	+	-	-	+	-	-

## Sheet: Figure 2b
Contig id	checkv_quality	Family	type
D1T2_NODE_121	Complete	Podoviridae	Undetermined
D1T2_NODE_133	Complete	Unassigned	Undetermined			Quality	Number
D1T2_NODE_154	Complete	Siphoviridae	Undetermined			Complete	73
D1T2_NODE_175	Complete	Unassigned	Undetermined			High	79
D1T2_NODE_192	Complete	Siphoviridae	Undetermined			Undetermined	183
D1T2_NODE_7	Complete	Unassigned	Undetermined			Medium	193
T1B10_NODE_216	Complete	Myoviridae	Undetermined			Low	1100
T1B10_NODE_226	Complete	Unassigned	Undetermined
T1B10_NODE_267	Complete	Unassigned	Undetermined
T1B10_NODE_2946	Complete	Unassigned	Undetermined			Lifestyle
T1B10_NODE_484	Complete	Unassigned	Undetermined			lysogenic	87
T1B11_NODE_81	Complete	Unassigned	Undetermined			Undetermined	1541
T1B5_NODE_10	Complete	Unassigned	Undetermined
T1B5_NODE_179	Complete	Siphoviridae	Undetermined			Family
T1B5_NODE_213	Complete	Unassigned	lysogenic			Mimiviridae	1
T1B5_NODE_290	Complete	Unassigned	Undetermined			Baculoviridae	2
T1B5_NODE_307	Complete	Unassigned	Undetermined			Zobellviridae	2
T1B5_NODE_322	Complete	Unassigned	Undetermined			Autographiviridae	3
T1B5_NODE_334	Complete	Unassigned	Undetermined			Phycodnaviridae	7
T1B5_NODE_445	Complete	Unassigned	lysogenic			Podoviridae	76
T1B5_NODE_470	Complete	Siphoviridae	Undetermined			Myoviridae	84
T1B5_NODE_825	Complete	Siphoviridae	Undetermined			Siphoviridae	458
T1B8_NODE_1016	Complete	Unassigned	Undetermined			Unassigned	995
T1B8_NODE_1034	Complete	Unassigned	Undetermined
T1B8_NODE_1043	Complete	Podoviridae	Undetermined
T1B8_NODE_10781	Complete	Unassigned	Undetermined
T1B8_NODE_1206	Complete	Siphoviridae	Undetermined
T1B8_NODE_1210	Complete	Unassigned	Undetermined
T1B8_NODE_122	Complete	Unassigned	Undetermined
T1B8_NODE_1240	Complete	Siphoviridae	Undetermined
T1B8_NODE_1415	Complete	Siphoviridae	Undetermined
T1B8_NODE_1435	Complete	Siphoviridae	Undetermined
T1B8_NODE_1589	Complete	Unassigned	Undetermined
T1B8_NODE_482	Complete	Unassigned	Undetermined
T1B8_NODE_807	Complete	Unassigned	Undetermined
T1B8_NODE_9460	Complete	Unassigned	Undetermined
T1B8_NODE_956	Complete	Unassigned	Undetermined
T1B8_NODE_9572	Complete	Siphoviridae	Undetermined
T1B8_NODE_959	Complete	Unassigned	Undetermined
T1B8_NODE_9611	Complete	Unassigned	Undetermined
T1B8_NODE_9690	Complete	Unassigned	Undetermined
T1B8_NODE_983	Complete	Siphoviridae	Undetermined
T1L10_NODE_193	Complete	Unassigned	Undetermined
T1L10_NODE_203	Complete	Siphoviridae	Undetermined
T1L10_NODE_334	Complete	Siphoviridae	Undetermined
T1L10_NODE_343	Complete	Unassigned	Undetermined
T1L10_NODE_383	Complete	Myoviridae	Undetermined
T1L10_NODE_614	Complete	Unassigned	Undetermined
T1L10_NODE_764	Complete	Siphoviridae	Undetermined
T1L10_NODE_8240	Complete	Unassigned	Undetermined
T1L10_NODE_934	Complete	Unassigned	lysogenic
T1L10_NODE_958	Complete	Siphoviridae	Undetermined
T1L6_NODE_106	Complete	Unassigned	Undetermined
T3L11_NODE_202	Complete	Siphoviridae	Undetermined
T3L11_NODE_4700	Complete	Unassigned	Undetermined
T3L14_NODE_39	Complete	Siphoviridae	Undetermined
D1T2_NODE_136	Complete	Siphoviridae	Undetermined
T1B5_NODE_313	Complete	Podoviridae	Undetermined
T1B5_NODE_536	Complete	Unassigned	Undetermined
T1B8_NODE_2278	Complete	Unassigned	Undetermined
T1B8_NODE_912	Complete	Siphoviridae	Undetermined
T1L10_NODE_2580	Complete	Unassigned	Undetermined
D1T2_NODE_836	Complete	Unassigned	Undetermined
T1B10_NODE_185	Complete	Siphoviridae	Undetermined
T1B10_NODE_82	Complete	Siphoviridae	Undetermined
T1B10_NODE_87	Complete	Siphoviridae	lysogenic
T1B11_NODE_131	Complete	Siphoviridae	Undetermined
T1B8_NODE_11617	Complete	Unassigned	Undetermined
T1B8_NODE_2187	Complete	Siphoviridae	Undetermined
T1B8_NODE_682	Complete	Siphoviridae	Undetermined
T1L10_NODE_116	Complete	Unassigned	Undetermined
T1L10_NODE_359	Complete	Unassigned	Undetermined
T1L10_NODE_692	Complete	Siphoviridae	Undetermined
D1T2_NODE_111	High-quality	Unassigned	Undetermined
D1T2_NODE_126	High-quality	Podoviridae	Undetermined
T1B5_NODE_419	High-quality	Unassigned	Undetermined
T1B5_NODE_539	High-quality	Unassigned	Undetermined
T1B8_NODE_1311	High-quality	Unassigned	Undetermined
T1B8_NODE_8691	High-quality	Unassigned	Undetermined
T1B8_NODE_880	High-quality	Unassigned	Undetermined
T1B8_NODE_9643	High-quality	Unassigned	Undetermined
T1B8_NODE_975	High-quality	Unassigned	Undetermined
T1L10_NODE_716	High-quality	Siphoviridae	Undetermined
T1L10_NODE_724	High-quality	Unassigned	Undetermined
T3L11_NODE_432	High-quality	Unassigned	Undetermined
T3L8_NODE_143	High-quality	Unassigned	Undetermined
T3L8_NODE_1619	High-quality	Unassigned	Undetermined
T1B5_NODE_324	High-quality	Unassigned	Undetermined
D1T1_NODE_110	High-quality	Siphoviridae	Undetermined
D1T1_NODE_65	High-quality	Podoviridae	Undetermined
D1T1_NODE_78	High-quality	Podoviridae	lysogenic
D1T2_NODE_164	High-quality	Siphoviridae	Undetermined
D1T2_NODE_166	High-quality	Unassigned	Undetermined
T1B10_NODE_167	High-quality	Siphoviridae	Undetermined
T1B10_NODE_3228	High-quality	Unassigned	Undetermined
T1B10_NODE_327	High-quality	Unassigned	Undetermined
T1B10_NODE_377	High-quality	Unassigned	Undetermined
T1B10_NODE_459	High-quality	Unassigned	Undetermined
T1B11_NODE_126	High-quality	Unassigned	Undetermined
T1B11_NODE_89	High-quality	Siphoviridae	Undetermined
T1B3_NODE_43	High-quality	Siphoviridae	Undetermined
T1B5_NODE_102	High-quality	Unassigned	lysogenic
T1B5_NODE_180	High-quality	Siphoviridae	Undetermined
T1B5_NODE_336	High-quality	Unassigned	Undetermined
T1B5_NODE_339	High-quality	Unassigned	Undetermined
T1B5_NODE_413	High-quality	Unassigned	Undetermined
T1B5_NODE_428	High-quality	Unassigned	Undetermined
T1B8_NODE_1031	High-quality	Unassigned	Undetermined
T1B8_NODE_1055	High-quality	Siphoviridae	Undetermined
T1B8_NODE_11100	High-quality	Unassigned	Undetermined
T1B8_NODE_1115	High-quality	Siphoviridae	Undetermined
T1B8_NODE_1141	High-quality	Unassigned	Undetermined
T1B8_NODE_1222	High-quality	Siphoviridae	Undetermined
T1B8_NODE_1255	High-quality	Siphoviridae	Undetermined
T1B8_NODE_1258	High-quality	Unassigned	Undetermined
T1B8_NODE_1275	High-quality	Siphoviridae	Undetermined
T1B8_NODE_1345	High-quality	Siphoviridae	Undetermined
T1B8_NODE_163	High-quality	Siphoviridae	Undetermined
T1B8_NODE_402	High-quality	Unassigned	Undetermined
T1B8_NODE_525	High-quality	Unassigned	Undetermined
T1B8_NODE_526	High-quality	Unassigned	Undetermined
T1B8_NODE_6564	High-quality	Siphoviridae	lysogenic
T1B8_NODE_715	High-quality	Siphoviridae	lysogenic
T1B8_NODE_826	High-quality	Unassigned	Undetermined
T1B8_NODE_863	High-quality	Podoviridae	Undetermined
T1B8_NODE_914	High-quality	Siphoviridae	Undetermined
T1B8_NODE_921	High-quality	Siphoviridae	Undetermined
T1B8_NODE_9435	High-quality	Unassigned	Undetermined
T1B8_NODE_967	High-quality	Siphoviridae	Undetermined
T1B8_NODE_979	High-quality	Siphoviridae	Undetermined
T1B8_NODE_985	High-quality	Siphoviridae	Undetermined
T1B8_NODE_999	High-quality	Podoviridae	Undetermined
T1L10_NODE_158	High-quality	Unassigned	lysogenic
T1L10_NODE_208	High-quality	Myoviridae	Undetermined
T1L10_NODE_224	High-quality	Siphoviridae	Undetermined
T1L10_NODE_228	High-quality	Siphoviridae	Undetermined
T1L10_NODE_282	High-quality	Siphoviridae	Undetermined
T1L10_NODE_626	High-quality	Unassigned	Undetermined
T1L10_NODE_684	High-quality	Siphoviridae	Undetermined
T1L10_NODE_699	High-quality	Myoviridae	Undetermined
T1L10_NODE_732	High-quality	Unassigned	Undetermined
T1L10_NODE_845	High-quality	Siphoviridae	Undetermined
T1L10_NODE_968	High-quality	Siphoviridae	Undetermined
T3L11_NODE_200	High-quality	Siphoviridae	Undetermined
T3L11_NODE_43	High-quality	Siphoviridae	Undetermined
T3L11_NODE_435	High-quality	Siphoviridae	Undetermined
T3L14_NODE_11	High-quality	Siphoviridae	lysogenic
T3L14_NODE_208	High-quality	Siphoviridae	Undetermined
T3L8_NODE_145	High-quality	Unassigned	Undetermined
T1B5_NODE_331	High-quality	Siphoviridae	Undetermined
T1B8_NODE_1816	High-quality	Phycodnaviridae	Undetermined
T1B8_NODE_340	High-quality	Siphoviridae	Undetermined
D1T1_NODE_61	Low-quality	Unassigned	Undetermined
D1T2_NODE_1356	Low-quality	Unassigned	Undetermined
D1T2_NODE_564	Low-quality	Autographiviridae	Undetermined
T1B10_NODE_1363	Low-quality	Unassigned	Undetermined
T1B10_NODE_3427	Low-quality	Podoviridae	Undetermined
T1B5_NODE_1132	Low-quality	Myoviridae	Undetermined
T1B5_NODE_3009	Low-quality	Unassigned	Undetermined
T1B5_NODE_3166	Low-quality	Unassigned	Undetermined
T1B5_NODE_3260	Low-quality	Zobellviridae	Undetermined
T1B5_NODE_3459	Low-quality	Unassigned	Undetermined
T1B5_NODE_3460	Low-quality	Unassigned	Undetermined
T1B5_NODE_4153	Low-quality	Unassigned	Undetermined
T1B5_NODE_4682	Low-quality	Unassigned	Undetermined
T1B5_NODE_5523	Low-quality	Myoviridae	Undetermined
T1B5_NODE_7602	Low-quality	Unassigned	Undetermined
T1B5_NODE_7604	Low-quality	Unassigned	Undetermined
T1B5_NODE_8487	Low-quality	Unassigned	Undetermined
T1B5_NODE_856	Low-quality	Unassigned	Undetermined
T1B5_NODE_8648	Low-quality	Siphoviridae	Undetermined
T1B8_NODE_1979	Low-quality	Siphoviridae	Undetermined
T1B8_NODE_3577	Low-quality	Siphoviridae	Undetermined
T1B8_NODE_6337	Low-quality	Podoviridae	Undetermined
T1B8_NODE_9703	Low-quality	Podoviridae	Undetermined
T1B8_NODE_9714	Low-quality	Siphoviridae	Undetermined
T1B8_NODE_9800	Low-quality	Unassigned	Undetermined
T1L10_NODE_10928	Low-quality	Unassigned	Undetermined
T1L10_NODE_5117	Low-quality	Siphoviridae	Undetermined
T1L10_NODE_6264	Low-quality	Podoviridae	Undetermined
T1L10_NODE_7502	Low-quality	Unassigned	Undetermined
T3L11_NODE_2214	Low-quality	Unassigned	Undetermined
T3L11_NODE_2457	Low-quality	Unassigned	Undetermined
T3L11_NODE_3731	Low-quality	Siphoviridae	Undetermined
T3L11_NODE_4152	Low-quality	Siphoviridae	Undetermined
T3L11_NODE_4195	Low-quality	Unassigned	Undetermined
T3L11_NODE_4390	Low-quality	Podoviridae	Undetermined
T3L11_NODE_4993	Low-quality	Podoviridae	Undetermined
T3L11_NODE_5198	Low-quality	Unassigned	Undetermined
T3L11_NODE_5574	Low-quality	Myoviridae	Undetermined
T3L11_NODE_650	Low-quality	Myoviridae	Undetermined
T3L11_NODE_6656	Low-quality	Zobellviridae	Undetermined
T3L11_NODE_7092	Low-quality	Unassigned	Undetermined
T3L11_NODE_7145	Low-quality	Unassigned	Undetermined
T3L11_NODE_7315	Low-quality	Podoviridae	Undetermined
T3L14_NODE_1307	Low-quality	Unassigned	Undetermined
T3L14_NODE_2942	Low-quality	Unassigned	Undetermined
T3L14_NODE_379	Low-quality	Unassigned	Undetermined
T3L14_NODE_4736	Low-quality	Unassigned	Undetermined
T3L8_NODE_1032	Low-quality	Unassigned	Undetermined
T3L8_NODE_1827	Low-quality	Unassigned	Undetermined
T3L8_NODE_1952	Low-quality	Unassigned	Undetermined
T1B10_NODE_2684	Low-quality	Unassigned	Undetermined
T1B8_NODE_657	Low-quality	Unassigned	Undetermined
T1B8_NODE_9088	Low-quality	Siphoviridae	Undetermined
T1L10_NODE_10562	Low-quality	Unassigned	Undetermined
T3L11_NODE_2585	Low-quality	Unassigned	Undetermined
T3L11_NODE_5777	Low-quality	Unassigned	Undetermined
D1T1_NODE_1256	Low-quality	Siphoviridae	Undetermined
D1T1_NODE_1257	Low-quality	Unassigned	lysogenic
D1T1_NODE_1411	Low-quality	Siphoviridae	Undetermined
D1T1_NODE_1804	Low-quality	Myoviridae	Undetermined
D1T1_NODE_1966	Low-quality	Myoviridae	Undetermined
D1T1_NODE_516	Low-quality	Unassigned	Undetermined
D1T1_NODE_54	Low-quality	Unassigned	Undetermined
D1T1_NODE_592	Low-quality	Podoviridae	Undetermined
D1T1_NODE_749	Low-quality	Unassigned	Undetermined
D1T1_NODE_840	Low-quality	Unassigned	Undetermined
D1T1_NODE_948	Low-quality	Myoviridae	Undetermined
D1T2_NODE_1129	Low-quality	Unassigned	Undetermined
D1T2_NODE_1432	Low-quality	Podoviridae	Undetermined
D1T2_NODE_1529	Low-quality	Siphoviridae	Undetermined
D1T2_NODE_1554	Low-quality	Unassigned	Undetermined
D1T2_NODE_1560	Low-quality	Siphoviridae	Undetermined
D1T2_NODE_1665	Low-quality	Unassigned	Undetermined
D1T2_NODE_1731	Low-quality	Unassigned	Undetermined
D1T2_NODE_1775	Low-quality	Unassigned	Undetermined
D1T2_NODE_1836	Low-quality	Unassigned	Undetermined
D1T2_NODE_1845	Low-quality	Unassigned	Undetermined
D1T2_NODE_1891	Low-quality	Podoviridae	Undetermined
D1T2_NODE_384	Low-quality	Podoviridae	Undetermined
D1T2_NODE_482	Low-quality	Siphoviridae	Undetermined
D1T2_NODE_503	Low-quality	Unassigned	Undetermined
D1T2_NODE_594	Low-quality	Siphoviridae	Undetermined
D1T2_NODE_640	Low-quality	Siphoviridae	Undetermined
D1T2_NODE_669	Low-quality	Unassigned	Undetermined
D1T2_NODE_787	Low-quality	Unassigned	Undetermined
D1T2_NODE_793	Low-quality	Siphoviridae	Undetermined
T1B10_NODE_1038	Low-quality	Siphoviridae	lysogenic
T1B10_NODE_1133	Low-quality	Siphoviridae	Undetermined
T1B10_NODE_1337	Low-quality	Unassigned	Undetermined
T1B10_NODE_1441	Low-quality	Siphoviridae	Undetermined
T1B10_NODE_1536	Low-quality	Siphoviridae	Undetermined
T1B10_NODE_1696	Low-quality	Unassigned	Undetermined
T1B10_NODE_1892	Low-quality	Unassigned	Undetermined
T1B10_NODE_1999	Low-quality	Unassigned	Undetermined
T1B10_NODE_2327	Low-quality	Unassigned	Undetermined
T1B10_NODE_2364	Low-quality	Podoviridae	Undetermined
T1B10_NODE_2521	Low-quality	Siphoviridae	Undetermined
T1B10_NODE_2599	Low-quality	Unassigned	Undetermined
T1B10_NODE_2771	Low-quality	Unassigned	Undetermined
T1B10_NODE_2999	Low-quality	Myoviridae	Undetermined
T1B10_NODE_3076	Low-quality	Siphoviridae	Undetermined
T1B10_NODE_3153	Low-quality	Siphoviridae	Undetermined
T1B10_NODE_3448	Low-quality	Unassigned	Undetermined
T1B10_NODE_3546	Low-quality	Myoviridae	Undetermined
T1B10_NODE_3555	Low-quality	Unassigned	Undetermined
T1B10_NODE_3618	Low-quality	Unassigned	Undetermined
T1B10_NODE_3720	Low-quality	Siphoviridae	Undetermined
T1B10_NODE_3856	Low-quality	Unassigned	Undetermined
T1B10_NODE_3959	Low-quality	Unassigned	Undetermined
T1B10_NODE_4179	Low-quality	Unassigned	Undetermined
T1B10_NODE_583	Low-quality	Unassigned	Undetermined
T1B10_NODE_813	Low-quality	Siphoviridae	Undetermined
T1B11_NODE_1131	Low-quality	Unassigned	Undetermined
T1B11_NODE_431	Low-quality	Unassigned	Undetermined
T1B11_NODE_434	Low-quality	Podoviridae	Undetermined
T1B11_NODE_493	Low-quality	Podoviridae	Undetermined
T1B3_NODE_273	Low-quality	Unassigned	Undetermined
T1B3_NODE_630	Low-quality	Unassigned	Undetermined
T1B5_NODE_1121	Low-quality	Siphoviridae	Undetermined
T1B5_NODE_1536	Low-quality	Myoviridae	Undetermined
T1B5_NODE_2036	Low-quality	Siphoviridae	Undetermined
T1B5_NODE_2056	Low-quality	Myoviridae	Undetermined
T1B5_NODE_2266	Low-quality	Siphoviridae	Undetermined
T1B5_NODE_2342	Low-quality	Siphoviridae	Undetermined
T1B5_NODE_2358	Low-quality	Unassigned	Undetermined
T1B5_NODE_2459	Low-quality	Siphoviridae	Undetermined
T1B5_NODE_2690	Low-quality	Unassigned	Undetermined
T1B5_NODE_2757	Low-quality	Siphoviridae	Undetermined
T1B5_NODE_2784	Low-quality	Siphoviridae	Undetermined
T1B5_NODE_3242	Low-quality	Siphoviridae	lysogenic
T1B5_NODE_3290	Low-quality	Siphoviridae	Undetermined
T1B5_NODE_3291	Low-quality	Unassigned	Undetermined
T1B5_NODE_337	Low-quality	Siphoviridae	Undetermined
T1B5_NODE_3506	Low-quality	Unassigned	lysogenic
T1B5_NODE_3802	Low-quality	Myoviridae	Undetermined
T1B5_NODE_3850	Low-quality	Unassigned	Undetermined
T1B5_NODE_3870	Low-quality	Siphoviridae	Undetermined
T1B5_NODE_4120	Low-quality	Unassigned	Undetermined
T1B5_NODE_4185	Low-quality	Podoviridae	Undetermined
T1B5_NODE_4369	Low-quality	Unassigned	Undetermined
T1B5_NODE_4472	Low-quality	Myoviridae	Undetermined
T1B5_NODE_4627	Low-quality	Unassigned	Undetermined
T1B5_NODE_4727	Low-quality	Siphoviridae	Undetermined
T1B5_NODE_4885	Low-quality	Unassigned	Undetermined
T1B5_NODE_5082	Low-quality	Unassigned	Undetermined
T1B5_NODE_5092	Low-quality	Unassigned	Undetermined
T1B5_NODE_5133	Low-quality	Unassigned	Undetermined
T1B5_NODE_5502	Low-quality	Unassigned	Undetermined
T1B5_NODE_5567	Low-quality	Unassigned	Undetermined
T1B5_NODE_5685	Low-quality	Unassigned	Undetermined
T1B5_NODE_5810	Low-quality	Podoviridae	Undetermined
T1B5_NODE_5817	Low-quality	Siphoviridae	Undetermined
T1B5_NODE_6918	Low-quality	Siphoviridae	Undetermined
T1B5_NODE_7134	Low-quality	Unassigned	Undetermined
T1B5_NODE_8228	Low-quality	Myoviridae	Undetermined
T1B5_NODE_8677	Low-quality	Unassigned	Undetermined
T1B8_NODE_10047	Low-quality	Podoviridae	Undetermined
T1B8_NODE_10062	Low-quality	Unassigned	Undetermined
T1B8_NODE_10085	Low-quality	Unassigned	Undetermined
T1B8_NODE_10279	Low-quality	Siphoviridae	Undetermined
T1B8_NODE_1062	Low-quality	Siphoviridae	Undetermined
T1B8_NODE_11056	Low-quality	Unassigned	Undetermined
T1B8_NODE_11637	Low-quality	Siphoviridae	Undetermined
T1B8_NODE_11830	Low-quality	Unassigned	Undetermined
T1B8_NODE_11966	Low-quality	Podoviridae	Undetermined
T1B8_NODE_12094	Low-quality	Unassigned	Undetermined
T1B8_NODE_12669	Low-quality	Unassigned	Undetermined
T1B8_NODE_12774	Low-quality	Unassigned	Undetermined
T1B8_NODE_12877	Low-quality	Unassigned	Undetermined
T1B8_NODE_12915	Low-quality	Siphoviridae	Undetermined
T1B8_NODE_13285	Low-quality	Siphoviridae	Undetermined
T1B8_NODE_1383	Low-quality	Unassigned	Undetermined
T1B8_NODE_1464	Low-quality	Siphoviridae	Undetermined
T1B8_NODE_1540	Low-quality	Siphoviridae	Undetermined
T1B8_NODE_2448	Low-quality	Siphoviridae	Undetermined
T1B8_NODE_3025	Low-quality	Siphoviridae	Undetermined
T1B8_NODE_3233	Low-quality	Siphoviridae	Undetermined
T1B8_NODE_3618	Low-quality	Siphoviridae	Undetermined
T1B8_NODE_3880	Low-quality	Siphoviridae	Undetermined
T1B8_NODE_3962	Low-quality	Siphoviridae	Undetermined
T1B8_NODE_4033	Low-quality	Siphoviridae	Undetermined
T1B8_NODE_4724	Low-quality	Unassigned	Undetermined
T1B8_NODE_4746	Low-quality	Siphoviridae	Undetermined
T1B8_NODE_4775	Low-quality	Unassigned	Undetermined
T1B8_NODE_5162	Low-quality	Unassigned	Undetermined
T1B8_NODE_5689	Low-quality	Siphoviridae	Undetermined
T1B8_NODE_6132	Low-quality	Unassigned	Undetermined
T1B8_NODE_6218	Low-quality	Unassigned	Undetermined
T1B8_NODE_6320	Low-quality	Siphoviridae	Undetermined
T1B8_NODE_6370	Low-quality	Unassigned	Undetermined
T1B8_NODE_6497	Low-quality	Podoviridae	Undetermined
T1B8_NODE_6579	Low-quality	Unassigned	Undetermined
T1B8_NODE_6614	Low-quality	Siphoviridae	Undetermined
T1B8_NODE_6722	Low-quality	Podoviridae	Undetermined
T1B8_NODE_6808	Low-quality	Unassigned	Undetermined
T1B8_NODE_7053	Low-quality	Unassigned	Undetermined
T1B8_NODE_7719	Low-quality	Unassigned	Undetermined
T1B8_NODE_7820	Low-quality	Siphoviridae	Undetermined
T1B8_NODE_7908	Low-quality	Podoviridae	Undetermined
T1B8_NODE_8332	Low-quality	Unassigned	Undetermined
T1B8_NODE_8432	Low-quality	Siphoviridae	Undetermined
T1B8_NODE_8813	Low-quality	Unassigned	Undetermined
T1B8_NODE_9035	Low-quality	Unassigned	Undetermined
T1B8_NODE_9117	Low-quality	Unassigned	Undetermined
T1B8_NODE_9254	Low-quality	Unassigned	Undetermined
T1B8_NODE_9335	Low-quality	Siphoviridae	Undetermined
T1B8_NODE_9517	Low-quality	Unassigned	Undetermined
T1B8_NODE_9871	Low-quality	Unassigned	lysogenic
T1L10_NODE_10327	Low-quality	Unassigned	Undetermined
T1L10_NODE_10568	Low-quality	Unassigned	Undetermined
T1L10_NODE_10863	Low-quality	Unassigned	Undetermined
T1L10_NODE_10875	Low-quality	Unassigned	Undetermined
T1L10_NODE_11059	Low-quality	Siphoviridae	Undetermined
T1L10_NODE_11292	Low-quality	Unassigned	Undetermined
T1L10_NODE_1270	Low-quality	Siphoviridae	Undetermined
T1L10_NODE_1936	Low-quality	Siphoviridae	Undetermined
T1L10_NODE_1975	Low-quality	Siphoviridae	Undetermined
T1L10_NODE_2549	Low-quality	Unassigned	Undetermined
T1L10_NODE_3220	Low-quality	Siphoviridae	Undetermined
T1L10_NODE_3269	Low-quality	Siphoviridae	Undetermined
T1L10_NODE_3609	Low-quality	Unassigned	Undetermined
T1L10_NODE_3632	Low-quality	Siphoviridae	Undetermined
T1L10_NODE_3766	Low-quality	Unassigned	Undetermined
T1L10_NODE_4093	Low-quality	Siphoviridae	Undetermined
T1L10_NODE_4110	Low-quality	Siphoviridae	Undetermined
T1L10_NODE_4331	Low-quality	Myoviridae	Undetermined
T1L10_NODE_4389	Low-quality	Unassigned	Undetermined
T1L10_NODE_4460	Low-quality	Siphoviridae	Undetermined
T1L10_NODE_4508	Low-quality	Unassigned	Undetermined
T1L10_NODE_4518	Low-quality	Unassigned	Undetermined
T1L10_NODE_4622	Low-quality	Siphoviridae	Undetermined
T1L10_NODE_4694	Low-quality	Unassigned	Undetermined
T1L10_NODE_4824	Low-quality	Baculoviridae	Undetermined
T1L10_NODE_5002	Low-quality	Unassigned	Undetermined
T1L10_NODE_5099	Low-quality	Unassigned	Undetermined
T1L10_NODE_5472	Low-quality	Myoviridae	Undetermined
T1L10_NODE_5630	Low-quality	Myoviridae	Undetermined
T1L10_NODE_5852	Low-quality	Unassigned	Undetermined
T1L10_NODE_5899	Low-quality	Siphoviridae	Undetermined
T1L10_NODE_5909	Low-quality	Siphoviridae	Undetermined
T1L10_NODE_618	Low-quality	Siphoviridae	lysogenic
T1L10_NODE_6374	Low-quality	Unassigned	Undetermined
T1L10_NODE_6892	Low-quality	Unassigned	Undetermined
T1L10_NODE_6963	Low-quality	Siphoviridae	Undetermined
T1L10_NODE_7479	Low-quality	Siphoviridae	Undetermined
T1L10_NODE_779	Low-quality	Siphoviridae	Undetermined
T1L10_NODE_8393	Low-quality	Siphoviridae	Undetermined
T1L10_NODE_8589	Low-quality	Siphoviridae	Undetermined
T1L10_NODE_8912	Low-quality	Podoviridae	Undetermined
T1L10_NODE_8996	Low-quality	Siphoviridae	Undetermined
T1L10_NODE_9555	Low-quality	Myoviridae	Undetermined
T1L10_NODE_9559	Low-quality	Siphoviridae	Undetermined
T1L10_NODE_9637	Low-quality	Unassigned	Undetermined
T1L10_NODE_9947	Low-quality	Unassigned	Undetermined
T1L6_NODE_36	Low-quality	Unassigned	Undetermined
T1L6_NODE_694	Low-quality	Unassigned	Undetermined
T1L6_NODE_845	Low-quality	Siphoviridae	Undetermined
T1L6_NODE_87	Low-quality	Unassigned	Undetermined
T1L6_NODE_897	Low-quality	Siphoviridae	Undetermined
T1L6_NODE_935	Low-quality	Myoviridae	Undetermined
T3L11_NODE_1355	Low-quality	Unassigned	Undetermined
T3L11_NODE_1356	Low-quality	Unassigned	Undetermined
T3L11_NODE_1558	Low-quality	Unassigned	Undetermined
T3L11_NODE_1641	Low-quality	Unassigned	Undetermined
T3L11_NODE_1788	Low-quality	Myoviridae	Undetermined
T3L11_NODE_207	Low-quality	Myoviridae	Undetermined
T3L11_NODE_2077	Low-quality	Siphoviridae	Undetermined
T3L11_NODE_2078	Low-quality	Unassigned	Undetermined
T3L11_NODE_2138	Low-quality	Unassigned	Undetermined
T3L11_NODE_2239	Low-quality	Unassigned	Undetermined
T3L11_NODE_2276	Low-quality	Unassigned	Undetermined
T3L11_NODE_2324	Low-quality	Unassigned	Undetermined
T3L11_NODE_2371	Low-quality	Siphoviridae	Undetermined
T3L11_NODE_2387	Low-quality	Siphoviridae	Undetermined
T3L11_NODE_2628	Low-quality	Unassigned	Undetermined
T3L11_NODE_2670	Low-quality	Myoviridae	Undetermined
T3L11_NODE_2803	Low-quality	Myoviridae	Undetermined
T3L11_NODE_2821	Low-quality	Myoviridae	Undetermined
T3L11_NODE_2862	Low-quality	Myoviridae	Undetermined
T3L11_NODE_2932	Low-quality	Unassigned	Undetermined
T3L11_NODE_3123	Low-quality	Unassigned	Undetermined
T3L11_NODE_3300	Low-quality	Unassigned	Undetermined
T3L11_NODE_3420	Low-quality	Siphoviridae	Undetermined
T3L11_NODE_3609	Low-quality	Siphoviridae	Undetermined
T3L11_NODE_3681	Low-quality	Unassigned	Undetermined
T3L11_NODE_3718	Low-quality	Unassigned	Undetermined
T3L11_NODE_4012	Low-quality	Siphoviridae	Undetermined
T3L11_NODE_4020	Low-quality	Unassigned	Undetermined
T3L11_NODE_4079	Low-quality	Siphoviridae	Undetermined
T3L11_NODE_4085	Low-quality	Unassigned	Undetermined
T3L11_NODE_4258	Low-quality	Unassigned	Undetermined
T3L11_NODE_4262	Low-quality	Unassigned	Undetermined
T3L11_NODE_439	Low-quality	Unassigned	Undetermined
T3L11_NODE_4428	Low-quality	Unassigned	Undetermined
T3L11_NODE_4659	Low-quality	Siphoviridae	Undetermined
T3L11_NODE_5037	Low-quality	Siphoviridae	Undetermined
T3L11_NODE_5193	Low-quality	Unassigned	Undetermined
T3L11_NODE_5260	Low-quality	Unassigned	Undetermined
T3L11_NODE_5269	Low-quality	Podoviridae	Undetermined
T3L11_NODE_5441	Low-quality	Unassigned	Undetermined
T3L11_NODE_5503	Low-quality	Unassigned	Undetermined
T3L11_NODE_5608	Low-quality	Unassigned	Undetermined
T3L11_NODE_5648	Low-quality	Unassigned	Undetermined
T3L11_NODE_6034	Low-quality	Myoviridae	Undetermined
T3L11_NODE_6046	Low-quality	Unassigned	Undetermined
T3L11_NODE_6125	Low-quality	Siphoviridae	Undetermined
T3L11_NODE_6141	Low-quality	Unassigned	Undetermined
T3L11_NODE_6293	Low-quality	Podoviridae	Undetermined
T3L11_NODE_6424	Low-quality	Siphoviridae	Undetermined
T3L11_NODE_649	Low-quality	Siphoviridae	Undetermined
T3L11_NODE_6639	Low-quality	Podoviridae	Undetermined
T3L11_NODE_6701	Low-quality	Unassigned	Undetermined
T3L11_NODE_6963	Low-quality	Podoviridae	Undetermined
T3L11_NODE_7116	Low-quality	Siphoviridae	Undetermined
T3L11_NODE_7296	Low-quality	Unassigned	Undetermined
T3L11_NODE_731	Low-quality	Siphoviridae	Undetermined
T3L11_NODE_7406	Low-quality	Myoviridae	Undetermined
T3L11_NODE_823	Low-quality	Myoviridae	Undetermined
T3L14_NODE_1360	Low-quality	Unassigned	Undetermined
T3L14_NODE_1426	Low-quality	Unassigned	Undetermined
T3L14_NODE_1557	Low-quality	Siphoviridae	Undetermined
T3L14_NODE_1577	Low-quality	Siphoviridae	Undetermined
T3L14_NODE_1776	Low-quality	Unassigned	Undetermined
T3L14_NODE_1823	Low-quality	Siphoviridae	Undetermined
T3L14_NODE_1917	Low-quality	Unassigned	Undetermined
T3L14_NODE_2041	Low-quality	Myoviridae	Undetermined
T3L14_NODE_2290	Low-quality	Siphoviridae	Undetermined
T3L14_NODE_2560	Low-quality	Siphoviridae	Undetermined
T3L14_NODE_2561	Low-quality	Unassigned	Undetermined
T3L14_NODE_2897	Low-quality	Unassigned	Undetermined
T3L14_NODE_2899	Low-quality	Unassigned	Undetermined
T3L14_NODE_2954	Low-quality	Unassigned	Undetermined
T3L14_NODE_3304	Low-quality	Unassigned	Undetermined
T3L14_NODE_3316	Low-quality	Siphoviridae	Undetermined
T3L14_NODE_3649	Low-quality	Siphoviridae	Undetermined
T3L14_NODE_4106	Low-quality	Unassigned	Undetermined
T3L14_NODE_4150	Low-quality	Unassigned	Undetermined
T3L14_NODE_4292	Low-quality	Myoviridae	Undetermined
T3L14_NODE_4444	Low-quality	Unassigned	Undetermined
T3L14_NODE_4850	Low-quality	Podoviridae	Undetermined
T3L14_NODE_825	Low-quality	Unassigned	Undetermined
T3L14_NODE_836	Low-quality	Unassigned	Undetermined
T3L8_NODE_1192	Low-quality	Unassigned	Undetermined
T3L8_NODE_1238	Low-quality	Unassigned	Undetermined
T3L8_NODE_1315	Low-quality	Unassigned	Undetermined
T3L8_NODE_1351	Low-quality	Unassigned	Undetermined
T3L8_NODE_1365	Low-quality	Siphoviridae	Undetermined
T3L8_NODE_1370	Low-quality	Unassigned	Undetermined
T3L8_NODE_1390	Low-quality	Podoviridae	Undetermined
T3L8_NODE_1400	Low-quality	Podoviridae	Undetermined
T3L8_NODE_1436	Low-quality	Podoviridae	Undetermined
T3L8_NODE_1445	Low-quality	Unassigned	Undetermined
T3L8_NODE_1451	Low-quality	Unassigned	Undetermined
T3L8_NODE_1539	Low-quality	Siphoviridae	Undetermined
T3L8_NODE_1557	Low-quality	Siphoviridae	Undetermined
T3L8_NODE_1579	Low-quality	Unassigned	Undetermined
T3L8_NODE_1603	Low-quality	Siphoviridae	Undetermined
T3L8_NODE_1738	Low-quality	Autographiviridae	Undetermined
T3L8_NODE_1740	Low-quality	Podoviridae	Undetermined
T3L8_NODE_1798	Low-quality	Siphoviridae	Undetermined
T3L8_NODE_1879	Low-quality	Unassigned	Undetermined
T3L8_NODE_190	Low-quality	Unassigned	Undetermined
T3L8_NODE_1920	Low-quality	Siphoviridae	Undetermined
T3L8_NODE_1934	Low-quality	Siphoviridae	Undetermined
T3L8_NODE_1949	Low-quality	Siphoviridae	Undetermined
T3L8_NODE_1954	Low-quality	Siphoviridae	Undetermined
T3L8_NODE_1959	Low-quality	Unassigned	Undetermined
T3L8_NODE_2012	Low-quality	Myoviridae	Undetermined
T3L8_NODE_2018	Low-quality	Unassigned	Undetermined
T3L8_NODE_2033	Low-quality	Myoviridae	Undetermined
T3L8_NODE_2046	Low-quality	Unassigned	Undetermined
T3L8_NODE_312	Low-quality	Siphoviridae	Undetermined
T3L8_NODE_422	Low-quality	Unassigned	Undetermined
T3L8_NODE_544	Low-quality	Unassigned	Undetermined
T3L8_NODE_563	Low-quality	Unassigned	Undetermined
T3L8_NODE_714	Low-quality	Myoviridae	Undetermined
T3L8_NODE_755	Low-quality	Unassigned	Undetermined
T3L8_NODE_828	Low-quality	Unassigned	Undetermined
T3L8_NODE_908	Low-quality	Unassigned	Undetermined
T3L8_NODE_926	Low-quality	Siphoviridae	Undetermined
T3L8_NODE_955	Low-quality	Unassigned	Undetermined
T3L8_NODE_982	Low-quality	Unassigned	Undetermined
D1T1_NODE_874	Low-quality	Unassigned	Undetermined
D1T2_NODE_901	Low-quality	Unassigned	Undetermined
MC02_NODE_431	Low-quality	Unassigned	Undetermined
T1B10_NODE_1635	Low-quality	Unassigned	Undetermined
T1B10_NODE_3594	Low-quality	Unassigned	Undetermined
T1B10_NODE_4256	Low-quality	Unassigned	Undetermined
T1B5_NODE_4888	Low-quality	Unassigned	Undetermined
T1B5_NODE_532	Low-quality	Siphoviridae	Undetermined
T1B5_NODE_6236	Low-quality	Phycodnaviridae	Undetermined
T1B5_NODE_7341	Low-quality	Unassigned	Undetermined
T1B5_NODE_7993	Low-quality	Unassigned	Undetermined
T1B5_NODE_8156	Low-quality	Unassigned	Undetermined
T1B5_NODE_8179	Low-quality	Unassigned	Undetermined
T1B8_NODE_12421	Low-quality	Unassigned	Undetermined
T1B8_NODE_13071	Low-quality	Unassigned	Undetermined
T1B8_NODE_13112	Low-quality	Unassigned	Undetermined
T1B8_NODE_13402	Low-quality	Unassigned	Undetermined
T1B8_NODE_2199	Low-quality	Unassigned	Undetermined
T1B8_NODE_5971	Low-quality	Unassigned	Undetermined
T1B8_NODE_6070	Low-quality	Unassigned	Undetermined
T1B8_NODE_6386	Low-quality	Unassigned	Undetermined
T1B8_NODE_6678	Low-quality	Unassigned	Undetermined
T1B8_NODE_9676	Low-quality	Unassigned	Undetermined
T1B8_NODE_9696	Low-quality	Unassigned	Undetermined
T1L10_NODE_10379	Low-quality	Unassigned	Undetermined
T1L10_NODE_2995	Low-quality	Unassigned	Undetermined
T1L10_NODE_5296	Low-quality	Unassigned	Undetermined
T1L10_NODE_5454	Low-quality	Siphoviridae	Undetermined
T1L10_NODE_5796	Low-quality	Unassigned	Undetermined
T1L10_NODE_6697	Low-quality	Unassigned	Undetermined
T1L10_NODE_8693	Low-quality	Unassigned	Undetermined
T1L10_NODE_8936	Low-quality	Unassigned	Undetermined
T1L10_NODE_9047	Low-quality	Unassigned	Undetermined
T1L10_NODE_9051	Low-quality	Unassigned	Undetermined
T1L10_NODE_9745	Low-quality	Unassigned	Undetermined
T3L11_NODE_3079	Low-quality	Unassigned	Undetermined
T3L11_NODE_4332	Low-quality	Unassigned	Undetermined
T3L11_NODE_4537	Low-quality	Siphoviridae	Undetermined
T3L11_NODE_4952	Low-quality	Siphoviridae	Undetermined
T3L11_NODE_5805	Low-quality	Unassigned	Undetermined
T3L11_NODE_6652	Low-quality	Unassigned	Undetermined
T3L11_NODE_7283	Low-quality	Unassigned	Undetermined
T3L14_NODE_2901	Low-quality	Unassigned	Undetermined
T3L8_NODE_1455	Low-quality	Podoviridae	Undetermined
T3L8_NODE_1945	Low-quality	Unassigned	Undetermined
T3L8_NODE_1978	Low-quality	Unassigned	Undetermined
D1T1_NODE_1091	Low-quality	Unassigned	Undetermined
D1T1_NODE_1117	Low-quality	Siphoviridae	Undetermined
D1T1_NODE_1419	Low-quality	Siphoviridae	Undetermined
D1T1_NODE_1507	Low-quality	Unassigned	Undetermined
D1T1_NODE_1699	Low-quality	Siphoviridae	Undetermined
D1T1_NODE_178	Low-quality	Siphoviridae	Undetermined
D1T1_NODE_1977	Low-quality	Unassigned	Undetermined
D1T1_NODE_198	Low-quality	Unassigned	Undetermined
D1T1_NODE_29	Low-quality	Unassigned	Undetermined
D1T1_NODE_408	Low-quality	Unassigned	Undetermined
D1T1_NODE_440	Low-quality	Siphoviridae	Undetermined
D1T1_NODE_528	Low-quality	Siphoviridae	Undetermined
D1T1_NODE_615	Low-quality	Unassigned	Undetermined
D1T1_NODE_689	Low-quality	Unassigned	lysogenic
D1T1_NODE_70	Low-quality	Unassigned	Undetermined
D1T1_NODE_755	Low-quality	Unassigned	Undetermined
D1T1_NODE_989	Low-quality	Siphoviridae	Undetermined
D1T2_NODE_1040	Low-quality	Unassigned	Undetermined
D1T2_NODE_1062	Low-quality	Siphoviridae	Undetermined
D1T2_NODE_1094	Low-quality	Siphoviridae	lysogenic
D1T2_NODE_112	Low-quality	Unassigned	Undetermined
D1T2_NODE_1161	Low-quality	Unassigned	Undetermined
D1T2_NODE_1217	Low-quality	Unassigned	Undetermined
D1T2_NODE_1302	Low-quality	Unassigned	Undetermined
D1T2_NODE_1316	Low-quality	Unassigned	Undetermined
D1T2_NODE_1362	Low-quality	Siphoviridae	Undetermined
D1T2_NODE_1387	Low-quality	Unassigned	Undetermined
D1T2_NODE_1553	Low-quality	Siphoviridae	Undetermined
D1T2_NODE_1565	Low-quality	Myoviridae	Undetermined
D1T2_NODE_157	Low-quality	Siphoviridae	Undetermined
D1T2_NODE_158	Low-quality	Unassigned	Undetermined
D1T2_NODE_1678	Low-quality	Siphoviridae	Undetermined
D1T2_NODE_1691	Low-quality	Unassigned	Undetermined
D1T2_NODE_181	Low-quality	Unassigned	Undetermined
D1T2_NODE_188	Low-quality	Siphoviridae	Undetermined
D1T2_NODE_262	Low-quality	Siphoviridae	Undetermined
D1T2_NODE_404	Low-quality	Unassigned	Undetermined
D1T2_NODE_657	Low-quality	Siphoviridae	Undetermined
D1T2_NODE_719	Low-quality	Unassigned	Undetermined
D1T2_NODE_93	Low-quality	Siphoviridae	lysogenic
D1T2_NODE_952	Low-quality	Siphoviridae	Undetermined
T1B10_NODE_1179	Low-quality	Unassigned	Undetermined
T1B10_NODE_1218	Low-quality	Unassigned	Undetermined
T1B10_NODE_1292	Low-quality	Unassigned	Undetermined
T1B10_NODE_1332	Low-quality	Unassigned	Undetermined
T1B10_NODE_1372	Low-quality	Unassigned	Undetermined
T1B10_NODE_1450	Low-quality	Unassigned	Undetermined
T1B10_NODE_1530	Low-quality	Unassigned	Undetermined
T1B10_NODE_1666	Low-quality	Unassigned	Undetermined
T1B10_NODE_1730	Low-quality	Myoviridae	Undetermined
T1B10_NODE_1831	Low-quality	Unassigned	Undetermined
T1B10_NODE_1886	Low-quality	Unassigned	Undetermined
T1B10_NODE_1916	Low-quality	Myoviridae	Undetermined
T1B10_NODE_2189	Low-quality	Siphoviridae	Undetermined
T1B10_NODE_2498	Low-quality	Unassigned	lysogenic
T1B10_NODE_252	Low-quality	Siphoviridae	Undetermined
T1B10_NODE_2621	Low-quality	Siphoviridae	Undetermined
T1B10_NODE_2762	Low-quality	Podoviridae	lysogenic
T1B10_NODE_2830	Low-quality	Unassigned	Undetermined
T1B10_NODE_2845	Low-quality	Siphoviridae	Undetermined
T1B10_NODE_2894	Low-quality	Unassigned	Undetermined
T1B10_NODE_2919	Low-quality	Unassigned	Undetermined
T1B10_NODE_3112	Low-quality	Siphoviridae	Undetermined
T1B10_NODE_3136	Low-quality	Siphoviridae	Undetermined
T1B10_NODE_319	Low-quality	Siphoviridae	Undetermined
T1B10_NODE_3272	Low-quality	Unassigned	Undetermined
T1B10_NODE_330	Low-quality	Siphoviridae	Undetermined
T1B10_NODE_3311	Low-quality	Unassigned	Undetermined
T1B10_NODE_3349	Low-quality	Unassigned	Undetermined
T1B10_NODE_3368	Low-quality	Siphoviridae	lysogenic
T1B10_NODE_3426	Low-quality	Siphoviridae	Undetermined
T1B10_NODE_3597	Low-quality	Unassigned	Undetermined
T1B10_NODE_3600	Low-quality	Myoviridae	lysogenic
T1B10_NODE_3667	Low-quality	Unassigned	Undetermined
T1B10_NODE_3697	Low-quality	Unassigned	Undetermined
T1B10_NODE_3820	Low-quality	Unassigned	Undetermined
T1B10_NODE_3834	Low-quality	Unassigned	Undetermined
T1B10_NODE_3876	Low-quality	Siphoviridae	Undetermined
T1B10_NODE_4203	Low-quality	Siphoviridae	Undetermined
T1B10_NODE_4277	Low-quality	Unassigned	Undetermined
T1B10_NODE_4342	Low-quality	Unassigned	Undetermined
T1B10_NODE_4365	Low-quality	Myoviridae	Undetermined
T1B10_NODE_627	Low-quality	Unassigned	Undetermined
T1B10_NODE_692	Low-quality	Unassigned	Undetermined
T1B10_NODE_730	Low-quality	Siphoviridae	Undetermined
T1B10_NODE_811	Low-quality	Siphoviridae	Undetermined
T1B10_NODE_833	Low-quality	Unassigned	Undetermined
T1B11_NODE_1036	Low-quality	Unassigned	Undetermined
T1B11_NODE_109	Low-quality	Siphoviridae	Undetermined
T1B11_NODE_286	Low-quality	Siphoviridae	Undetermined
T1B11_NODE_325	Low-quality	Unassigned	Undetermined
T1B11_NODE_548	Low-quality	Unassigned	Undetermined
T1B11_NODE_751	Low-quality	Unassigned	Undetermined
T1B3_NODE_199	Low-quality	Podoviridae	Undetermined
T1B3_NODE_20	Low-quality	Siphoviridae	lysogenic
T1B3_NODE_505	Low-quality	Unassigned	Undetermined
T1B3_NODE_689	Low-quality	Unassigned	Undetermined
T1B5_NODE_1028	Low-quality	Unassigned	Undetermined
T1B5_NODE_1083	Low-quality	Siphoviridae	lysogenic
T1B5_NODE_1192	Low-quality	Siphoviridae	Undetermined
T1B5_NODE_1367	Low-quality	Unassigned	Undetermined
T1B5_NODE_1603	Low-quality	Siphoviridae	Undetermined
T1B5_NODE_1691	Low-quality	Podoviridae	Undetermined
T1B5_NODE_2049	Low-quality	Siphoviridae	Undetermined
T1B5_NODE_2178	Low-quality	Unassigned	Undetermined
T1B5_NODE_2228	Low-quality	Siphoviridae	Undetermined
T1B5_NODE_2264	Low-quality	Unassigned	Undetermined
T1B5_NODE_2410	Low-quality	Siphoviridae	Undetermined
T1B5_NODE_2521	Low-quality	Unassigned	Undetermined
T1B5_NODE_2633	Low-quality	Unassigned	Undetermined
T1B5_NODE_3276	Low-quality	Siphoviridae	Undetermined
T1B5_NODE_3337	Low-quality	Siphoviridae	Undetermined
T1B5_NODE_3388	Low-quality	Siphoviridae	Undetermined
T1B5_NODE_3461	Low-quality	Unassigned	Undetermined
T1B5_NODE_3609	Low-quality	Unassigned	Undetermined
T1B5_NODE_362	Low-quality	Unassigned	Undetermined
T1B5_NODE_3751	Low-quality	Siphoviridae	Undetermined
T1B5_NODE_3996	Low-quality	Unassigned	Undetermined
T1B5_NODE_4007	Low-quality	Unassigned	Undetermined
T1B5_NODE_406	Low-quality	Unassigned	Undetermined
T1B5_NODE_4240	Low-quality	Myoviridae	Undetermined
T1B5_NODE_4418	Low-quality	Unassigned	Undetermined
T1B5_NODE_4455	Low-quality	Unassigned	Undetermined
T1B5_NODE_4460	Low-quality	Unassigned	Undetermined
T1B5_NODE_4502	Low-quality	Unassigned	Undetermined
T1B5_NODE_471	Low-quality	Siphoviridae	Undetermined
T1B5_NODE_481	Low-quality	Unassigned	Undetermined
T1B5_NODE_4858	Low-quality	Siphoviridae	Undetermined
T1B5_NODE_492	Low-quality	Siphoviridae	Undetermined
T1B5_NODE_4921	Low-quality	Unassigned	lysogenic
T1B5_NODE_5239	Low-quality	Unassigned	Undetermined
T1B5_NODE_5363	Low-quality	Unassigned	Undetermined
T1B5_NODE_5479	Low-quality	Unassigned	Undetermined
T1B5_NODE_5582	Low-quality	Unassigned	Undetermined
T1B5_NODE_5711	Low-quality	Unassigned	Undetermined
T1B5_NODE_6117	Low-quality	Unassigned	Undetermined
T1B5_NODE_6132	Low-quality	Unassigned	Undetermined
T1B5_NODE_6179	Low-quality	Unassigned	Undetermined
T1B5_NODE_6219	Low-quality	Unassigned	Undetermined
T1B5_NODE_6333	Low-quality	Unassigned	Undetermined
T1B5_NODE_6549	Low-quality	Unassigned	lysogenic
T1B5_NODE_6565	Low-quality	Podoviridae	Undetermined
T1B5_NODE_6830	Low-quality	Siphoviridae	Undetermined
T1B5_NODE_6906	Low-quality	Podoviridae	Undetermined
T1B5_NODE_694	Low-quality	Unassigned	Undetermined
T1B5_NODE_7118	Low-quality	Unassigned	Undetermined
T1B5_NODE_7184	Low-quality	Siphoviridae	lysogenic
T1B5_NODE_7240	Low-quality	Siphoviridae	lysogenic
T1B5_NODE_752	Low-quality	Unassigned	Undetermined
T1B5_NODE_755	Low-quality	Unassigned	Undetermined
T1B5_NODE_7709	Low-quality	Podoviridae	Undetermined
T1B5_NODE_7733	Low-quality	Unassigned	lysogenic
T1B5_NODE_7863	Low-quality	Siphoviridae	Undetermined
T1B5_NODE_8188	Low-quality	Siphoviridae	Undetermined
T1B5_NODE_8215	Low-quality	Unassigned	Undetermined
T1B5_NODE_8225	Low-quality	Siphoviridae	lysogenic
T1B5_NODE_8226	Low-quality	Myoviridae	Undetermined
T1B5_NODE_841	Low-quality	Siphoviridae	Undetermined
T1B5_NODE_8506	Low-quality	Unassigned	lysogenic
T1B5_NODE_8589	Low-quality	Unassigned	Undetermined
T1B5_NODE_909	Low-quality	Unassigned	Undetermined
T1B8_NODE_10208	Low-quality	Myoviridae	Undetermined
T1B8_NODE_1072	Low-quality	Siphoviridae	Undetermined
T1B8_NODE_10764	Low-quality	Unassigned	Undetermined
T1B8_NODE_10796	Low-quality	Unassigned	Undetermined
T1B8_NODE_10850	Low-quality	Podoviridae	Undetermined
T1B8_NODE_1090	Low-quality	Siphoviridae	Undetermined
T1B8_NODE_1093	Low-quality	Unassigned	Undetermined
T1B8_NODE_1094	Low-quality	Siphoviridae	Undetermined
T1B8_NODE_11024	Low-quality	Unassigned	lysogenic
T1B8_NODE_1106	Low-quality	Siphoviridae	Undetermined
T1B8_NODE_11078	Low-quality	Unassigned	Undetermined
T1B8_NODE_11118	Low-quality	Unassigned	Undetermined
T1B8_NODE_11203	Low-quality	Siphoviridae	Undetermined
T1B8_NODE_11316	Low-quality	Unassigned	Undetermined
T1B8_NODE_11382	Low-quality	Podoviridae	Undetermined
T1B8_NODE_11456	Low-quality	Unassigned	Undetermined
T1B8_NODE_11615	Low-quality	Unassigned	Undetermined
T1B8_NODE_1223	Low-quality	Unassigned	Undetermined
T1B8_NODE_1233	Low-quality	Siphoviridae	Undetermined
T1B8_NODE_12357	Low-quality	Siphoviridae	Undetermined
T1B8_NODE_1241	Low-quality	Unassigned	Undetermined
T1B8_NODE_12923	Low-quality	Unassigned	Undetermined
T1B8_NODE_12998	Low-quality	Unassigned	Undetermined
T1B8_NODE_13033	Low-quality	Unassigned	Undetermined
T1B8_NODE_13066	Low-quality	Siphoviridae	Undetermined
T1B8_NODE_13068	Low-quality	Unassigned	Undetermined
T1B8_NODE_1315	Low-quality	Siphoviridae	lysogenic
T1B8_NODE_13357	Low-quality	Unassigned	lysogenic
T1B8_NODE_13454	Low-quality	Unassigned	Undetermined
T1B8_NODE_13502	Low-quality	Unassigned	Undetermined
T1B8_NODE_13591	Low-quality	Siphoviridae	Undetermined
T1B8_NODE_1404	Low-quality	Siphoviridae	Undetermined
T1B8_NODE_1433	Low-quality	Siphoviridae	Undetermined
T1B8_NODE_1460	Low-quality	Siphoviridae	Undetermined
T1B8_NODE_1513	Low-quality	Siphoviridae	Undetermined
T1B8_NODE_1774	Low-quality	Unassigned	Undetermined
T1B8_NODE_1792	Low-quality	Siphoviridae	Undetermined
T1B8_NODE_1838	Low-quality	Siphoviridae	Undetermined
T1B8_NODE_1857	Low-quality	Siphoviridae	lysogenic
T1B8_NODE_1859	Low-quality	Siphoviridae	Undetermined
T1B8_NODE_1900	Low-quality	Siphoviridae	Undetermined
T1B8_NODE_1934	Low-quality	Unassigned	Undetermined
T1B8_NODE_1937	Low-quality	Siphoviridae	Undetermined
T1B8_NODE_2007	Low-quality	Siphoviridae	Undetermined
T1B8_NODE_2009	Low-quality	Unassigned	Undetermined
T1B8_NODE_2170	Low-quality	Siphoviridae	Undetermined
T1B8_NODE_2212	Low-quality	Siphoviridae	Undetermined
T1B8_NODE_2253	Low-quality	Siphoviridae	Undetermined
T1B8_NODE_2362	Low-quality	Unassigned	Undetermined
T1B8_NODE_2363	Low-quality	Unassigned	Undetermined
T1B8_NODE_2389	Low-quality	Unassigned	Undetermined
T1B8_NODE_2503	Low-quality	Siphoviridae	Undetermined
T1B8_NODE_2549	Low-quality	Siphoviridae	Undetermined
T1B8_NODE_2611	Low-quality	Siphoviridae	Undetermined
T1B8_NODE_2654	Low-quality	Unassigned	Undetermined
T1B8_NODE_2776	Low-quality	Unassigned	Undetermined
T1B8_NODE_2830	Low-quality	Siphoviridae	Undetermined
T1B8_NODE_2935	Low-quality	Unassigned	Undetermined
T1B8_NODE_2948	Low-quality	Unassigned	Undetermined
T1B8_NODE_3041	Low-quality	Unassigned	Undetermined
T1B8_NODE_3232	Low-quality	Unassigned	Undetermined
T1B8_NODE_3235	Low-quality	Siphoviridae	Undetermined
T1B8_NODE_3316	Low-quality	Myoviridae	Undetermined
T1B8_NODE_3364	Low-quality	Unassigned	Undetermined
T1B8_NODE_3373	Low-quality	Unassigned	Undetermined
T1B8_NODE_3431	Low-quality	Podoviridae	Undetermined
T1B8_NODE_3550	Low-quality	Siphoviridae	Undetermined
T1B8_NODE_377	Low-quality	Unassigned	Undetermined
T1B8_NODE_3781	Low-quality	Unassigned	Undetermined
T1B8_NODE_3881	Low-quality	Unassigned	Undetermined
T1B8_NODE_4021	Low-quality	Siphoviridae	Undetermined
T1B8_NODE_4110	Low-quality	Siphoviridae	Undetermined
T1B8_NODE_4191	Low-quality	Unassigned	Undetermined
T1B8_NODE_4271	Low-quality	Unassigned	Undetermined
T1B8_NODE_4293	Low-quality	Unassigned	Undetermined
T1B8_NODE_4305	Low-quality	Unassigned	Undetermined
T1B8_NODE_4317	Low-quality	Siphoviridae	Undetermined
T1B8_NODE_4354	Low-quality	Unassigned	Undetermined
T1B8_NODE_4402	Low-quality	Siphoviridae	Undetermined
T1B8_NODE_4651	Low-quality	Siphoviridae	Undetermined
T1B8_NODE_4759	Low-quality	Siphoviridae	Undetermined
T1B8_NODE_4794	Low-quality	Unassigned	Undetermined
T1B8_NODE_4833	Low-quality	Unassigned	lysogenic
T1B8_NODE_4855	Low-quality	Unassigned	Undetermined
T1B8_NODE_4876	Low-quality	Siphoviridae	Undetermined
T1B8_NODE_4940	Low-quality	Siphoviridae	Undetermined
T1B8_NODE_5000	Low-quality	Unassigned	Undetermined
T1B8_NODE_5130	Low-quality	Unassigned	Undetermined
T1B8_NODE_5174	Low-quality	Siphoviridae	Undetermined
T1B8_NODE_5437	Low-quality	Unassigned	Undetermined
T1B8_NODE_5564	Low-quality	Unassigned	Undetermined
T1B8_NODE_5721	Low-quality	Phycodnaviridae	Undetermined
T1B8_NODE_5730	Low-quality	Unassigned	Undetermined
T1B8_NODE_5982	Low-quality	Unassigned	Undetermined
T1B8_NODE_6052	Low-quality	Unassigned	Undetermined
T1B8_NODE_6057	Low-quality	Unassigned	Undetermined
T1B8_NODE_609	Low-quality	Siphoviridae	Undetermined
T1B8_NODE_6282	Low-quality	Unassigned	Undetermined
T1B8_NODE_6522	Low-quality	Siphoviridae	Undetermined
T1B8_NODE_6534	Low-quality	Siphoviridae	Undetermined
T1B8_NODE_6740	Low-quality	Unassigned	Undetermined
T1B8_NODE_7023	Low-quality	Unassigned	Undetermined
T1B8_NODE_7306	Low-quality	Unassigned	lysogenic
T1B8_NODE_7361	Low-quality	Unassigned	Undetermined
T1B8_NODE_7412	Low-quality	Siphoviridae	Undetermined
T1B8_NODE_7583	Low-quality	Unassigned	Undetermined
T1B8_NODE_7649	Low-quality	Phycodnaviridae	Undetermined
T1B8_NODE_7672	Low-quality	Unassigned	Undetermined
T1B8_NODE_7726	Low-quality	Unassigned	Undetermined
T1B8_NODE_7732	Low-quality	Unassigned	Undetermined
T1B8_NODE_7754	Low-quality	Siphoviridae	lysogenic
T1B8_NODE_7871	Low-quality	Unassigned	Undetermined
T1B8_NODE_7901	Low-quality	Siphoviridae	Undetermined
T1B8_NODE_7905	Low-quality	Siphoviridae	lysogenic
T1B8_NODE_8018	Low-quality	Siphoviridae	Undetermined
T1B8_NODE_8020	Low-quality	Unassigned	Undetermined
T1B8_NODE_8069	Low-quality	Unassigned	Undetermined
T1B8_NODE_8109	Low-quality	Siphoviridae	Undetermined
T1B8_NODE_8233	Low-quality	Myoviridae	Undetermined
T1B8_NODE_8296	Low-quality	Unassigned	lysogenic
T1B8_NODE_8317	Low-quality	Myoviridae	Undetermined
T1B8_NODE_8338	Low-quality	Unassigned	Undetermined
T1B8_NODE_8348	Low-quality	Podoviridae	Undetermined
T1B8_NODE_8363	Low-quality	Unassigned	Undetermined
T1B8_NODE_8426	Low-quality	Unassigned	Undetermined
T1B8_NODE_8490	Low-quality	Unassigned	Undetermined
T1B8_NODE_850	Low-quality	Unassigned	Undetermined
T1B8_NODE_8579	Low-quality	Siphoviridae	lysogenic
T1B8_NODE_8674	Low-quality	Unassigned	Undetermined
T1B8_NODE_8696	Low-quality	Unassigned	Undetermined
T1B8_NODE_8706	Low-quality	Unassigned	Undetermined
T1B8_NODE_8761	Low-quality	Unassigned	Undetermined
T1B8_NODE_8959	Low-quality	Myoviridae	Undetermined
T1B8_NODE_8987	Low-quality	Unassigned	Undetermined
T1B8_NODE_9024	Low-quality	Unassigned	Undetermined
T1B8_NODE_9128	Low-quality	Siphoviridae	Undetermined
T1B8_NODE_9255	Low-quality	Unassigned	Undetermined
T1B8_NODE_9296	Low-quality	Unassigned	lysogenic
T1B8_NODE_9368	Low-quality	Unassigned	Undetermined
T1B8_NODE_9510	Low-quality	Unassigned	Undetermined
T1B8_NODE_957	Low-quality	Unassigned	Undetermined
T1B8_NODE_961	Low-quality	Unassigned	Undetermined
T1B8_NODE_9652	Low-quality	Siphoviridae	Undetermined
T1B8_NODE_9718	Low-quality	Unassigned	Undetermined
T1B8_NODE_9875	Low-quality	Unassigned	Undetermined
T1B8_NODE_9935	Low-quality	Unassigned	Undetermined
T1L10_NODE_10105	Low-quality	Unassigned	Undetermined
T1L10_NODE_10383	Low-quality	Unassigned	Undetermined
T1L10_NODE_10454	Low-quality	Unassigned	Undetermined
T1L10_NODE_10523	Low-quality	Unassigned	Undetermined
T1L10_NODE_10540	Low-quality	Siphoviridae	Undetermined
T1L10_NODE_10550	Low-quality	Unassigned	Undetermined
T1L10_NODE_10599	Low-quality	Unassigned	Undetermined
T1L10_NODE_10620	Low-quality	Siphoviridae	Undetermined
T1L10_NODE_11317	Low-quality	Unassigned	Undetermined
T1L10_NODE_1218	Low-quality	Unassigned	Undetermined
T1L10_NODE_1253	Low-quality	Siphoviridae	lysogenic
T1L10_NODE_1328	Low-quality	Unassigned	lysogenic
T1L10_NODE_1740	Low-quality	Siphoviridae	lysogenic
T1L10_NODE_2100	Low-quality	Siphoviridae	Undetermined
T1L10_NODE_2222	Low-quality	Siphoviridae	Undetermined
T1L10_NODE_2326	Low-quality	Siphoviridae	lysogenic
T1L10_NODE_2386	Low-quality	Unassigned	Undetermined
T1L10_NODE_2563	Low-quality	Siphoviridae	Undetermined
T1L10_NODE_2761	Low-quality	Unassigned	Undetermined
T1L10_NODE_294	Low-quality	Unassigned	Undetermined
T1L10_NODE_3183	Low-quality	Myoviridae	Undetermined
T1L10_NODE_3251	Low-quality	Siphoviridae	Undetermined
T1L10_NODE_3427	Low-quality	Siphoviridae	Undetermined
T1L10_NODE_3649	Low-quality	Siphoviridae	Undetermined
T1L10_NODE_3710	Low-quality	Unassigned	Undetermined
T1L10_NODE_3713	Low-quality	Unassigned	Undetermined
T1L10_NODE_392	Low-quality	Siphoviridae	Undetermined
T1L10_NODE_4170	Low-quality	Siphoviridae	Undetermined
T1L10_NODE_4174	Low-quality	Unassigned	Undetermined
T1L10_NODE_4300	Low-quality	Siphoviridae	Undetermined
T1L10_NODE_4315	Low-quality	Unassigned	Undetermined
T1L10_NODE_4347	Low-quality	Unassigned	Undetermined
T1L10_NODE_4509	Low-quality	Siphoviridae	Undetermined
T1L10_NODE_4621	Low-quality	Myoviridae	Undetermined
T1L10_NODE_4648	Low-quality	Siphoviridae	lysogenic
T1L10_NODE_4657	Low-quality	Unassigned	Undetermined
T1L10_NODE_4784	Low-quality	Unassigned	Undetermined
T1L10_NODE_5284	Low-quality	Podoviridae	Undetermined
T1L10_NODE_5526	Low-quality	Unassigned	Undetermined
T1L10_NODE_5530	Low-quality	Siphoviridae	Undetermined
T1L10_NODE_5776	Low-quality	Siphoviridae	Undetermined
T1L10_NODE_583	Low-quality	Siphoviridae	Undetermined
T1L10_NODE_5857	Low-quality	Siphoviridae	Undetermined
T1L10_NODE_5894	Low-quality	Unassigned	Undetermined
T1L10_NODE_6250	Low-quality	Unassigned	Undetermined
T1L10_NODE_6463	Low-quality	Unassigned	Undetermined
T1L10_NODE_6549	Low-quality	Unassigned	Undetermined
T1L10_NODE_6565	Low-quality	Siphoviridae	Undetermined
T1L10_NODE_6654	Low-quality	Unassigned	Undetermined
T1L10_NODE_6675	Low-quality	Unassigned	lysogenic
T1L10_NODE_6730	Low-quality	Unassigned	Undetermined
T1L10_NODE_6884	Low-quality	Siphoviridae	Undetermined
T1L10_NODE_6983	Low-quality	Unassigned	Undetermined
T1L10_NODE_7093	Low-quality	Siphoviridae	Undetermined
T1L10_NODE_7247	Low-quality	Unassigned	Undetermined
T1L10_NODE_7291	Low-quality	Myoviridae	Undetermined
T1L10_NODE_7346	Low-quality	Unassigned	Undetermined
T1L10_NODE_7350	Low-quality	Unassigned	Undetermined
T1L10_NODE_7487	Low-quality	Unassigned	Undetermined
T1L10_NODE_7562	Low-quality	Siphoviridae	Undetermined
T1L10_NODE_7647	Low-quality	Unassigned	Undetermined
T1L10_NODE_7683	Low-quality	Unassigned	Undetermined
T1L10_NODE_7720	Low-quality	Siphoviridae	Undetermined
T1L10_NODE_7789	Low-quality	Unassigned	Undetermined
T1L10_NODE_7924	Low-quality	Unassigned	Undetermined
T1L10_NODE_7973	Low-quality	Unassigned	Undetermined
T1L10_NODE_8038	Low-quality	Siphoviridae	Undetermined
T1L10_NODE_8079	Low-quality	Unassigned	Undetermined
T1L10_NODE_8403	Low-quality	Podoviridae	Undetermined
T1L10_NODE_8417	Low-quality	Unassigned	Undetermined
T1L10_NODE_8463	Low-quality	Unassigned	Undetermined
T1L10_NODE_8625	Low-quality	Unassigned	Undetermined
T1L10_NODE_8856	Low-quality	Unassigned	Undetermined
T1L10_NODE_9286	Low-quality	Unassigned	Undetermined
T1L10_NODE_9310	Low-quality	Siphoviridae	Undetermined
T1L10_NODE_9422	Low-quality	Unassigned	Undetermined
T1L10_NODE_9435	Low-quality	Unassigned	Undetermined
T1L10_NODE_9468	Low-quality	Unassigned	Undetermined
T1L10_NODE_9556	Low-quality	Siphoviridae	Undetermined
T1L10_NODE_9642	Low-quality	Unassigned	Undetermined
T1L10_NODE_9749	Low-quality	Podoviridae	Undetermined
T1L10_NODE_9768	Low-quality	Unassigned	lysogenic
T1L10_NODE_9784	Low-quality	Unassigned	Undetermined
T1L10_NODE_9787	Low-quality	Siphoviridae	Undetermined
T1L10_NODE_9853	Low-quality	Unassigned	Undetermined
T1L10_NODE_9870	Low-quality	Unassigned	Undetermined
T1L6_NODE_315	Low-quality	Siphoviridae	Undetermined
T1L6_NODE_436	Low-quality	Siphoviridae	Undetermined
T1L6_NODE_81	Low-quality	Siphoviridae	lysogenic
T1L6_NODE_916	Low-quality	Siphoviridae	Undetermined
T3L11_NODE_1062	Low-quality	Unassigned	Undetermined
T3L11_NODE_1304	Low-quality	Unassigned	Undetermined
T3L11_NODE_1316	Low-quality	Unassigned	Undetermined
T3L11_NODE_1430	Low-quality	Myoviridae	Undetermined
T3L11_NODE_1523	Low-quality	Unassigned	Undetermined
T3L11_NODE_1525	Low-quality	Unassigned	Undetermined
T3L11_NODE_1637	Low-quality	Unassigned	Undetermined
T3L11_NODE_1676	Low-quality	Myoviridae	Undetermined
T3L11_NODE_1773	Low-quality	Unassigned	Undetermined
T3L11_NODE_2092	Low-quality	Unassigned	Undetermined
T3L11_NODE_2103	Low-quality	Myoviridae	Undetermined
T3L11_NODE_2217	Low-quality	Siphoviridae	Undetermined
T3L11_NODE_2289	Low-quality	Unassigned	Undetermined
T3L11_NODE_2378	Low-quality	Unassigned	Undetermined
T3L11_NODE_2474	Low-quality	Siphoviridae	Undetermined
T3L11_NODE_2822	Low-quality	Siphoviridae	Undetermined
T3L11_NODE_2874	Low-quality	Unassigned	Undetermined
T3L11_NODE_2882	Low-quality	Unassigned	Undetermined
T3L11_NODE_2938	Low-quality	Unassigned	Undetermined
T3L11_NODE_2973	Low-quality	Unassigned	Undetermined
T3L11_NODE_3098	Low-quality	Unassigned	Undetermined
T3L11_NODE_3230	Low-quality	Siphoviridae	Undetermined
T3L11_NODE_3456	Low-quality	Unassigned	Undetermined
T3L11_NODE_3618	Low-quality	Siphoviridae	Undetermined
T3L11_NODE_3862	Low-quality	Myoviridae	Undetermined
T3L11_NODE_3929	Low-quality	Unassigned	Undetermined
T3L11_NODE_3956	Low-quality	Siphoviridae	Undetermined
T3L11_NODE_4032	Low-quality	Unassigned	Undetermined
T3L11_NODE_4159	Low-quality	Unassigned	Undetermined
T3L11_NODE_4183	Low-quality	Unassigned	lysogenic
T3L11_NODE_4252	Low-quality	Myoviridae	Undetermined
T3L11_NODE_4289	Low-quality	Siphoviridae	Undetermined
T3L11_NODE_4747	Low-quality	Unassigned	Undetermined
T3L11_NODE_491	Low-quality	Unassigned	Undetermined
T3L11_NODE_5038	Low-quality	Myoviridae	Undetermined
T3L11_NODE_5086	Low-quality	Unassigned	Undetermined
T3L11_NODE_5412	Low-quality	Unassigned	Undetermined
T3L11_NODE_5480	Low-quality	Unassigned	Undetermined
T3L11_NODE_5561	Low-quality	Unassigned	Undetermined
T3L11_NODE_5752	Low-quality	Siphoviridae	lysogenic
T3L11_NODE_5864	Low-quality	Unassigned	Undetermined
T3L11_NODE_5943	Low-quality	Myoviridae	Undetermined
T3L11_NODE_6101	Low-quality	Unassigned	Undetermined
T3L11_NODE_6110	Low-quality	Unassigned	Undetermined
T3L11_NODE_6283	Low-quality	Unassigned	Undetermined
T3L11_NODE_63	Low-quality	Siphoviridae	lysogenic
T3L11_NODE_634	Low-quality	Myoviridae	Undetermined
T3L11_NODE_6385	Low-quality	Unassigned	Undetermined
T3L11_NODE_6399	Low-quality	Siphoviridae	Undetermined
T3L11_NODE_6535	Low-quality	Unassigned	Undetermined
T3L11_NODE_6604	Low-quality	Unassigned	Undetermined
T3L11_NODE_6862	Low-quality	Siphoviridae	Undetermined
T3L11_NODE_6940	Low-quality	Unassigned	Undetermined
T3L11_NODE_7033	Low-quality	Unassigned	Undetermined
T3L11_NODE_7060	Low-quality	Unassigned	Undetermined
T3L11_NODE_7068	Low-quality	Podoviridae	Undetermined
T3L11_NODE_7115	Low-quality	Unassigned	Undetermined
T3L11_NODE_7317	Low-quality	Unassigned	Undetermined
T3L11_NODE_7420	Low-quality	Siphoviridae	Undetermined
T3L11_NODE_745	Low-quality	Siphoviridae	Undetermined
T3L11_NODE_746	Low-quality	Siphoviridae	Undetermined
T3L11_NODE_7546	Low-quality	Siphoviridae	Undetermined
T3L11_NODE_7666	Low-quality	Unassigned	Undetermined
T3L11_NODE_824	Low-quality	Myoviridae	Undetermined
T3L11_NODE_875	Low-quality	Unassigned	Undetermined
T3L14_NODE_1376	Low-quality	Unassigned	Undetermined
T3L14_NODE_1574	Low-quality	Unassigned	Undetermined
T3L14_NODE_1576	Low-quality	Myoviridae	Undetermined
T3L14_NODE_2068	Low-quality	Myoviridae	Undetermined
T3L14_NODE_2719	Low-quality	Myoviridae	Undetermined
T3L14_NODE_2732	Low-quality	Unassigned	Undetermined
T3L14_NODE_3163	Low-quality	Unassigned	Undetermined
T3L14_NODE_3164	Low-quality	Myoviridae	Undetermined
T3L14_NODE_3707	Low-quality	Unassigned	Undetermined
T3L14_NODE_3879	Low-quality	Unassigned	Undetermined
T3L14_NODE_3881	Low-quality	Myoviridae	Undetermined
T3L14_NODE_4220	Low-quality	Podoviridae	Undetermined
T3L14_NODE_4559	Low-quality	Unassigned	Undetermined
T3L14_NODE_4622	Low-quality	Unassigned	Undetermined
T3L14_NODE_4670	Low-quality	Unassigned	Undetermined
T3L14_NODE_4780	Low-quality	Unassigned	Undetermined
T3L14_NODE_4950	Low-quality	Phycodnaviridae	Undetermined
T3L14_NODE_4951	Low-quality	Unassigned	Undetermined
T3L14_NODE_5014	Low-quality	Unassigned	Undetermined
T3L14_NODE_5083	Low-quality	Siphoviridae	Undetermined
T3L14_NODE_519	Low-quality	Unassigned	Undetermined
T3L14_NODE_5320	Low-quality	Podoviridae	Undetermined
T3L14_NODE_5391	Low-quality	Unassigned	Undetermined
T3L14_NODE_656	Low-quality	Unassigned	Undetermined
T3L14_NODE_898	Low-quality	Siphoviridae	Undetermined
T3L14_NODE_934	Low-quality	Siphoviridae	Undetermined
T3L8_NODE_1036	Low-quality	Unassigned	Undetermined
T3L8_NODE_108	Low-quality	Unassigned	Undetermined
T3L8_NODE_1141	Low-quality	Unassigned	Undetermined
T3L8_NODE_1154	Low-quality	Unassigned	Undetermined
T3L8_NODE_1230	Low-quality	Unassigned	Undetermined
T3L8_NODE_1252	Low-quality	Podoviridae	Undetermined
T3L8_NODE_1270	Low-quality	Unassigned	Undetermined
T3L8_NODE_1300	Low-quality	Myoviridae	Undetermined
T3L8_NODE_1316	Low-quality	Podoviridae	Undetermined
T3L8_NODE_1379	Low-quality	Podoviridae	Undetermined
T3L8_NODE_1513	Low-quality	Unassigned	Undetermined
T3L8_NODE_1514	Low-quality	Unassigned	Undetermined
T3L8_NODE_1518	Low-quality	Myoviridae	Undetermined
T3L8_NODE_1625	Low-quality	Unassigned	Undetermined
T3L8_NODE_1687	Low-quality	Siphoviridae	Undetermined
T3L8_NODE_1708	Low-quality	Siphoviridae	Undetermined
T3L8_NODE_1841	Low-quality	Unassigned	Undetermined
T3L8_NODE_1906	Low-quality	Unassigned	Undetermined
T3L8_NODE_1941	Low-quality	Unassigned	Undetermined
T3L8_NODE_1990	Low-quality	Podoviridae	lysogenic
T3L8_NODE_2028	Low-quality	Siphoviridae	Undetermined
T3L8_NODE_2030	Low-quality	Unassigned	Undetermined
T3L8_NODE_205	Low-quality	Siphoviridae	Undetermined
T3L8_NODE_2050	Low-quality	Unassigned	Undetermined
T3L8_NODE_214	Low-quality	Siphoviridae	Undetermined
T3L8_NODE_438	Low-quality	Unassigned	Undetermined
T3L8_NODE_496	Low-quality	Unassigned	Undetermined
T3L8_NODE_514	Low-quality	Siphoviridae	Undetermined
T3L8_NODE_625	Low-quality	Unassigned	Undetermined
T3L8_NODE_790	Low-quality	Siphoviridae	Undetermined
T3L8_NODE_949	Low-quality	Unassigned	Undetermined
D1T1_NODE_1383	Low-quality	Unassigned	Undetermined
D1T1_NODE_224	Low-quality	Unassigned	Undetermined
D1T1_NODE_439	Low-quality	Unassigned	Undetermined
D1T1_NODE_69	Low-quality	Unassigned	Undetermined
D1T1_NODE_889	Low-quality	Myoviridae	Undetermined
D1T2_NODE_1069	Low-quality	Unassigned	Undetermined
D1T2_NODE_1090	Low-quality	Siphoviridae	Undetermined
D1T2_NODE_118	Low-quality	Siphoviridae	Undetermined
D1T2_NODE_138	Low-quality	Unassigned	Undetermined
D1T2_NODE_1671	Low-quality	Siphoviridae	Undetermined
D1T2_NODE_177	Low-quality	Siphoviridae	Undetermined
D1T2_NODE_1861	Low-quality	Unassigned	Undetermined
D1T2_NODE_1864	Low-quality	Unassigned	Undetermined
D1T2_NODE_358	Low-quality	Unassigned	Undetermined
D1T2_NODE_713	Low-quality	Unassigned	Undetermined
D1T2_NODE_724	Low-quality	Siphoviridae	Undetermined
D1T2_NODE_960	Low-quality	Unassigned	Undetermined
T1B10_NODE_1226	Low-quality	Unassigned	Undetermined
T1B10_NODE_2533	Low-quality	Unassigned	Undetermined
T1B10_NODE_2878	Low-quality	Unassigned	Undetermined
T1B10_NODE_3033	Low-quality	Podoviridae	Undetermined
T1B10_NODE_3106	Low-quality	Myoviridae	Undetermined
T1B10_NODE_3133	Low-quality	Unassigned	Undetermined
T1B10_NODE_3196	Low-quality	Unassigned	Undetermined
T1B10_NODE_3431	Low-quality	Unassigned	Undetermined
T1B10_NODE_3435	Low-quality	Siphoviridae	Undetermined
T1B10_NODE_599	Low-quality	Unassigned	Undetermined
T1B10_NODE_674	Low-quality	Unassigned	Undetermined
T1B10_NODE_72	Low-quality	Siphoviridae	Undetermined
T1B10_NODE_945	Low-quality	Siphoviridae	Undetermined
T1B11_NODE_128	Low-quality	Siphoviridae	Undetermined
T1B11_NODE_426	Low-quality	Unassigned	Undetermined
T1B11_NODE_687	Low-quality	Unassigned	Undetermined
T1B3_NODE_22	Low-quality	Siphoviridae	Undetermined
T1B3_NODE_7	Low-quality	Unassigned	Undetermined
T1B5_NODE_1040	Low-quality	Unassigned	Undetermined
T1B5_NODE_1213	Low-quality	Myoviridae	Undetermined
T1B5_NODE_1303	Low-quality	Unassigned	Undetermined
T1B5_NODE_1317	Low-quality	Unassigned	Undetermined
T1B5_NODE_2388	Low-quality	Siphoviridae	Undetermined
T1B5_NODE_2473	Low-quality	Unassigned	Undetermined
T1B5_NODE_2751	Low-quality	Unassigned	Undetermined
T1B5_NODE_2787	Low-quality	Unassigned	Undetermined
T1B5_NODE_3095	Low-quality	Unassigned	Undetermined
T1B5_NODE_3826	Low-quality	Unassigned	Undetermined
T1B5_NODE_4699	Low-quality	Mimiviridae	Undetermined
T1B5_NODE_4907	Low-quality	Myoviridae	Undetermined
T1B5_NODE_5359	Low-quality	Unassigned	Undetermined
T1B5_NODE_5460	Low-quality	Siphoviridae	Undetermined
T1B5_NODE_573	Low-quality	Unassigned	Undetermined
T1B5_NODE_6256	Low-quality	Siphoviridae	Undetermined
T1B5_NODE_6258	Low-quality	Unassigned	Undetermined
T1B5_NODE_637	Low-quality	Siphoviridae	Undetermined
T1B5_NODE_6653	Low-quality	Unassigned	Undetermined
T1B5_NODE_6725	Low-quality	Unassigned	Undetermined
T1B5_NODE_6872	Low-quality	Unassigned	Undetermined
T1B5_NODE_7111	Low-quality	Unassigned	Undetermined
T1B5_NODE_7187	Low-quality	Unassigned	Undetermined
T1B5_NODE_7229	Low-quality	Siphoviridae	Undetermined
T1B5_NODE_7981	Low-quality	Podoviridae	Undetermined
T1B5_NODE_8030	Low-quality	Unassigned	Undetermined
T1B5_NODE_8075	Low-quality	Unassigned	Undetermined
T1B5_NODE_8167	Low-quality	Unassigned	Undetermined
T1B8_NODE_10099	Low-quality	Unassigned	Undetermined
T1B8_NODE_10364	Low-quality	Unassigned	Undetermined
T1B8_NODE_10606	Low-quality	Podoviridae	Undetermined
T1B8_NODE_10886	Low-quality	Unassigned	Undetermined
T1B8_NODE_10894	Low-quality	Unassigned	Undetermined
T1B8_NODE_11018	Low-quality	Unassigned	Undetermined
T1B8_NODE_11223	Low-quality	Unassigned	Undetermined
T1B8_NODE_11280	Low-quality	Siphoviridae	Undetermined
T1B8_NODE_11301	Low-quality	Unassigned	Undetermined
T1B8_NODE_11403	Low-quality	Siphoviridae	Undetermined
T1B8_NODE_11472	Low-quality	Unassigned	Undetermined
T1B8_NODE_1153	Low-quality	Siphoviridae	Undetermined
T1B8_NODE_11865	Low-quality	Unassigned	Undetermined
T1B8_NODE_12161	Low-quality	Unassigned	Undetermined
T1B8_NODE_12988	Low-quality	Unassigned	Undetermined
T1B8_NODE_12995	Low-quality	Unassigned	Undetermined
T1B8_NODE_13198	Low-quality	Unassigned	Undetermined
T1B8_NODE_13206	Low-quality	Unassigned	Undetermined
T1B8_NODE_13213	Low-quality	Unassigned	Undetermined
T1B8_NODE_13477	Low-quality	Unassigned	Undetermined
T1B8_NODE_1382	Low-quality	Unassigned	Undetermined
T1B8_NODE_1533	Low-quality	Siphoviridae	Undetermined
T1B8_NODE_1596	Low-quality	Unassigned	Undetermined
T1B8_NODE_1983	Low-quality	Unassigned	Undetermined
T1B8_NODE_2633	Low-quality	Myoviridae	Undetermined
T1B8_NODE_3061	Low-quality	Unassigned	Undetermined
T1B8_NODE_3243	Low-quality	Unassigned	Undetermined
T1B8_NODE_3304	Low-quality	Unassigned	Undetermined
T1B8_NODE_3410	Low-quality	Siphoviridae	Undetermined
T1B8_NODE_3487	Low-quality	Phycodnaviridae	Undetermined
T1B8_NODE_3615	Low-quality	Siphoviridae	Undetermined
T1B8_NODE_3777	Low-quality	Unassigned	Undetermined
T1B8_NODE_4189	Low-quality	Unassigned	Undetermined
T1B8_NODE_4253	Low-quality	Myoviridae	Undetermined
T1B8_NODE_4259	Low-quality	Unassigned	Undetermined
T1B8_NODE_4347	Low-quality	Siphoviridae	Undetermined
T1B8_NODE_4507	Low-quality	Unassigned	Undetermined
T1B8_NODE_4513	Low-quality	Unassigned	Undetermined
T1B8_NODE_5346	Low-quality	Unassigned	Undetermined
T1B8_NODE_6529	Low-quality	Unassigned	Undetermined
T1B8_NODE_6754	Low-quality	Unassigned	Undetermined
T1B8_NODE_7401	Low-quality	Siphoviridae	Undetermined
T1B8_NODE_7526	Low-quality	Unassigned	Undetermined
T1B8_NODE_7619	Low-quality	Unassigned	Undetermined
T1B8_NODE_7906	Low-quality	Unassigned	Undetermined
T1B8_NODE_8607	Low-quality	Unassigned	Undetermined
T1B8_NODE_8617	Low-quality	Unassigned	Undetermined
T1B8_NODE_9122	Low-quality	Unassigned	Undetermined
T1B8_NODE_9293	Low-quality	Unassigned	Undetermined
T1B8_NODE_9743	Low-quality	Unassigned	Undetermined
T1L10_NODE_1071	Low-quality	Unassigned	Undetermined
T1L10_NODE_10823	Low-quality	Unassigned	Undetermined
T1L10_NODE_1089	Low-quality	Unassigned	Undetermined
T1L10_NODE_1143	Low-quality	Unassigned	Undetermined
T1L10_NODE_3538	Low-quality	Siphoviridae	Undetermined
T1L10_NODE_3899	Low-quality	Unassigned	Undetermined
T1L10_NODE_5071	Low-quality	Unassigned	Undetermined
T1L10_NODE_7420	Low-quality	Unassigned	Undetermined
T1L10_NODE_7860	Low-quality	Unassigned	Undetermined
T1L10_NODE_8077	Low-quality	Myoviridae	Undetermined
T1L10_NODE_8959	Low-quality	Unassigned	Undetermined
T1L10_NODE_898	Low-quality	Siphoviridae	Undetermined
T1L10_NODE_9323	Low-quality	Unassigned	Undetermined
T1L10_NODE_9725	Low-quality	Unassigned	Undetermined
T1L10_NODE_9796	Low-quality	Unassigned	Undetermined
T1L6_NODE_140	Low-quality	Unassigned	Undetermined
T1L6_NODE_1603	Low-quality	Unassigned	Undetermined
T3L11_NODE_1419	Low-quality	Unassigned	Undetermined
T3L11_NODE_1653	Low-quality	Unassigned	Undetermined
T3L11_NODE_211	Low-quality	Siphoviridae	Undetermined
T3L11_NODE_2849	Low-quality	Unassigned	Undetermined
T3L11_NODE_4682	Low-quality	Unassigned	Undetermined
T3L11_NODE_5109	Low-quality	Unassigned	Undetermined
T3L11_NODE_5257	Low-quality	Unassigned	Undetermined
T3L11_NODE_5319	Low-quality	Unassigned	Undetermined
T3L11_NODE_6014	Low-quality	Siphoviridae	Undetermined
T3L11_NODE_6267	Low-quality	Unassigned	Undetermined
T3L11_NODE_6605	Low-quality	Unassigned	Undetermined
T3L11_NODE_7647	Low-quality	Unassigned	Undetermined
T3L14_NODE_1995	Low-quality	Podoviridae	Undetermined
T3L14_NODE_3625	Low-quality	Unassigned	Undetermined
T3L14_NODE_4326	Low-quality	Unassigned	Undetermined
T3L14_NODE_5177	Low-quality	Unassigned	Undetermined
T3L8_NODE_107	Low-quality	Unassigned	Undetermined
T3L8_NODE_1289	Low-quality	Unassigned	Undetermined
T3L8_NODE_1640	Low-quality	Unassigned	Undetermined
T3L8_NODE_1890	Low-quality	Unassigned	Undetermined
T3L8_NODE_1908	Low-quality	Unassigned	Undetermined
T3L8_NODE_1980	Low-quality	Siphoviridae	Undetermined
T3L8_NODE_619	Low-quality	Unassigned	Undetermined
D1T1_NODE_485	Medium-quality	Siphoviridae	Undetermined
T1B10_NODE_116	Medium-quality	Unassigned	Undetermined
T1B10_NODE_754	Medium-quality	Unassigned	Undetermined
T1B8_NODE_1665	Medium-quality	Siphoviridae	Undetermined
T1B8_NODE_3417	Medium-quality	Unassigned	Undetermined
T1B8_NODE_4625	Medium-quality	Unassigned	Undetermined
T1B8_NODE_4887	Medium-quality	Myoviridae	Undetermined
T1L10_NODE_2534	Medium-quality	Unassigned	Undetermined
T1L10_NODE_4102	Medium-quality	Unassigned	Undetermined
T1L10_NODE_837	Medium-quality	Unassigned	Undetermined
T1B8_NODE_2796	Medium-quality	Unassigned	Undetermined
D1T1_NODE_1	Medium-quality	Unassigned	Undetermined
D1T2_NODE_203	Medium-quality	Siphoviridae	Undetermined
D1T2_NODE_207	Medium-quality	Siphoviridae	Undetermined
D1T2_NODE_370	Medium-quality	Siphoviridae	Undetermined
D1T2_NODE_551	Medium-quality	Autographiviridae	Undetermined
D1T2_NODE_73	Medium-quality	Siphoviridae	Undetermined
T1B10_NODE_342	Medium-quality	Unassigned	Undetermined
T1B10_NODE_474	Medium-quality	Siphoviridae	Undetermined
T1B10_NODE_506	Medium-quality	Unassigned	Undetermined
T1B10_NODE_883	Medium-quality	Myoviridae	Undetermined
T1B10_NODE_927	Medium-quality	Unassigned	lysogenic
T1B11_NODE_233	Medium-quality	Siphoviridae	Undetermined
T1B11_NODE_256	Medium-quality	Unassigned	Undetermined
T1B11_NODE_617	Medium-quality	Podoviridae	lysogenic
T1B5_NODE_1136	Medium-quality	Unassigned	Undetermined
T1B5_NODE_1825	Medium-quality	Myoviridae	Undetermined
T1B5_NODE_1887	Medium-quality	Unassigned	Undetermined
T1B5_NODE_1890	Medium-quality	Unassigned	lysogenic
T1B5_NODE_1894	Medium-quality	Podoviridae	Undetermined
T1B5_NODE_1897	Medium-quality	Siphoviridae	Undetermined
T1B5_NODE_323	Medium-quality	Unassigned	Undetermined
T1B5_NODE_493	Medium-quality	Myoviridae	Undetermined
T1B5_NODE_543	Medium-quality	Unassigned	lysogenic
T1B5_NODE_563	Medium-quality	Unassigned	Undetermined
T1B5_NODE_651	Medium-quality	Siphoviridae	Undetermined
T1B5_NODE_687	Medium-quality	Siphoviridae	Undetermined
T1B5_NODE_846	Medium-quality	Siphoviridae	Undetermined
T1B5_NODE_928	Medium-quality	Siphoviridae	Undetermined
T1B5_NODE_956	Medium-quality	Unassigned	Undetermined
T1B8_NODE_1096	Medium-quality	Siphoviridae	Undetermined
T1B8_NODE_1389	Medium-quality	Siphoviridae	Undetermined
T1B8_NODE_1429	Medium-quality	Siphoviridae	Undetermined
T1B8_NODE_1431	Medium-quality	Myoviridae	Undetermined
T1B8_NODE_1449	Medium-quality	Podoviridae	Undetermined
T1B8_NODE_1605	Medium-quality	Siphoviridae	Undetermined
T1B8_NODE_1803	Medium-quality	Siphoviridae	Undetermined
T1B8_NODE_1810	Medium-quality	Unassigned	Undetermined
T1B8_NODE_2470	Medium-quality	Unassigned	Undetermined
T1B8_NODE_2727	Medium-quality	Unassigned	Undetermined
T1B8_NODE_2736	Medium-quality	Unassigned	Undetermined
T1B8_NODE_2893	Medium-quality	Siphoviridae	Undetermined
T1B8_NODE_3000	Medium-quality	Podoviridae	Undetermined
T1B8_NODE_3079	Medium-quality	Siphoviridae	Undetermined
T1B8_NODE_3179	Medium-quality	Unassigned	Undetermined
T1B8_NODE_348	Medium-quality	Siphoviridae	Undetermined
T1B8_NODE_3501	Medium-quality	Unassigned	Undetermined
T1B8_NODE_3628	Medium-quality	Podoviridae	Undetermined
T1B8_NODE_3659	Medium-quality	Siphoviridae	Undetermined
T1B8_NODE_3767	Medium-quality	Siphoviridae	Undetermined
T1B8_NODE_4144	Medium-quality	Unassigned	Undetermined
T1B8_NODE_888	Medium-quality	Unassigned	Undetermined
T1L10_NODE_1522	Medium-quality	Unassigned	Undetermined
T1L10_NODE_1609	Medium-quality	Myoviridae	Undetermined
T1L10_NODE_1642	Medium-quality	Siphoviridae	Undetermined
T1L10_NODE_1980	Medium-quality	Siphoviridae	Undetermined
T1L10_NODE_2030	Medium-quality	Siphoviridae	Undetermined
T1L10_NODE_2551	Medium-quality	Podoviridae	Undetermined
T1L10_NODE_2866	Medium-quality	Unassigned	Undetermined
T1L10_NODE_2969	Medium-quality	Podoviridae	Undetermined
T1L10_NODE_3657	Medium-quality	Unassigned	Undetermined
T1L10_NODE_4018	Medium-quality	Unassigned	lysogenic
T1L10_NODE_50	Medium-quality	Siphoviridae	Undetermined
T1L10_NODE_509	Medium-quality	Siphoviridae	Undetermined
T1L10_NODE_826	Medium-quality	Siphoviridae	Undetermined
T1L10_NODE_865	Medium-quality	Siphoviridae	Undetermined
T3L11_NODE_1191	Medium-quality	Unassigned	Undetermined
T3L11_NODE_1608	Medium-quality	Siphoviridae	Undetermined
T3L11_NODE_1780	Medium-quality	Podoviridae	Undetermined
T3L11_NODE_1816	Medium-quality	Siphoviridae	Undetermined
T3L11_NODE_1835	Medium-quality	Unassigned	Undetermined
T3L11_NODE_2178	Medium-quality	Unassigned	Undetermined
T3L11_NODE_376	Medium-quality	Siphoviridae	Undetermined
T3L11_NODE_590	Medium-quality	Unassigned	Undetermined
T3L11_NODE_699	Medium-quality	Unassigned	Undetermined
T3L11_NODE_7195	Medium-quality	Unassigned	Undetermined
T3L11_NODE_791	Medium-quality	Siphoviridae	Undetermined
T3L11_NODE_908	Medium-quality	Unassigned	Undetermined
T3L14_NODE_1344	Medium-quality	Unassigned	Undetermined
T3L14_NODE_190	Medium-quality	Siphoviridae	Undetermined
T3L14_NODE_223	Medium-quality	Siphoviridae	Undetermined
T3L14_NODE_766	Medium-quality	Unassigned	Undetermined
T3L8_NODE_163	Medium-quality	Siphoviridae	Undetermined
T3L8_NODE_171	Medium-quality	Unassigned	Undetermined
T3L8_NODE_358	Medium-quality	Siphoviridae	Undetermined
T1B11_NODE_250	Medium-quality	Unassigned	Undetermined
T1B8_NODE_3657	Medium-quality	Unassigned	Undetermined
T1B8_NODE_4408	Medium-quality	Unassigned	Undetermined
T1B8_NODE_717	Medium-quality	Myoviridae	Undetermined
D1T1_NODE_87	Medium-quality	Siphoviridae	Undetermined
D1T1_NODE_9	Medium-quality	Unassigned	Undetermined
D1T2_NODE_137	Medium-quality	Siphoviridae	Undetermined
D1T2_NODE_145	Medium-quality	Siphoviridae	Undetermined
D1T2_NODE_152	Medium-quality	Unassigned	Undetermined
D1T2_NODE_5	Medium-quality	Unassigned	Undetermined
D1T2_NODE_61	Medium-quality	Unassigned	Undetermined
D1T2_NODE_62	Medium-quality	Unassigned	Undetermined
T1B10_NODE_131	Medium-quality	Siphoviridae	lysogenic
T1B10_NODE_141	Medium-quality	Siphoviridae	Undetermined
T1B10_NODE_193	Medium-quality	Siphoviridae	Undetermined
T1B10_NODE_219	Medium-quality	Siphoviridae	Undetermined
T1B10_NODE_231	Medium-quality	Siphoviridae	Undetermined
T1B10_NODE_251	Medium-quality	Unassigned	Undetermined
T1B10_NODE_274	Medium-quality	Siphoviridae	Undetermined
T1B10_NODE_287	Medium-quality	Unassigned	Undetermined
T1B10_NODE_290	Medium-quality	Unassigned	Undetermined
T1B10_NODE_323	Medium-quality	Siphoviridae	Undetermined
T1B10_NODE_364	Medium-quality	Unassigned	Undetermined
T1B10_NODE_373	Medium-quality	Siphoviridae	Undetermined
T1B10_NODE_390	Medium-quality	Unassigned	lysogenic
T1B10_NODE_391	Medium-quality	Unassigned	Undetermined
T1B11_NODE_121	Medium-quality	Siphoviridae	Undetermined
T1B11_NODE_167	Medium-quality	Unassigned	Undetermined
T1B5_NODE_204	Medium-quality	Siphoviridae	Undetermined
T1B5_NODE_221	Medium-quality	Unassigned	Undetermined
T1B5_NODE_268	Medium-quality	Siphoviridae	Undetermined
T1B5_NODE_42	Medium-quality	Unassigned	Undetermined
T1B5_NODE_452	Medium-quality	Siphoviridae	Undetermined
T1B5_NODE_480	Medium-quality	Unassigned	Undetermined
T1B5_NODE_484	Medium-quality	Siphoviridae	Undetermined
T1B5_NODE_510	Medium-quality	Unassigned	Undetermined
T1B5_NODE_704	Medium-quality	Siphoviridae	Undetermined
T1B8_NODE_1018	Medium-quality	Siphoviridae	Undetermined
T1B8_NODE_1053	Medium-quality	Siphoviridae	Undetermined
T1B8_NODE_1063	Medium-quality	Unassigned	lysogenic
T1B8_NODE_108	Medium-quality	Unassigned	Undetermined
T1B8_NODE_1151	Medium-quality	Siphoviridae	Undetermined
T1B8_NODE_1168	Medium-quality	Unassigned	lysogenic
T1B8_NODE_1231	Medium-quality	Siphoviridae	lysogenic
T1B8_NODE_1235	Medium-quality	Siphoviridae	Undetermined
T1B8_NODE_1280	Medium-quality	Siphoviridae	Undetermined
T1B8_NODE_1304	Medium-quality	Podoviridae	Undetermined
T1B8_NODE_1357	Medium-quality	Unassigned	Undetermined
T1B8_NODE_1362	Medium-quality	Unassigned	lysogenic
T1B8_NODE_137	Medium-quality	Unassigned	Undetermined
T1B8_NODE_1375	Medium-quality	Unassigned	Undetermined
T1B8_NODE_1411	Medium-quality	Siphoviridae	Undetermined
T1B8_NODE_1503	Medium-quality	Podoviridae	Undetermined
T1B8_NODE_1732	Medium-quality	Siphoviridae	Undetermined
T1B8_NODE_2519	Medium-quality	Unassigned	Undetermined
T1B8_NODE_313	Medium-quality	Siphoviridae	Undetermined
T1B8_NODE_333	Medium-quality	Siphoviridae	Undetermined
T1B8_NODE_359	Medium-quality	Siphoviridae	Undetermined
T1B8_NODE_425	Medium-quality	Unassigned	Undetermined
T1B8_NODE_448	Medium-quality	Unassigned	Undetermined
T1B8_NODE_456	Medium-quality	Unassigned	lysogenic
T1B8_NODE_466	Medium-quality	Unassigned	Undetermined
T1B8_NODE_536	Medium-quality	Siphoviridae	lysogenic
T1B8_NODE_612	Medium-quality	Unassigned	Undetermined
T1B8_NODE_760	Medium-quality	Unassigned	Undetermined
T1B8_NODE_770	Medium-quality	Siphoviridae	Undetermined
T1B8_NODE_785	Medium-quality	Siphoviridae	Undetermined
T1B8_NODE_896	Medium-quality	Unassigned	Undetermined
T1B8_NODE_9420	Medium-quality	Unassigned	Undetermined
T1B8_NODE_955	Medium-quality	Siphoviridae	Undetermined
T1B8_NODE_977	Medium-quality	Unassigned	Undetermined
T1L10_NODE_1158	Medium-quality	Siphoviridae	Undetermined
T1L10_NODE_1403	Medium-quality	Siphoviridae	Undetermined
T1L10_NODE_150	Medium-quality	Unassigned	Undetermined
T1L10_NODE_201	Medium-quality	Unassigned	Undetermined
T1L10_NODE_326	Medium-quality	Siphoviridae	lysogenic
T1L10_NODE_446	Medium-quality	Siphoviridae	Undetermined
T1L10_NODE_469	Medium-quality	Unassigned	Undetermined
T1L10_NODE_553	Medium-quality	Unassigned	Undetermined
T1L10_NODE_558	Medium-quality	Podoviridae	lysogenic
T1L6_NODE_112	Medium-quality	Siphoviridae	Undetermined
T1L6_NODE_62	Medium-quality	Siphoviridae	Undetermined
T1L6_NODE_8	Medium-quality	Unassigned	Undetermined
T3L11_NODE_1026	Medium-quality	Podoviridae	Undetermined
T3L11_NODE_1030	Medium-quality	Siphoviridae	Undetermined
T3L11_NODE_1078	Medium-quality	Siphoviridae	Undetermined
T3L11_NODE_196	Medium-quality	Unassigned	Undetermined
T3L11_NODE_277	Medium-quality	Siphoviridae	Undetermined
T3L14_NODE_116	Medium-quality	Unassigned	Undetermined
T3L14_NODE_391	Medium-quality	Siphoviridae	Undetermined
D1T1_NODE_28	Medium-quality	Unassigned	Undetermined
D1T2_NODE_419	Medium-quality	Unassigned	Undetermined
T1B10_NODE_291	Medium-quality	Unassigned	Undetermined
T1B10_NODE_310	Medium-quality	Unassigned	Undetermined
T1B10_NODE_335	Medium-quality	Unassigned	Undetermined
T1B11_NODE_102	Medium-quality	Unassigned	Undetermined
T1L6_NODE_69	Medium-quality	Unassigned	Undetermined
T3L11_NODE_525	Medium-quality	Myoviridae	Undetermined
D1T2_NODE_1074	Undetermined	Unassigned	Undetermined
D1T2_NODE_1721	Undetermined	Unassigned	Undetermined
D1T2_NODE_744	Undetermined	Unassigned	Undetermined
MC02_NODE_719	Undetermined	Unassigned	Undetermined
T1B10_NODE_1135	Undetermined	Unassigned	Undetermined
T1B10_NODE_2974	Undetermined	Unassigned	Undetermined
T1B10_NODE_3330	Undetermined	Unassigned	Undetermined
T1B11_NODE_552	Undetermined	Unassigned	Undetermined
T1B11_NODE_788	Undetermined	Unassigned	Undetermined
T1B5_NODE_2411	Undetermined	Unassigned	Undetermined
T1B5_NODE_2456	Undetermined	Siphoviridae	Undetermined
T1B5_NODE_3104	Undetermined	Unassigned	Undetermined
T1B5_NODE_4452	Undetermined	Unassigned	lysogenic
T1B5_NODE_4729	Undetermined	Unassigned	Undetermined
T1B5_NODE_4775	Undetermined	Unassigned	Undetermined
T1B5_NODE_4777	Undetermined	Unassigned	Undetermined
T1B5_NODE_4830	Undetermined	Unassigned	lysogenic
T1B5_NODE_4846	Undetermined	Siphoviridae	Undetermined
T1B5_NODE_4908	Undetermined	Unassigned	Undetermined
T1B5_NODE_5119	Undetermined	Unassigned	Undetermined
T1B5_NODE_5313	Undetermined	Unassigned	lysogenic
T1B5_NODE_5386	Undetermined	Unassigned	Undetermined
T1B5_NODE_5959	Undetermined	Unassigned	Undetermined
T1B5_NODE_6205	Undetermined	Unassigned	Undetermined
T1B5_NODE_6212	Undetermined	Unassigned	Undetermined
T1B5_NODE_6438	Undetermined	Unassigned	lysogenic
T1B5_NODE_6546	Undetermined	Unassigned	Undetermined
T1B5_NODE_7120	Undetermined	Unassigned	Undetermined
T1B5_NODE_7222	Undetermined	Unassigned	Undetermined
T1B5_NODE_7790	Undetermined	Unassigned	Undetermined
T1B5_NODE_7834	Undetermined	Unassigned	Undetermined
T1B5_NODE_7847	Undetermined	Siphoviridae	lysogenic
T1B5_NODE_7914	Undetermined	Unassigned	lysogenic
T1B5_NODE_7940	Undetermined	Unassigned	Undetermined
T1B5_NODE_8560	Undetermined	Siphoviridae	Undetermined
T1B5_NODE_8610	Undetermined	Unassigned	Undetermined
T1B5_NODE_8644	Undetermined	Unassigned	Undetermined
T1B5_NODE_8655	Undetermined	Unassigned	lysogenic
T1B8_NODE_10411	Undetermined	Baculoviridae	Undetermined
T1B8_NODE_10568	Undetermined	Unassigned	lysogenic
T1B8_NODE_10627	Undetermined	Unassigned	lysogenic
T1B8_NODE_10831	Undetermined	Unassigned	Undetermined
T1B8_NODE_10956	Undetermined	Unassigned	Undetermined
T1B8_NODE_11033	Undetermined	Unassigned	Undetermined
T1B8_NODE_11573	Undetermined	Unassigned	lysogenic
T1B8_NODE_11694	Undetermined	Unassigned	Undetermined
T1B8_NODE_11983	Undetermined	Siphoviridae	lysogenic
T1B8_NODE_12384	Undetermined	Unassigned	Undetermined
T1B8_NODE_13053	Undetermined	Unassigned	Undetermined
T1B8_NODE_13328	Undetermined	Unassigned	lysogenic
T1B8_NODE_1899	Undetermined	Siphoviridae	Undetermined
T1B8_NODE_3516	Undetermined	Unassigned	Undetermined
T1B8_NODE_5760	Undetermined	Unassigned	Undetermined
T1B8_NODE_5839	Undetermined	Myoviridae	lysogenic
T1B8_NODE_6355	Undetermined	Unassigned	Undetermined
T1B8_NODE_6657	Undetermined	Unassigned	Undetermined
T1B8_NODE_7504	Undetermined	Unassigned	Undetermined
T1B8_NODE_7774	Undetermined	Unassigned	Undetermined
T1B8_NODE_7992	Undetermined	Unassigned	Undetermined
T1B8_NODE_8638	Undetermined	Unassigned	Undetermined
T1B8_NODE_8800	Undetermined	Unassigned	lysogenic
T1L10_NODE_10833	Undetermined	Unassigned	Undetermined
T1L10_NODE_11108	Undetermined	Unassigned	Undetermined
T1L10_NODE_11177	Undetermined	Unassigned	Undetermined
T1L10_NODE_11297	Undetermined	Unassigned	Undetermined
T1L10_NODE_4535	Undetermined	Unassigned	Undetermined
T1L10_NODE_6301	Undetermined	Unassigned	Undetermined
T1L10_NODE_6401	Undetermined	Unassigned	lysogenic
T1L10_NODE_6632	Undetermined	Unassigned	Undetermined
T1L10_NODE_8247	Undetermined	Unassigned	lysogenic
T1L10_NODE_8954	Undetermined	Unassigned	Undetermined
T1L10_NODE_9099	Undetermined	Unassigned	Undetermined
T1L10_NODE_9156	Undetermined	Unassigned	Undetermined
T1L10_NODE_9298	Undetermined	Unassigned	Undetermined
T1L10_NODE_9926	Undetermined	Unassigned	Undetermined
T1L10_NODE_9929	Undetermined	Unassigned	Undetermined
T1L6_NODE_650	Undetermined	Siphoviridae	Undetermined
T3L11_NODE_2065	Undetermined	Unassigned	Undetermined
T3L11_NODE_3963	Undetermined	Unassigned	Undetermined
T3L11_NODE_4063	Undetermined	Unassigned	Undetermined
T3L11_NODE_5064	Undetermined	Unassigned	Undetermined
T3L11_NODE_5946	Undetermined	Unassigned	Undetermined
T3L11_NODE_6644	Undetermined	Unassigned	Undetermined
T3L11_NODE_878	Undetermined	Unassigned	lysogenic
T3L14_NODE_3407	Undetermined	Unassigned	Undetermined
T3L14_NODE_5058	Undetermined	Unassigned	Undetermined
T3L14_NODE_5126	Undetermined	Phycodnaviridae	Undetermined
T3L8_NODE_1001	Undetermined	Unassigned	Undetermined
T3L8_NODE_1497	Undetermined	Unassigned	Undetermined
T3L8_NODE_895	Undetermined	Unassigned	Undetermined
T3L8_NODE_931	Undetermined	Unassigned	Undetermined
D1T1_NODE_96	Undetermined	Unassigned	Undetermined
D1T2_NODE_1172	Undetermined	Unassigned	Undetermined
D1T2_NODE_1562	Undetermined	Unassigned	Undetermined
D1T2_NODE_1889	Undetermined	Unassigned	Undetermined
D1T2_NODE_758	Undetermined	Unassigned	Undetermined
D1T2_NODE_801	Undetermined	Unassigned	Undetermined
MC02_NODE_1139	Undetermined	Unassigned	Undetermined
MC02_NODE_1157	Undetermined	Unassigned	Undetermined
MC02_NODE_124	Undetermined	Unassigned	Undetermined
MC02_NODE_397	Undetermined	Unassigned	Undetermined
MC02_NODE_477	Undetermined	Unassigned	Undetermined
MC02_NODE_642	Undetermined	Unassigned	Undetermined
MC02_NODE_832	Undetermined	Unassigned	Undetermined
MC02_NODE_886	Undetermined	Unassigned	Undetermined
MC02_NODE_984	Undetermined	Unassigned	Undetermined
T1B10_NODE_2559	Undetermined	Unassigned	Undetermined
T1B10_NODE_2892	Undetermined	Unassigned	Undetermined
T1B10_NODE_3111	Undetermined	Unassigned	Undetermined
T1B10_NODE_3161	Undetermined	Unassigned	Undetermined
T1B10_NODE_3434	Undetermined	Unassigned	Undetermined
T1B10_NODE_4230	Undetermined	Unassigned	Undetermined
T1B11_NODE_1141	Undetermined	Unassigned	Undetermined
T1B11_NODE_903	Undetermined	Unassigned	Undetermined
T1B3_NODE_1081	Undetermined	Unassigned	Undetermined
T1B3_NODE_965	Undetermined	Unassigned	Undetermined
T1B5_NODE_1007	Undetermined	Unassigned	Undetermined
T1B5_NODE_1397	Undetermined	Unassigned	Undetermined
T1B5_NODE_1493	Undetermined	Unassigned	Undetermined
T1B5_NODE_3419	Undetermined	Unassigned	Undetermined
T1B5_NODE_3521	Undetermined	Unassigned	Undetermined
T1B5_NODE_4477	Undetermined	Unassigned	Undetermined
T1B5_NODE_5941	Undetermined	Unassigned	Undetermined
T1B5_NODE_6530	Undetermined	Unassigned	Undetermined
T1B5_NODE_6701	Undetermined	Unassigned	Undetermined
T1B5_NODE_7125	Undetermined	Unassigned	Undetermined
T1B5_NODE_7146	Undetermined	Unassigned	Undetermined
T1B5_NODE_7263	Undetermined	Unassigned	Undetermined
T1B5_NODE_8280	Undetermined	Unassigned	Undetermined
T1B8_NODE_11263	Undetermined	Unassigned	Undetermined
T1B8_NODE_11741	Undetermined	Unassigned	Undetermined
T1B8_NODE_11935	Undetermined	Unassigned	Undetermined
T1B8_NODE_12013	Undetermined	Unassigned	Undetermined
T1B8_NODE_12172	Undetermined	Unassigned	Undetermined
T1B8_NODE_12534	Undetermined	Unassigned	Undetermined
T1B8_NODE_13021	Undetermined	Unassigned	Undetermined
T1B8_NODE_2969	Undetermined	Unassigned	Undetermined
T1B8_NODE_5176	Undetermined	Unassigned	Undetermined
T1B8_NODE_7075	Undetermined	Unassigned	Undetermined
T1B8_NODE_7580	Undetermined	Unassigned	Undetermined
T1B8_NODE_7721	Undetermined	Unassigned	Undetermined
T1B8_NODE_9106	Undetermined	Unassigned	Undetermined
T1B8_NODE_9166	Undetermined	Unassigned	Undetermined
T1B8_NODE_9810	Undetermined	Unassigned	Undetermined
T1L10_NODE_10333	Undetermined	Unassigned	Undetermined
T1L10_NODE_10389	Undetermined	Unassigned	Undetermined
T1L10_NODE_10782	Undetermined	Unassigned	Undetermined
T1L10_NODE_10864	Undetermined	Unassigned	Undetermined
T1L10_NODE_10874	Undetermined	Unassigned	Undetermined
T1L10_NODE_11289	Undetermined	Unassigned	Undetermined
T1L10_NODE_2489	Undetermined	Unassigned	Undetermined
T1L10_NODE_3483	Undetermined	Unassigned	Undetermined
T1L10_NODE_4078	Undetermined	Unassigned	Undetermined
T1L10_NODE_4126	Undetermined	Unassigned	Undetermined
T1L10_NODE_4592	Undetermined	Unassigned	Undetermined
T1L10_NODE_5195	Undetermined	Unassigned	Undetermined
T1L10_NODE_6167	Undetermined	Unassigned	Undetermined
T1L10_NODE_6527	Undetermined	Unassigned	Undetermined
T1L10_NODE_6539	Undetermined	Unassigned	Undetermined
T1L10_NODE_6660	Undetermined	Unassigned	Undetermined
T1L10_NODE_7781	Undetermined	Unassigned	Undetermined
T1L10_NODE_7809	Undetermined	Unassigned	Undetermined
T1L10_NODE_8275	Undetermined	Unassigned	Undetermined
T1L10_NODE_8654	Undetermined	Unassigned	Undetermined
T1L10_NODE_8677	Undetermined	Unassigned	Undetermined
T1L10_NODE_8736	Undetermined	Unassigned	Undetermined
T1L10_NODE_8774	Undetermined	Unassigned	Undetermined
T1L10_NODE_9134	Undetermined	Unassigned	Undetermined
T1L10_NODE_9249	Undetermined	Unassigned	Undetermined
T1L10_NODE_9262	Undetermined	Unassigned	Undetermined
T1L10_NODE_9526	Undetermined	Unassigned	Undetermined
T1L6_NODE_1501	Undetermined	Unassigned	Undetermined
T3L11_NODE_2432	Undetermined	Unassigned	Undetermined
T3L11_NODE_2445	Undetermined	Unassigned	Undetermined
T3L11_NODE_3854	Undetermined	Unassigned	Undetermined
T3L11_NODE_4936	Undetermined	Unassigned	Undetermined
T3L11_NODE_5293	Undetermined	Unassigned	Undetermined
T3L11_NODE_5337	Undetermined	Unassigned	Undetermined
T3L11_NODE_5688	Undetermined	Unassigned	Undetermined
T3L11_NODE_6551	Undetermined	Unassigned	Undetermined
T3L14_NODE_1268	Undetermined	Unassigned	Undetermined
T3L14_NODE_4630	Undetermined	Unassigned	Undetermined
T3L14_NODE_5363	Undetermined	Unassigned	Undetermined

## Sheet: Figure 3
Site	Siphoviridae	Myoviridae	Podoviridae	Autographiviridae	Zobellviridae	Mimiviridae	Phycodnaviridae	Baculoviridae	unknown	Thauma virus
D1T1(0-2cmbsf)	0.0820198	0.0278482	0.0795936	0.00592459	0	0	0	0	0.780922	0.0236914
D1T1(4-6cmbsf)	0.339398	0.125545	0.0442653	0	0	0	0	0	0.483011	0.00778125
D1T2(4-6cmbsf)	0.261083	0.0109056	0.0221132	0.0613584	0	0	0.00210803	0	0.640126	0.00230529
D1T2(24-26cmbsf)	0.369544	0.00463819	0.0467264	0.00822817	0	0	0.000276387	0	0.558338	0.012249
MC02(8-10cmbsf)	0.0597584	0.00707104	0.0224709	0	0	0	0	0	0.907518	0.00318217
MC02(28-30cmbsf)	0.0594834	0.00892115	0.0198923	0	0	0	0	0	0.907156	0.00454697
T1B5(0-2cmbsf)	0.211688	0.0416383	0.0730152	0	0.0250013	0	0.00185247	0	0.635912	0.0108922
T1B5(8-10cmbsf)	0.379763	0.0520285	0.0160993	0	0.000247243	0	0.000343377	0	0.550852	0.000666249
T1B5(28-30cmbsf)	0.168137	0.0279079	0.0180339	0	0	0	0.00246208	0.00194454	0.781514	0
T1B5(38-40cmbsf)	0.172866	0.041366	0.0350852	0	0	0.00241905	0.00513378	0.0037061	0.73924	0.000183964
T1B3R1(0-3cmbsf)	0.268215	0.00513244	0.0538904	0	0	0	0	0	0.422673	0.250089
T1B3R2(0-3cmbsf)	0.201012	0.0171681	0.145399	0	0	0	0	0	0.602177	0.0342438
T1B8(2-4cmbsf)	0.319959	0.0194251	0.035003	0	0	0.000130995	0.0064998	0.000287222	0.618299	0.000395596
T1B8(16-18cmbsf)	0.261419	0.0155427	0.0351052	0	0	0.000173212	0.0105655	0.0061069	0.671088	0
T1B10(0-2cmbsf)	0.0463114	0.0357007	0.0678347	0	0	0	0	0	0.850153	0
T1B10(36-38cmbsf)	0.271376	0.0320245	0.0232273	0	0	0	0	0	0.662493	0.0108796
T1B10(44-46cmbsf)	0.251902	0.0502183	0.0378249	0	0	0	0	0	0.650827	0.00922747
T1B11(0-3cmbsf)	0.473002	0.00588021	0.0635623	0	0	0	0	0	0.451248	0.00630693
T1L6T1(0-3cmbsf)	0.251646	0.00661413	0.0545918	0	0	0	0	0	0.633046	0.0541021
T1L6T2(0-3cmbsf)	0.38389	0.0536625	0.0404204	0	0	0	0	0	0.475459	0.046568
T1L10(0-3cmbsf)	0.175036	0.0504198	0.0466084	0	0	0	0.000532397	0.00757938	0.618678	0.101146
T1L10(6-9cmbsf)	0.293677	0.0514584	0.0563992	0	0.000129776	0	0.000770994	0.0037005	0.532168	0.0616966
T1L10(12-15cmbsf)	0.359622	0.0364314	0.02299	0	0.000718511	0	0	0.00042136	0.537321	0.0424955
T1L10(18-21cmbsf)	0.161631	0.0477714	0.0460318	0	0	0	0	0.000229374	0.730597	0.0137393
T3L8(0-3cmbsf)	0.237439	0.0657872	0.0465348	0	0	0	0.000562007	0.00129091	0.544116	0.10427
T3L8(6-9cmbsf)	0.233268	0.125787	0.0448325	0	0	0	0	0	0.504759	0.0913546
T3L8(12-15cmbsf)	0.165439	0.0988182	0.0335589	0	0	0	0	0	0.558607	0.143577
T3L8(18-21cmbsf)	0.219001	0.0406741	0.0664814	0.00414227	0.00267143	0	0	0	0.666531	0.000498262
T3L11(0-3cmbsf)	0.20979	0.0585335	0.0346057	0	0.000635977	0	0.000268093	0.00113069	0.5406	0.154436
T3L11(6-9cmbsf)	0.25267	0.0881753	0.0251571	0	0.000369196	0	0	0.000497443	0.549483	0.0836482
T3L11(12-15cmbsf)	0.179301	0.0554672	0.033718	0	0	0	0	0	0.679179	0.0523356
T3L11(18-21cmbsf)	0.182072	0.112121	0.078736	0.000765304	0.0107818	0	0.00012149	0.00011696	0.611994	0.00329185
T3L14(0-2cmbsf)	0.15441	0.0914599	0.0486773	0	0.00821114	0	0.0153245	0.00418089	0.605153	0.072583
T3L14(4-6cmbsf)	0.170745	0.0875719	0.0381786	0	0.00292919	0	0.000523963	0.000998049	0.564161	0.134892
T3L14(6-8cmbsf)	0.20911	0.0674934	0.0458467	0	0.000525103	0	0.000535122	0.00136933	0.565478	0.109642
T3L14(12-14cmbsf)	0.21545	0.0662143	0.0588673	0	0.00151912	0	0.0221798	0.000542148	0.560357	0.0748707
T3L14(18-20cmbsf)	0.151436	0.0342068	0.0689905	0	0	0	0.0825528	0	0.521211	0.141604

## Sheet: Figure 4 b-f
Sample	richness	chao1	ace	shannon	inverse Simpson	Position
D1T1(0-2cmbsf)	98	127.75	146.084	3.79607	0.967027	Slope
D1T1(4-6cmbsf)	118	134.435	145.88	3.91762	0.970784	Slope
D1T2(4-6cmbsf)	102	104.935	109.252	3.78319	0.959278	Slope
D1T2(24-26cmbsf)	182	190.724	199.526	4.42508	0.98145	Slope
MC02(8-10cmbsf)	115	121.552	130.497	4.31737	0.983148	Slope
MC02(28-30cmbsf)	100	101.636	104.238	4.24519	0.982752	Slope
T1B3R1(0-3cmbsf)	70	70.2222	71.2988	3.25278	0.908388	Slope
T1B3R2(0-3cmbsf)	75	75.4	76.9015	3.88597	0.971344	Slope
T1B5(0-2cmbsf)	196	293.227	354.673	4.39099	0.978514	Slope
T1B5(8-10cmbsf)	252	279.061	294.922	4.34492	0.96937	Slope
T1B5(28-30cmbsf)	221	221.8	224.301	4.65908	0.984445	Slope
T1B5(38-40cmbsf)	297	374.538	335.189	5.12546	0.990799	Slope
T1B8(2-4cmbsf)	603	796.439	692.122	5.63869	0.992955	Slope
T1B8(16-18cmbsf)	525	715.519	680.145	5.40423	0.99081	Slope
T1B10(0-2cmbsf)	53	53	53	3.21995	0.917875	Slope
T1B10(36-38cmbsf)	211	216	221.594	4.56927	0.983982	Slope
T1B10(44-46cmbsf)	252	320.44	326.009	4.91171	0.989346	Slope
T1B11(0-3cmbsf)	90	96	97.4534	3.31117	0.928759	Slope
T1L6T1(0-3cmbsf)	141	165.405	183.13	4.06738	0.972272	Slope
T1L6T2(0-3cmbsf)	104	108.636	113.41	3.77255	0.957081	Slope
T1L10(0-3cmbsf)	300	327.406	337.803	4.90202	0.981361	Bottom
T1L10(6-9cmbsf)	428	573.431	577.174	5.24156	0.989908	Bottom
T1L10(12-15cmbsf)	389	522.043	566.801	5.03578	0.987058	Bottom
T1L10(18-21cmbsf)	263	315.358	327.793	4.52002	0.98165	Bottom
T3L8(0-3cmbsf)	289	292.726	296.519	5.07893	0.983383	Bottom
T3L8(6-9cmbsf)	257	267.742	273.754	4.81359	0.981083	Bottom
T3L8(12-15cmbsf)	137	137	137	4.37688	0.969328	Bottom
T3L8(18-21cmbsf)	348	409.667	413.497	5.02507	0.988332	Bottom
T3L11(0-3cmbsf)	344	387.444	379.262	5.06183	0.972594	Bottom
T3L11(6-9cmbsf)	389	444.439	435.48	5.25714	0.987457	Bottom
T3L11(12-15cmbsf)	329	366.5	370.365	5.1253	0.987596	Bottom
T3L11(18-21cmbsf)	412	540.269	518.534	5.31461	0.992882	Bottom
T3L14(0-2cmbsf)	279	281.182	284.279	5.07469	0.987919	Bottom
T3L14(4-6cmbsf)	323	344.491	345.301	5.02949	0.976946	Bottom
T3L14(6-8cmbsf)	330	358	358.921	5.0752	0.981945	Bottom
T3L14(12-14cmbsf)	258	258.234	259.866	4.95615	0.985621	Bottom
T3L14(18-20cmbsf)	132	132.045	133.02	4.12348	0.959221	Bottom
